# Supplementary material for: A Molecular Interaction Map of Klebsiella pneumoniae and Its Human Host Reveals Potential Mechanisms of Host Cell Subversion
Source: Front Microbiol. 2021 Feb 18;12:613067. doi: 10.3389/fmicb.2021.613067 (PMC7930833; doi:10.3389/fmicb.2021.613067)
Supplement: Supplementary file 3 [file Table_1.xlsx]

## Sheet: KHPPI
Supplementary Table 1: sheet KHPPI represents the raw KHPPI retrieved from the HPIDB homology search: Sheet Filtered KHPPI is the KHPPI obtained after the fitness screen.
KP_refseq_ID: Refseq IDs of KP proteins interacting with that of host ones
Gene_name_host: Gene Names of host proteins that are predicted to be interacting with corresponding KP proteins
E-value: E-value of the blast search for the respective queried KP genes
Query_Coverage: % query cooverage of protein blast seach for the respective queried KP genes
Percent_Identity: % identity of the protein blast search for the respective queried KP genes
HPIDB_Pathogen_Taxon: The Taxon name of pathogen in HPIDB with which the KP protein is homologous
HPIDB_Host_Taxon: The Taxon name of host in HPIDB which the human protein is homologous
HPIDB_Host_Taxon_Category: The species name of pathogen protein in HPIDB with which the KP protein is homologous
HPIDB_Pathogen_Taxon_Category: The species name of pathogen protein in HPIDB with which the KP protein is homologous
Pubmed_ID: Pubmed ID of the literature supporting the HPIDB pathogen-host protein protein interactions
Detection_Method: Experimental method used to detect the HPIDB pathogen-host protein protein interactions
Source_Database_ID & Type of interaction: ID of source database of HPIDB pathogen-host protein protein interactions
Source_Database: Name of Source database of the HPIDB paHPIDB pathogen-host protein protein interactions
KP_refseq_ID	Uniprot_ID of Homolog	Gene_name_host	E-value	Query_Coverage	Percent_Identity	HPIDB_Pathogen_Taxon	HPIDB_Host_Taxon	HPIDB_Host_Taxon_Category	HPIDB_Pathogen_Taxon_Category	Pubmed_ID	Detection_Method	Source_Database_ID & Type of interaction	Source_Database
WP_002914079.1	Q74SR9	ACADM	4.46e-84	95	51.931	BACTERIA	ANIMAL	human|Homo sapiens	yerpe|Yersinia pestis	pubmed:20711500|imex:IM-13779	psi-mi:MI:0398(two hybrid pooling approach)	psi-mi:MI:0915(physical association)	IntAct
WP_004151126.1	A0A384KR65	ACO1	4.41e-157	90	71.329	BACTERIA	ANIMAL	human|Homo sapiens	yerpe|Yersinia pestis	pubmed:20711500|imex:IM-13779	psi-mi:MI:0398(two hybrid pooling approach)	psi-mi:MI:0915(physical association)	IntAct
WP_002915991.1	Q8CZX8	ACOT9	5.46e-160	99	70.55	BACTERIA	ANIMAL	human|Homo sapiens	yerpe|Yersinia pestis	pubmed:20711500|imex:IM-13779	psi-mi:MI:0398(two hybrid pooling approach)	psi-mi:MI:0915(physical association)	IntAct
WP_002916483.1	A0A384LGT3	ACTB	0	99	80.876	BACTERIA	ANIMAL	human|Homo sapiens	yerpe|Yersinia pestis	pubmed:20711500|imex:IM-13779	psi-mi:MI:0398(two hybrid pooling approach)	psi-mi:MI:0915(physical association)	IntAct
WP_004144730.1	Q8CZW4	ACTG1	4.52e-97	97	76.786	BACTERIA	ANIMAL	human|Homo sapiens	yerpe|Yersinia pestis	pubmed:20711500|imex:IM-13779	psi-mi:MI:0398(two hybrid pooling approach)	psi-mi:MI:0915(physical association)	IntAct
WP_002916483.1	A0A384LGT3	ACTR3	0	99	80.876	BACTERIA	ANIMAL	human|Homo sapiens	yerpe|Yersinia pestis	pubmed:20711500|imex:IM-13779	psi-mi:MI:0398(two hybrid pooling approach)	psi-mi:MI:0915(physical association)	IntAct
WP_009307485.1	Q81VT3	ADGRE1	0	99	61.007	BACTERIA	ANIMAL	human|Homo sapiens	bacan|Bacillus anthracis	pubmed:20711500|imex:IM-13779	psi-mi:MI:0398(two hybrid pooling approach)	psi-mi:MI:0915(physical association)	IntAct
WP_002920103.1	Q81VT3	ADGRE1	0	99	63.286	BACTERIA	ANIMAL	human|Homo sapiens	bacan|Bacillus anthracis	pubmed:20711500|imex:IM-13779	psi-mi:MI:0398(two hybrid pooling approach)	psi-mi:MI:0915(physical association)	IntAct
WP_004185824.1	A0A384LD89	AFTPH	9.31e-164	99	57.178	BACTERIA	ANIMAL	human|Homo sapiens	yerpe|Yersinia pestis	pubmed:20711500|imex:IM-13779	psi-mi:MI:0398(two hybrid pooling approach)	psi-mi:MI:0915(physical association)	IntAct
WP_002911388.1	Q8D0N9	AHCTF1	0	100	66.027	BACTERIA	ANIMAL	human|Homo sapiens	yerpe|Yersinia pestis	pubmed:20711500|imex:IM-13779	psi-mi:MI:0398(two hybrid pooling approach)	psi-mi:MI:0915(physical association)	IntAct
WP_002886957.1	A0A384K924	AHNAK	0	100	69.591	BACTERIA	ANIMAL	human|Homo sapiens	yerpe|Yersinia pestis	pubmed:20711500|imex:IM-13779	psi-mi:MI:0398(two hybrid pooling approach)	psi-mi:MI:0915(physical association)	IntAct
WP_002913197.1	Q8ZD12	AHR	9.14e-99	100	79.235	BACTERIA	ANIMAL	human|Homo sapiens	yerpe|Yersinia pestis	pubmed:20711500|imex:IM-13779	psi-mi:MI:0398(two hybrid pooling approach)	psi-mi:MI:0915(physical association)	IntAct
WP_004144730.1	Q8CZW4	AK1	4.52e-97	97	76.786	BACTERIA	ANIMAL	human|Homo sapiens	yerpe|Yersinia pestis	pubmed:20711500|imex:IM-13779	psi-mi:MI:0398(two hybrid pooling approach)	psi-mi:MI:0915(physical association)	IntAct
WP_002918467.1	A0A384KMD8	AKR7A3	1.57e-130	99	83.254	BACTERIA	ANIMAL	human|Homo sapiens	yerpe|Yersinia pestis	pubmed:20711500|imex:IM-13779	psi-mi:MI:0398(two hybrid pooling approach)	psi-mi:MI:0915(physical association)	IntAct
WP_002916846.1	Q8CZS2	ALDH16A1	2.16e-146	100	70.182	BACTERIA	ANIMAL	human|Homo sapiens	yerpe|Yersinia pestis	pubmed:20711500|imex:IM-13779	psi-mi:MI:0398(two hybrid pooling approach)	psi-mi:MI:0915(physical association)	IntAct
WP_002886718.1	A0A384KXD1	ANKRD13D	0	100	81.124	BACTERIA	ANIMAL	human|Homo sapiens	yerpe|Yersinia pestis	pubmed:20711500|imex:IM-13779	psi-mi:MI:0398(two hybrid pooling approach)	psi-mi:MI:0915(physical association)	IntAct
WP_002886718.1	A0A384KXD1	ANKRD36B	0	100	81.124	BACTERIA	ANIMAL	human|Homo sapiens	yerpe|Yersinia pestis	pubmed:20711500|imex:IM-13779	psi-mi:MI:0398(two hybrid pooling approach)	psi-mi:MI:0915(physical association)	IntAct
WP_004149967.1	Q8D1R0	AP1B1	0	100	69.584	BACTERIA	ANIMAL	human|Homo sapiens	yerpe|Yersinia pestis	pubmed:20711500|imex:IM-13779	psi-mi:MI:0398(two hybrid pooling approach)	psi-mi:MI:0915(physical association)	IntAct
WP_004145870.1	Q8D1R0	AP1B1	0	100	57.292	BACTERIA	ANIMAL	human|Homo sapiens	yerpe|Yersinia pestis	pubmed:20711500|imex:IM-13779	psi-mi:MI:0398(two hybrid pooling approach)	psi-mi:MI:0915(physical association)	IntAct
WP_004144958.1	A0A384L4X0	AP1B1	0	100	85.655	BACTERIA	ANIMAL	human|Homo sapiens	yerpe|Yersinia pestis	pubmed:20711500|imex:IM-13779	psi-mi:MI:0398(two hybrid pooling approach)	psi-mi:MI:0915(physical association)	IntAct
WP_002920506.1	A0A384KPW0	AP1B1	2.75e-31	84	76.19	BACTERIA	ANIMAL	human|Homo sapiens	yerpe|Yersinia pestis	pubmed:20711500|imex:IM-13779	psi-mi:MI:0398(two hybrid pooling approach)	psi-mi:MI:0915(physical association)	IntAct
WP_004152265.1	A0A384L395	AP3B1	0	99	82.511	BACTERIA	ANIMAL	human|Homo sapiens	yerpe|Yersinia pestis	pubmed:20711500|imex:IM-13779	psi-mi:MI:0398(two hybrid pooling approach)	psi-mi:MI:0915(physical association)	IntAct
WP_004179196.1	A0A384KJE6	APLNR	0	99	67.391	BACTERIA	ANIMAL	human|Homo sapiens	yerpe|Yersinia pestis	pubmed:20711500|imex:IM-13779	psi-mi:MI:0398(two hybrid pooling approach)	psi-mi:MI:0915(physical association)	IntAct
WP_004178760.1	Q8ZAS8	ARAP2	3.58e-136	86	58.991	BACTERIA	ANIMAL	human|Homo sapiens	yerpe|Yersinia pestis	pubmed:20711500|imex:IM-13779	psi-mi:MI:0398(two hybrid pooling approach)	psi-mi:MI:0915(physical association)	IntAct
WP_002884743.1	Q8ZAS8	ARAP2	0	100	84.011	BACTERIA	ANIMAL	human|Homo sapiens	yerpe|Yersinia pestis	pubmed:20711500|imex:IM-13779	psi-mi:MI:0398(two hybrid pooling approach)	psi-mi:MI:0915(physical association)	IntAct
WP_004143816.1	Q5NH25	ARHGAP29	7.73e-43	69	53.03	BACTERIA	ANIMAL	human|Homo sapiens	fratt|Francisella tularensis subsp. tularensis	pubmed:20711500|imex:IM-13779	psi-mi:MI:0398(two hybrid pooling approach)	psi-mi:MI:0915(physical association)	IntAct
WP_002916483.1	A0A384LGT3	ARHGDIB	0	99	80.876	BACTERIA	ANIMAL	human|Homo sapiens	yerpe|Yersinia pestis	pubmed:20711500|imex:IM-13779	psi-mi:MI:0398(two hybrid pooling approach)	psi-mi:MI:0915(physical association)	IntAct
WP_004175207.1	Q8ZCW1	ARID2	4.39e-180	93	67.617	BACTERIA	ANIMAL	human|Homo sapiens	yerpe|Yersinia pestis	pubmed:20711500|imex:IM-13779	psi-mi:MI:0398(two hybrid pooling approach)	psi-mi:MI:0915(physical association)	IntAct
WP_004144192.1	Q5NEB4	ARL6IP6	0	97	61.798	BACTERIA	ANIMAL	human|Homo sapiens	fratt|Francisella tularensis subsp. tularensis	pubmed:20711500|imex:IM-13779	psi-mi:MI:0398(two hybrid pooling approach)	psi-mi:MI:0915(physical association)	IntAct
WP_020323921.1	P58722	ARRDC3	0	96	51.942	BACTERIA	ANIMAL	human|Homo sapiens	yerpe|Yersinia pestis	pubmed:20711500|imex:IM-13779	psi-mi:MI:0398(two hybrid pooling approach)	psi-mi:MI:0915(physical association)	IntAct
WP_009307485.1	Q5NHX0	ASXL2	0	99	66.809	BACTERIA	ANIMAL	human|Homo sapiens	fratt|Francisella tularensis subsp. tularensis	pubmed:20711500|imex:IM-13779	psi-mi:MI:0398(two hybrid pooling approach)	psi-mi:MI:0915(physical association)	IntAct
WP_002920103.1	Q5NHX0	ASXL2	0	99	69.176	BACTERIA	ANIMAL	human|Homo sapiens	fratt|Francisella tularensis subsp. tularensis	pubmed:20711500|imex:IM-13779	psi-mi:MI:0398(two hybrid pooling approach)	psi-mi:MI:0915(physical association)	IntAct
WP_038432087.1	Q8D1A4	ATF6	0	98	69.172	BACTERIA	ANIMAL	human|Homo sapiens	yerpe|Yersinia pestis	pubmed:20711500|imex:IM-13779	psi-mi:MI:0398(two hybrid pooling approach)	psi-mi:MI:0915(physical association)	IntAct
WP_004149967.1	Q8D1R0	ATXN2L	0	100	69.584	BACTERIA	ANIMAL	human|Homo sapiens	yerpe|Yersinia pestis	pubmed:20711500|imex:IM-13779	psi-mi:MI:0398(two hybrid pooling approach)	psi-mi:MI:0915(physical association)	IntAct
WP_004145870.1	Q8D1R0	ATXN2L	0	100	57.292	BACTERIA	ANIMAL	human|Homo sapiens	yerpe|Yersinia pestis	pubmed:20711500|imex:IM-13779	psi-mi:MI:0398(two hybrid pooling approach)	psi-mi:MI:0915(physical association)	IntAct
WP_004232385.1	Q8D0H2	B2M	0	94	76.286	BACTERIA	ANIMAL	human|Homo sapiens	yerpe|Yersinia pestis	pubmed:20711500|imex:IM-13779	psi-mi:MI:0398(two hybrid pooling approach)	psi-mi:MI:0915(physical association)	IntAct
WP_004148107.1	Q81TL8	B2M	3.98e-149	96	55.381	BACTERIA	ANIMAL	human|Homo sapiens	bacan|Bacillus anthracis	pubmed:20711500|imex:IM-13779	psi-mi:MI:0398(two hybrid pooling approach)	psi-mi:MI:0915(physical association)	IntAct
WP_004151121.1	A0A384L0S4	B2M	1.3e-34	100	63.095	BACTERIA	ANIMAL	human|Homo sapiens	yerpe|Yersinia pestis	pubmed:20711500|imex:IM-13779	psi-mi:MI:0398(two hybrid pooling approach)	psi-mi:MI:0915(physical association)	IntAct
WP_002918653.1	A0A0H2W9J4	BAG6	0	100	98.559	BACTERIA	ANIMAL	human|Homo sapiens	yerpe|Yersinia pestis	pubmed:20711500|imex:IM-13779	psi-mi:MI:0398(two hybrid pooling approach)	psi-mi:MI:0915(physical association)	IntAct
WP_002916483.1	A0A384LGT3	BCL2L1	0	99	80.876	BACTERIA	ANIMAL	human|Homo sapiens	yerpe|Yersinia pestis	pubmed:20711500|imex:IM-13779	psi-mi:MI:0398(two hybrid pooling approach)	psi-mi:MI:0915(physical association)	IntAct
WP_004142079.1	A0A384L6J2	BCL2L13	8.65e-126	100	75.424	BACTERIA	ANIMAL	human|Homo sapiens	yerpe|Yersinia pestis	pubmed:20711500|imex:IM-13779	psi-mi:MI:0398(two hybrid pooling approach)	psi-mi:MI:0915(physical association)	IntAct
WP_009307485.1	Q81VT3	BCL2L13	0	99	61.007	BACTERIA	ANIMAL	human|Homo sapiens	bacan|Bacillus anthracis	pubmed:20711500|imex:IM-13779	psi-mi:MI:0398(two hybrid pooling approach)	psi-mi:MI:0915(physical association)	IntAct
WP_002920103.1	Q81VT3	BCL2L13	0	99	63.286	BACTERIA	ANIMAL	human|Homo sapiens	bacan|Bacillus anthracis	pubmed:20711500|imex:IM-13779	psi-mi:MI:0398(two hybrid pooling approach)	psi-mi:MI:0915(physical association)	IntAct
WP_002910403.1	Q5NIA8	BGN	0	99	63.989	BACTERIA	ANIMAL	human|Homo sapiens	fratt|Francisella tularensis subsp. tularensis	pubmed:20711500|imex:IM-13779	psi-mi:MI:0398(two hybrid pooling approach)	psi-mi:MI:0915(physical association)	IntAct
WP_004178301.1	A0A384KIG3	BGN	1.15e-141	50	62.205	BACTERIA	ANIMAL	human|Homo sapiens	yerpe|Yersinia pestis	pubmed:20711500|imex:IM-13779	psi-mi:MI:0398(two hybrid pooling approach)	psi-mi:MI:0915(physical association)	IntAct
WP_004151717.1	Q0WH91	BICD2	2.11e-105	95	58.091	BACTERIA	ANIMAL	human|Homo sapiens	yerpe|Yersinia pestis	pubmed:20711500|imex:IM-13779	psi-mi:MI:0398(two hybrid pooling approach)	psi-mi:MI:0915(physical association)	IntAct
WP_004149967.1	A0A384L498	BICRAL	1.05e-179	100	55.901	BACTERIA	ANIMAL	human|Homo sapiens	yerpe|Yersinia pestis	pubmed:20711500|imex:IM-13779	psi-mi:MI:0398(two hybrid pooling approach)	psi-mi:MI:0915(physical association)	IntAct
WP_004145870.1	A0A384L498	BICRAL	0	100	75.362	BACTERIA	ANIMAL	human|Homo sapiens	yerpe|Yersinia pestis	pubmed:20711500|imex:IM-13779	psi-mi:MI:0398(two hybrid pooling approach)	psi-mi:MI:0915(physical association)	IntAct
WP_002882531.1	A0A0F7RN56	BRPF1	6.42e-108	95	54.754	BACTERIA	ANIMAL	human|Homo sapiens	bacan|Bacillus anthracis	pubmed:20711500|imex:IM-13779	psi-mi:MI:0398(two hybrid pooling approach)	psi-mi:MI:0915(physical association)	IntAct
WP_002882871.1	A0A384KEH5	C1S	0	100	80.366	BACTERIA	ANIMAL	human|Homo sapiens	yerpe|Yersinia pestis	pubmed:20711500|imex:IM-13779	psi-mi:MI:0398(two hybrid pooling approach)	psi-mi:MI:0915(physical association)	IntAct
WP_004150950.1	A0A384LBM9	C1S	3.3e-145	96	77.692	BACTERIA	ANIMAL	human|Homo sapiens	yerpe|Yersinia pestis	pubmed:20711500|imex:IM-13779	psi-mi:MI:0398(two hybrid pooling approach)	psi-mi:MI:0915(physical association)	IntAct
WP_002914337.1	Q8CWH7	C1S	2.67e-93	94	78.313	BACTERIA	ANIMAL	human|Homo sapiens	yerpe|Yersinia pestis	pubmed:20711500|imex:IM-13779	psi-mi:MI:0398(two hybrid pooling approach)	psi-mi:MI:0915(physical association)	IntAct
WP_002912996.1	A0A384KAD8	C2CD2	0	100	62.863	BACTERIA	ANIMAL	human|Homo sapiens	yerpe|Yersinia pestis	pubmed:20711500|imex:IM-13779	psi-mi:MI:0398(two hybrid pooling approach)	psi-mi:MI:0915(physical association)	IntAct
WP_004151564.1	Q8D0H0	CADPS2	0	99	71.028	BACTERIA	ANIMAL	human|Homo sapiens	yerpe|Yersinia pestis	pubmed:20711500|imex:IM-13779	psi-mi:MI:0398(two hybrid pooling approach)	psi-mi:MI:0915(physical association)	IntAct
WP_009307485.1	Q5NHX0	CAPZA2	0	99	66.809	BACTERIA	ANIMAL	human|Homo sapiens	fratt|Francisella tularensis subsp. tularensis	pubmed:20711500|imex:IM-13779	psi-mi:MI:0398(two hybrid pooling approach)	psi-mi:MI:0915(physical association)	IntAct
WP_002920103.1	Q5NHX0	CAPZA2	0	99	69.176	BACTERIA	ANIMAL	human|Homo sapiens	fratt|Francisella tularensis subsp. tularensis	pubmed:20711500|imex:IM-13779	psi-mi:MI:0398(two hybrid pooling approach)	psi-mi:MI:0915(physical association)	IntAct
WP_004174069.1	Q5NID9	CARD8	0	99	79.898	BACTERIA	ANIMAL	human|Homo sapiens	fratt|Francisella tularensis subsp. tularensis	pubmed:20711500|imex:IM-13779	psi-mi:MI:0398(two hybrid pooling approach)	psi-mi:MI:0915(physical association)	IntAct
WP_004178760.1	Q81TH8	CASP8AP2	3.53e-80	63	50.215	BACTERIA	ANIMAL	human|Homo sapiens	bacan|Bacillus anthracis	pubmed:20711500|imex:IM-13779	psi-mi:MI:0398(two hybrid pooling approach)	psi-mi:MI:0915(physical association)	IntAct
WP_004150811.1	Q81TH8	CASP8AP2	2.33e-102	63	60.759	BACTERIA	ANIMAL	human|Homo sapiens	bacan|Bacillus anthracis	pubmed:20711500|imex:IM-13779	psi-mi:MI:0398(two hybrid pooling approach)	psi-mi:MI:0915(physical association)	IntAct
WP_002910395.1	Q0WFD2	CATSPERE	2.75e-121	100	63.333	BACTERIA	ANIMAL	human|Homo sapiens	yerpe|Yersinia pestis	pubmed:20711500|imex:IM-13779	psi-mi:MI:0398(two hybrid pooling approach)	psi-mi:MI:0915(physical association)	IntAct
WP_002895876.1	Q8D068	CBFA2T3	0	100	86.792	BACTERIA	ANIMAL	human|Homo sapiens	yerpe|Yersinia pestis	pubmed:20711500|imex:IM-13779	psi-mi:MI:0398(two hybrid pooling approach)	psi-mi:MI:0915(physical association)	IntAct
WP_002913423.1	Q81XE1	CCDC144B	2.56e-161	95	59.737	BACTERIA	ANIMAL	human|Homo sapiens	bacan|Bacillus anthracis	pubmed:20711500|imex:IM-13779	psi-mi:MI:0398(two hybrid pooling approach)	psi-mi:MI:0915(physical association)	IntAct
WP_002898911.1	Q81XE1	CCDC144B	5.98e-148	95	56.15	BACTERIA	ANIMAL	human|Homo sapiens	bacan|Bacillus anthracis	pubmed:20711500|imex:IM-13779	psi-mi:MI:0398(two hybrid pooling approach)	psi-mi:MI:0915(physical association)	IntAct
WP_004174069.1	Q5NID9	CCDC155	0	99	79.898	BACTERIA	ANIMAL	human|Homo sapiens	fratt|Francisella tularensis subsp. tularensis	pubmed:20711500|imex:IM-13779	psi-mi:MI:0398(two hybrid pooling approach)	psi-mi:MI:0915(physical association)	IntAct
WP_019704896.1	A0A384KPX3	CCDC68	0	99	65.044	BACTERIA	ANIMAL	human|Homo sapiens	yerpe|Yersinia pestis	pubmed:20711500|imex:IM-13779	psi-mi:MI:0398(two hybrid pooling approach)	psi-mi:MI:0915(physical association)	IntAct
WP_023284866.1	A0A384KPX3	CCDC68	0	98	67.727	BACTERIA	ANIMAL	human|Homo sapiens	yerpe|Yersinia pestis	pubmed:20711500|imex:IM-13779	psi-mi:MI:0398(two hybrid pooling approach)	psi-mi:MI:0915(physical association)	IntAct
WP_002899276.1	A0A384KVT4	CCDC68	1.44e-92	99	81.395	BACTERIA	ANIMAL	human|Homo sapiens	yerpe|Yersinia pestis	pubmed:20711500|imex:IM-13779	psi-mi:MI:0398(two hybrid pooling approach)	psi-mi:MI:0915(physical association)	IntAct
WP_004178343.1	Q8D1E0	CCDC90B	3.93e-71	89	50.224	BACTERIA	ANIMAL	human|Homo sapiens	yerpe|Yersinia pestis	pubmed:20711500|imex:IM-13779	psi-mi:MI:0398(two hybrid pooling approach)	psi-mi:MI:0915(physical association)	IntAct
WP_004149967.1	A0A384L498	CCP110	1.05e-179	100	55.901	BACTERIA	ANIMAL	human|Homo sapiens	yerpe|Yersinia pestis	pubmed:20711500|imex:IM-13779	psi-mi:MI:0398(two hybrid pooling approach)	psi-mi:MI:0915(physical association)	IntAct
WP_004145870.1	A0A384L498	CCP110	0	100	75.362	BACTERIA	ANIMAL	human|Homo sapiens	yerpe|Yersinia pestis	pubmed:20711500|imex:IM-13779	psi-mi:MI:0398(two hybrid pooling approach)	psi-mi:MI:0915(physical association)	IntAct
WP_002882898.1	A0A0H2W0U8	CD22	0	99	79.515	BACTERIA	ANIMAL	human|Homo sapiens	yerpe|Yersinia pestis	pubmed:20711500|imex:IM-13779	psi-mi:MI:0398(two hybrid pooling approach)	psi-mi:MI:0915(physical association)	IntAct
WP_002916846.1	Q8CZS2	CD36	2.16e-146	100	70.182	BACTERIA	ANIMAL	human|Homo sapiens	yerpe|Yersinia pestis	pubmed:20711500|imex:IM-13779	psi-mi:MI:0398(two hybrid pooling approach)	psi-mi:MI:0915(physical association)	IntAct
WP_004152134.1	A0A384KVS6	CD36	1.25e-115	98	68.831	BACTERIA	ANIMAL	human|Homo sapiens	yerpe|Yersinia pestis	pubmed:20711500|imex:IM-13779	psi-mi:MI:0398(two hybrid pooling approach)	psi-mi:MI:0915(physical association)	IntAct
WP_004141753.1	Q8D1N0	CD5L	2.49e-169	97	74.051	BACTERIA	ANIMAL	human|Homo sapiens	yerpe|Yersinia pestis	pubmed:20711500|imex:IM-13779	psi-mi:MI:0398(two hybrid pooling approach)	psi-mi:MI:0915(physical association)	IntAct
WP_004144192.1	Q5NEB4	CD74	0	97	61.798	BACTERIA	ANIMAL	human|Homo sapiens	fratt|Francisella tularensis subsp. tularensis	pubmed:20711500|imex:IM-13779	psi-mi:MI:0398(two hybrid pooling approach)	psi-mi:MI:0915(physical association)	IntAct
WP_004174069.1	Q5NID9	CD74	0	99	79.898	BACTERIA	ANIMAL	human|Homo sapiens	fratt|Francisella tularensis subsp. tularensis	pubmed:20711500|imex:IM-13779	psi-mi:MI:0398(two hybrid pooling approach)	psi-mi:MI:0915(physical association)	IntAct
WP_002910395.1	Q0WFD2	CD74	2.75e-121	100	63.333	BACTERIA	ANIMAL	human|Homo sapiens	yerpe|Yersinia pestis	pubmed:20711500|imex:IM-13779	psi-mi:MI:0398(two hybrid pooling approach)	psi-mi:MI:0915(physical association)	IntAct
WP_004180084.1	Q5NEQ5	CDC123	1.08e-86	84	51.282	BACTERIA	ANIMAL	human|Homo sapiens	fratt|Francisella tularensis subsp. tularensis	pubmed:20711500|imex:IM-13779	psi-mi:MI:0398(two hybrid pooling approach)	psi-mi:MI:0915(physical association)	IntAct
WP_002910395.1	Q0WFD2	CDC37	2.75e-121	100	63.333	BACTERIA	ANIMAL	human|Homo sapiens	yerpe|Yersinia pestis	pubmed:20711500|imex:IM-13779	psi-mi:MI:0398(two hybrid pooling approach)	psi-mi:MI:0915(physical association)	IntAct
WP_004210868.1	Q8D080	CDIP1	6.34e-176	99	70.112	BACTERIA	ANIMAL	human|Homo sapiens	yerpe|Yersinia pestis	pubmed:20711500|imex:IM-13779	psi-mi:MI:0398(two hybrid pooling approach)	psi-mi:MI:0915(physical association)	IntAct
WP_004143665.1	A0A384KHC6	CDK14	1.38e-141	100	74.713	BACTERIA	ANIMAL	human|Homo sapiens	yerpe|Yersinia pestis	pubmed:20711500|imex:IM-13779	psi-mi:MI:0398(two hybrid pooling approach)	psi-mi:MI:0915(physical association)	IntAct
WP_004891013.1	A0A384L4C9	CDK5RAP3	0	100	73.449	BACTERIA	ANIMAL	human|Homo sapiens	yerpe|Yersinia pestis	pubmed:20711500|imex:IM-13779	psi-mi:MI:0398(two hybrid pooling approach)	psi-mi:MI:0915(physical association)	IntAct
WP_004148107.1	Q5NE79	CEP89	0	99	82.697	BACTERIA	ANIMAL	human|Homo sapiens	fratt|Francisella tularensis subsp. tularensis	pubmed:20711500|imex:IM-13779	psi-mi:MI:0398(two hybrid pooling approach)	psi-mi:MI:0915(physical association)	IntAct
WP_004149967.1	Q8D1R0	CFL1	0	100	69.584	BACTERIA	ANIMAL	human|Homo sapiens	yerpe|Yersinia pestis	pubmed:20711500|imex:IM-13779	psi-mi:MI:0398(two hybrid pooling approach)	psi-mi:MI:0915(physical association)	IntAct
WP_002895876.1	Q8D068	CFL1	0	100	86.792	BACTERIA	ANIMAL	human|Homo sapiens	yerpe|Yersinia pestis	pubmed:20711500|imex:IM-13779	psi-mi:MI:0398(two hybrid pooling approach)	psi-mi:MI:0915(physical association)	IntAct
WP_004145870.1	Q8D1R0	CFL1	0	100	57.292	BACTERIA	ANIMAL	human|Homo sapiens	yerpe|Yersinia pestis	pubmed:20711500|imex:IM-13779	psi-mi:MI:0398(two hybrid pooling approach)	psi-mi:MI:0915(physical association)	IntAct
WP_002918250.1	Q81WM3	CFL1	0	64	54.844	BACTERIA	ANIMAL	human|Homo sapiens	bacan|Bacillus anthracis	pubmed:20711500|imex:IM-13779	psi-mi:MI:0398(two hybrid pooling approach)	psi-mi:MI:0915(physical association)	IntAct
WP_002916600.1	P58582	CFL1	0	99	83.121	BACTERIA	ANIMAL	human|Homo sapiens	yerpe|Yersinia pestis	pubmed:20711500|imex:IM-13779	psi-mi:MI:0398(two hybrid pooling approach)	psi-mi:MI:0915(physical association)	IntAct
WP_004149938.1	A0A384KHX8	CFL1	1.8e-168	95	78.361	BACTERIA	ANIMAL	human|Homo sapiens	yerpe|Yersinia pestis	pubmed:20711500|imex:IM-13779	psi-mi:MI:0398(two hybrid pooling approach)	psi-mi:MI:0915(physical association)	IntAct
WP_002917922.1	Q8D1R8	CHD6	2.29e-176	89	78.84	BACTERIA	ANIMAL	human|Homo sapiens	yerpe|Yersinia pestis	pubmed:20711500|imex:IM-13779	psi-mi:MI:0398(two hybrid pooling approach)	psi-mi:MI:0915(physical association)	IntAct
WP_002918250.1	Q81WM3	CHD8	0	64	54.844	BACTERIA	ANIMAL	human|Homo sapiens	bacan|Bacillus anthracis	pubmed:20711500|imex:IM-13779	psi-mi:MI:0398(two hybrid pooling approach)	psi-mi:MI:0915(physical association)	IntAct
WP_002916791.1	A0A384LC57	CHSY1	3.11e-99	100	70.32	BACTERIA	ANIMAL	human|Homo sapiens	yerpe|Yersinia pestis	pubmed:20711500|imex:IM-13779	psi-mi:MI:0398(two hybrid pooling approach)	psi-mi:MI:0915(physical association)	IntAct
WP_002917909.1	A0A384LC57	CHSY1	1.82e-90	99	60.092	BACTERIA	ANIMAL	human|Homo sapiens	yerpe|Yersinia pestis	pubmed:20711500|imex:IM-13779	psi-mi:MI:0398(two hybrid pooling approach)	psi-mi:MI:0915(physical association)	IntAct
WP_002911388.1	Q8D0N9	CIR1	0	100	66.027	BACTERIA	ANIMAL	human|Homo sapiens	yerpe|Yersinia pestis	pubmed:20711500|imex:IM-13779	psi-mi:MI:0398(two hybrid pooling approach)	psi-mi:MI:0915(physical association)	IntAct
WP_004148107.1	Q81TL8	CIZ1	3.98e-149	96	55.381	BACTERIA	ANIMAL	human|Homo sapiens	bacan|Bacillus anthracis	pubmed:20711500|imex:IM-13779	psi-mi:MI:0398(two hybrid pooling approach)	psi-mi:MI:0915(physical association)	IntAct
WP_002918467.1	A0A384KMD8	CLINT1	1.57e-130	99	83.254	BACTERIA	ANIMAL	human|Homo sapiens	yerpe|Yersinia pestis	pubmed:20711500|imex:IM-13779	psi-mi:MI:0398(two hybrid pooling approach)	psi-mi:MI:0915(physical association)	IntAct
WP_004147794.1	Q8D0V8	CLPX	0	99	50.558	BACTERIA	ANIMAL	human|Homo sapiens	yerpe|Yersinia pestis	pubmed:20711500|imex:IM-13779	psi-mi:MI:0398(two hybrid pooling approach)	psi-mi:MI:0915(physical association)	IntAct
WP_004178301.1	A0A384KIG3	COG3	1.15e-141	50	62.205	BACTERIA	ANIMAL	human|Homo sapiens	yerpe|Yersinia pestis	pubmed:20711500|imex:IM-13779	psi-mi:MI:0398(two hybrid pooling approach)	psi-mi:MI:0915(physical association)	IntAct
WP_038432635.1	Q8CZR4	COL12A1	0	100	72.957	BACTERIA	ANIMAL	human|Homo sapiens	yerpe|Yersinia pestis	pubmed:20711500|imex:IM-13779	psi-mi:MI:0398(two hybrid pooling approach)	psi-mi:MI:0915(physical association)	IntAct
WP_002917907.1	Q8CZQ9	COL15A1	8.38e-147	100	75.581	BACTERIA	ANIMAL	human|Homo sapiens	yerpe|Yersinia pestis	pubmed:20711500|imex:IM-13779	psi-mi:MI:0398(two hybrid pooling approach)	psi-mi:MI:0915(physical association)	IntAct
WP_002915253.1	Q8CZY7	COL1A1	2.13e-71	100	55.801	BACTERIA	ANIMAL	human|Homo sapiens	yerpe|Yersinia pestis	pubmed:20711500|imex:IM-13779	psi-mi:MI:0398(two hybrid pooling approach)	psi-mi:MI:0915(physical association)	IntAct
WP_002917922.1	Q8D1R8	COL1A1	2.29e-176	89	78.84	BACTERIA	ANIMAL	human|Homo sapiens	yerpe|Yersinia pestis	pubmed:20711500|imex:IM-13779	psi-mi:MI:0398(two hybrid pooling approach)	psi-mi:MI:0915(physical association)	IntAct
WP_004151126.1	A0A384KR65	COL3A1	4.41e-157	90	71.329	BACTERIA	ANIMAL	human|Homo sapiens	yerpe|Yersinia pestis	pubmed:20711500|imex:IM-13779	psi-mi:MI:0398(two hybrid pooling approach)	psi-mi:MI:0915(physical association)	IntAct
WP_002910395.1	Q0WFD2	COPG1	2.75e-121	100	63.333	BACTERIA	ANIMAL	human|Homo sapiens	yerpe|Yersinia pestis	pubmed:20711500|imex:IM-13779	psi-mi:MI:0398(two hybrid pooling approach)	psi-mi:MI:0915(physical association)	IntAct
WP_002910889.1	A0A384KMX6	CORO1A	0	98	85.944	BACTERIA	ANIMAL	human|Homo sapiens	yerpe|Yersinia pestis	pubmed:20711500|imex:IM-13779	psi-mi:MI:0398(two hybrid pooling approach)	psi-mi:MI:0915(physical association)	IntAct
WP_004174069.1	Q5NID9	CORO1A	0	99	79.898	BACTERIA	ANIMAL	human|Homo sapiens	fratt|Francisella tularensis subsp. tularensis	pubmed:20711500|imex:IM-13779	psi-mi:MI:0398(two hybrid pooling approach)	psi-mi:MI:0915(physical association)	IntAct
WP_002915991.1	Q8CZX8	CORO1A	5.46e-160	99	70.55	BACTERIA	ANIMAL	human|Homo sapiens	yerpe|Yersinia pestis	pubmed:20711500|imex:IM-13779	psi-mi:MI:0398(two hybrid pooling approach)	psi-mi:MI:0915(physical association)	IntAct
WP_004147848.1	Q8D052	CPEB4	0	99	79.03	BACTERIA	ANIMAL	human|Homo sapiens	yerpe|Yersinia pestis	pubmed:20711500|imex:IM-13779	psi-mi:MI:0398(two hybrid pooling approach)	psi-mi:MI:0915(physical association)	IntAct
WP_002910395.1	Q0WFD2	CREBBP	2.75e-121	100	63.333	BACTERIA	ANIMAL	human|Homo sapiens	yerpe|Yersinia pestis	pubmed:20711500|imex:IM-13779	psi-mi:MI:0398(two hybrid pooling approach)	psi-mi:MI:0915(physical association)	IntAct
WP_004144730.1	Q8CZW4	CSDE1	4.52e-97	97	76.786	BACTERIA	ANIMAL	human|Homo sapiens	yerpe|Yersinia pestis	pubmed:20711500|imex:IM-13779	psi-mi:MI:0398(two hybrid pooling approach)	psi-mi:MI:0915(physical association)	IntAct
WP_002914337.1	Q8CWH7	CSTF3	2.67e-93	94	78.313	BACTERIA	ANIMAL	human|Homo sapiens	yerpe|Yersinia pestis	pubmed:20711500|imex:IM-13779	psi-mi:MI:0398(two hybrid pooling approach)	psi-mi:MI:0915(physical association)	IntAct
WP_002907763.1	Q8D0L8	CTGF	2.26e-149	73	75.094	BACTERIA	ANIMAL	human|Homo sapiens	yerpe|Yersinia pestis	pubmed:20711500|imex:IM-13779	psi-mi:MI:0398(two hybrid pooling approach)	psi-mi:MI:0915(physical association)	IntAct
WP_009484818.1	Q8CZR8	CTNNB1	1.33e-125	89	50.9	BACTERIA	ANIMAL	human|Homo sapiens	yerpe|Yersinia pestis	pubmed:20711500|imex:IM-13779	psi-mi:MI:0398(two hybrid pooling approach)	psi-mi:MI:0915(physical association)	IntAct
WP_002910889.1	A0A384KMX6	CTNND1	0	98	85.944	BACTERIA	ANIMAL	human|Homo sapiens	yerpe|Yersinia pestis	pubmed:20711500|imex:IM-13779	psi-mi:MI:0398(two hybrid pooling approach)	psi-mi:MI:0915(physical association)	IntAct
WP_002885668.1	A0A384LB40	CTSA	0	95	79.245	BACTERIA	ANIMAL	human|Homo sapiens	yerpe|Yersinia pestis	pubmed:20711500|imex:IM-13779	psi-mi:MI:0398(two hybrid pooling approach)	psi-mi:MI:0915(physical association)	IntAct
WP_002916483.1	A0A384LGT3	CTSA	0	99	80.876	BACTERIA	ANIMAL	human|Homo sapiens	yerpe|Yersinia pestis	pubmed:20711500|imex:IM-13779	psi-mi:MI:0398(two hybrid pooling approach)	psi-mi:MI:0915(physical association)	IntAct
WP_002907763.1	Q8D0L8	CTSC	2.26e-149	73	75.094	BACTERIA	ANIMAL	human|Homo sapiens	yerpe|Yersinia pestis	pubmed:20711500|imex:IM-13779	psi-mi:MI:0398(two hybrid pooling approach)	psi-mi:MI:0915(physical association)	IntAct
WP_004150950.1	A0A384LBM9	CUL1	3.3e-145	96	77.692	BACTERIA	ANIMAL	human|Homo sapiens	yerpe|Yersinia pestis	pubmed:20711500|imex:IM-13779	psi-mi:MI:0398(two hybrid pooling approach)	psi-mi:MI:0915(physical association)	IntAct
WP_002916791.1	A0A384LC57	CXCL11	3.11e-99	100	70.32	BACTERIA	ANIMAL	human|Homo sapiens	yerpe|Yersinia pestis	pubmed:20711500|imex:IM-13779	psi-mi:MI:0398(two hybrid pooling approach)	psi-mi:MI:0915(physical association)	IntAct
WP_002917909.1	A0A384LC57	CXCL11	1.82e-90	99	60.092	BACTERIA	ANIMAL	human|Homo sapiens	yerpe|Yersinia pestis	pubmed:20711500|imex:IM-13779	psi-mi:MI:0398(two hybrid pooling approach)	psi-mi:MI:0915(physical association)	IntAct
WP_002894765.1	A0A384LKN7	CXCR2	3.38e-120	98	91.329	BACTERIA	ANIMAL	human|Homo sapiens	yerpe|Yersinia pestis	pubmed:20711500|imex:IM-13779	psi-mi:MI:0398(two hybrid pooling approach)	psi-mi:MI:0915(physical association)	IntAct
WP_004142040.1	A0A1T3V0I5	CYP4F3	3.18e-87	99	57.322	BACTERIA	ANIMAL	human|Homo sapiens	bacan|Bacillus anthracis	pubmed:20711500|imex:IM-13779	psi-mi:MI:0398(two hybrid pooling approach)	psi-mi:MI:0915(physical association)	IntAct
WP_002894706.1	A0A1T3V0I5	CYP4F3	4.49e-92	100	59.751	BACTERIA	ANIMAL	human|Homo sapiens	bacan|Bacillus anthracis	pubmed:20711500|imex:IM-13779	psi-mi:MI:0398(two hybrid pooling approach)	psi-mi:MI:0915(physical association)	IntAct
WP_004151455.1	A0A1T3V0I5	CYP4F3	1.31e-70	98	50.612	BACTERIA	ANIMAL	human|Homo sapiens	bacan|Bacillus anthracis	pubmed:20711500|imex:IM-13779	psi-mi:MI:0398(two hybrid pooling approach)	psi-mi:MI:0915(physical association)	IntAct
WP_004151676.1	A0A1T3V0I5	CYP4F3	7.31e-77	96	51.852	BACTERIA	ANIMAL	human|Homo sapiens	bacan|Bacillus anthracis	pubmed:20711500|imex:IM-13779	psi-mi:MI:0398(two hybrid pooling approach)	psi-mi:MI:0915(physical association)	IntAct
WP_004143660.1	A0A1T3V0I5	CYP4F3	4.07e-76	98	50.628	BACTERIA	ANIMAL	human|Homo sapiens	bacan|Bacillus anthracis	pubmed:20711500|imex:IM-13779	psi-mi:MI:0398(two hybrid pooling approach)	psi-mi:MI:0915(physical association)	IntAct
WP_004151355.1	A0A1T3V0I5	CYP4F3	2.27e-84	89	58.091	BACTERIA	ANIMAL	human|Homo sapiens	bacan|Bacillus anthracis	pubmed:20711500|imex:IM-13779	psi-mi:MI:0398(two hybrid pooling approach)	psi-mi:MI:0915(physical association)	IntAct
WP_012967953.1	A0A1T3V0I5	CYP4F3	2.09e-89	100	54.583	BACTERIA	ANIMAL	human|Homo sapiens	bacan|Bacillus anthracis	pubmed:20711500|imex:IM-13779	psi-mi:MI:0398(two hybrid pooling approach)	psi-mi:MI:0915(physical association)	IntAct
WP_002920506.1	A0A384KPW0	CYYR1	2.75e-31	84	76.19	BACTERIA	ANIMAL	human|Homo sapiens	yerpe|Yersinia pestis	pubmed:20711500|imex:IM-13779	psi-mi:MI:0398(two hybrid pooling approach)	psi-mi:MI:0915(physical association)	IntAct
WP_002896365.1	A0A384KD64	DALRD3	1.1e-82	100	71.429	BACTERIA	ANIMAL	human|Homo sapiens	yerpe|Yersinia pestis	pubmed:20711500|imex:IM-13779	psi-mi:MI:0398(two hybrid pooling approach)	psi-mi:MI:0915(physical association)	IntAct
WP_004185824.1	A0A384LD89	DAZAP2	9.31e-164	99	57.178	BACTERIA	ANIMAL	human|Homo sapiens	yerpe|Yersinia pestis	pubmed:20711500|imex:IM-13779	psi-mi:MI:0398(two hybrid pooling approach)	psi-mi:MI:0915(physical association)	IntAct
WP_002910896.1	Q8ZES0	DCAF6	8.04e-91	100	83.108	BACTERIA	ANIMAL	human|Homo sapiens	yerpe|Yersinia pestis	pubmed:20711500|imex:IM-13779	psi-mi:MI:0398(two hybrid pooling approach)	psi-mi:MI:0915(physical association)	IntAct
WP_002910395.1	Q0WFD2	DDX23	2.75e-121	100	63.333	BACTERIA	ANIMAL	human|Homo sapiens	yerpe|Yersinia pestis	pubmed:20711500|imex:IM-13779	psi-mi:MI:0398(two hybrid pooling approach)	psi-mi:MI:0915(physical association)	IntAct
WP_002912951.1	Q8ZGK7	DEF8	5.66e-114	100	79.474	BACTERIA	ANIMAL	human|Homo sapiens	yerpe|Yersinia pestis	pubmed:20711500|imex:IM-13779	psi-mi:MI:0398(two hybrid pooling approach)	psi-mi:MI:0915(physical association)	IntAct
WP_002894712.1	A0A384KHX2	DKFZp434E0321	0	100	79.672	BACTERIA	ANIMAL	human|Homo sapiens	yerpe|Yersinia pestis	pubmed:20711500|imex:IM-13779	psi-mi:MI:0398(two hybrid pooling approach)	psi-mi:MI:0915(physical association)	IntAct
WP_004185824.1	A0A384LD89	DKFZp667O055	9.31e-164	99	57.178	BACTERIA	ANIMAL	human|Homo sapiens	yerpe|Yersinia pestis	pubmed:20711500|imex:IM-13779	psi-mi:MI:0398(two hybrid pooling approach)	psi-mi:MI:0915(physical association)	IntAct
WP_004151121.1	A0A384L0S4	DKFZp686G18136	1.3e-34	100	63.095	BACTERIA	ANIMAL	human|Homo sapiens	yerpe|Yersinia pestis	pubmed:20711500|imex:IM-13779	psi-mi:MI:0398(two hybrid pooling approach)	psi-mi:MI:0915(physical association)	IntAct
WP_002901249.1	Q8D0G3	DNM2	5.03e-41	87	72.5	BACTERIA	ANIMAL	human|Homo sapiens	yerpe|Yersinia pestis	pubmed:20711500|imex:IM-13779	psi-mi:MI:0398(two hybrid pooling approach)	psi-mi:MI:0915(physical association)	IntAct
WP_004176858.1	Q8ZD91	DNMT1	1.62e-127	100	68.826	BACTERIA	ANIMAL	human|Homo sapiens	yerpe|Yersinia pestis	pubmed:20711500|imex:IM-13779	psi-mi:MI:0398(two hybrid pooling approach)	psi-mi:MI:0915(physical association)	IntAct
WP_002901234.1	A0A384KL81	DNMT3A	0	100	95.342	BACTERIA	ANIMAL	human|Homo sapiens	yerpe|Yersinia pestis	pubmed:20711500|imex:IM-13779	psi-mi:MI:0398(two hybrid pooling approach)	psi-mi:MI:0915(physical association)	IntAct
WP_004149938.1	A0A384KHX8	DOCK8	1.8e-168	95	78.361	BACTERIA	ANIMAL	human|Homo sapiens	yerpe|Yersinia pestis	pubmed:20711500|imex:IM-13779	psi-mi:MI:0398(two hybrid pooling approach)	psi-mi:MI:0915(physical association)	IntAct
WP_004178305.1	Q8D1C6	DPYD	2.83e-155	99	83.922	BACTERIA	ANIMAL	human|Homo sapiens	yerpe|Yersinia pestis	pubmed:20711500|imex:IM-13779	psi-mi:MI:0398(two hybrid pooling approach)	psi-mi:MI:0915(physical association)	IntAct
WP_002885668.1	A0A384LB40	DPYD	0	95	79.245	BACTERIA	ANIMAL	human|Homo sapiens	yerpe|Yersinia pestis	pubmed:20711500|imex:IM-13779	psi-mi:MI:0398(two hybrid pooling approach)	psi-mi:MI:0915(physical association)	IntAct
WP_004178301.1	A0A384KIG3	DTNA	1.15e-141	50	62.205	BACTERIA	ANIMAL	human|Homo sapiens	yerpe|Yersinia pestis	pubmed:20711500|imex:IM-13779	psi-mi:MI:0398(two hybrid pooling approach)	psi-mi:MI:0915(physical association)	IntAct
WP_004146034.1	A0A0J1KK48	DUT	3.38e-127	99	52.019	BACTERIA	ANIMAL	human|Homo sapiens	bacan|Bacillus anthracis	pubmed:20711500|imex:IM-13779	psi-mi:MI:0398(two hybrid pooling approach)	psi-mi:MI:0915(physical association)	IntAct
WP_002907763.1	Q8D0L8	DVL3	2.26e-149	73	75.094	BACTERIA	ANIMAL	human|Homo sapiens	yerpe|Yersinia pestis	pubmed:20711500|imex:IM-13779	psi-mi:MI:0398(two hybrid pooling approach)	psi-mi:MI:0915(physical association)	IntAct
WP_009307485.1	Q81VT3	EEF1D	0	99	61.007	BACTERIA	ANIMAL	human|Homo sapiens	bacan|Bacillus anthracis	pubmed:20711500|imex:IM-13779	psi-mi:MI:0398(two hybrid pooling approach)	psi-mi:MI:0915(physical association)	IntAct
WP_002920103.1	Q81VT3	EEF1D	0	99	63.286	BACTERIA	ANIMAL	human|Homo sapiens	bacan|Bacillus anthracis	pubmed:20711500|imex:IM-13779	psi-mi:MI:0398(two hybrid pooling approach)	psi-mi:MI:0915(physical association)	IntAct
WP_004147848.1	Q8D052	EEF1G	0	99	79.03	BACTERIA	ANIMAL	human|Homo sapiens	yerpe|Yersinia pestis	pubmed:20711500|imex:IM-13779	psi-mi:MI:0398(two hybrid pooling approach)	psi-mi:MI:0915(physical association)	IntAct
WP_004149967.1	Q8D1R0	EEF2	0	100	69.584	BACTERIA	ANIMAL	human|Homo sapiens	yerpe|Yersinia pestis	pubmed:20711500|imex:IM-13779	psi-mi:MI:0398(two hybrid pooling approach)	psi-mi:MI:0915(physical association)	IntAct
WP_004145870.1	Q8D1R0	EEF2	0	100	57.292	BACTERIA	ANIMAL	human|Homo sapiens	yerpe|Yersinia pestis	pubmed:20711500|imex:IM-13779	psi-mi:MI:0398(two hybrid pooling approach)	psi-mi:MI:0915(physical association)	IntAct
WP_004141753.1	Q8D1N0	EEF2	2.49e-169	97	74.051	BACTERIA	ANIMAL	human|Homo sapiens	yerpe|Yersinia pestis	pubmed:20711500|imex:IM-13779	psi-mi:MI:0398(two hybrid pooling approach)	psi-mi:MI:0915(physical association)	IntAct
WP_002885668.1	A0A384LB40	EFCAB14	0	95	79.245	BACTERIA	ANIMAL	human|Homo sapiens	yerpe|Yersinia pestis	pubmed:20711500|imex:IM-13779	psi-mi:MI:0398(two hybrid pooling approach)	psi-mi:MI:0915(physical association)	IntAct
WP_004148107.1	Q81TL8	EFEMP1	3.98e-149	96	55.381	BACTERIA	ANIMAL	human|Homo sapiens	bacan|Bacillus anthracis	pubmed:20711500|imex:IM-13779	psi-mi:MI:0398(two hybrid pooling approach)	psi-mi:MI:0915(physical association)	IntAct
WP_004144192.1	Q5NEB4	EGFR	0	97	61.798	BACTERIA	ANIMAL	human|Homo sapiens	fratt|Francisella tularensis subsp. tularensis	pubmed:20711500|imex:IM-13779	psi-mi:MI:0398(two hybrid pooling approach)	psi-mi:MI:0915(physical association)	IntAct
WP_019704896.1	A0A384KPX3	EHBP1L1	0	99	65.044	BACTERIA	ANIMAL	human|Homo sapiens	yerpe|Yersinia pestis	pubmed:20711500|imex:IM-13779	psi-mi:MI:0398(two hybrid pooling approach)	psi-mi:MI:0915(physical association)	IntAct
WP_023284866.1	A0A384KPX3	EHBP1L1	0	98	67.727	BACTERIA	ANIMAL	human|Homo sapiens	yerpe|Yersinia pestis	pubmed:20711500|imex:IM-13779	psi-mi:MI:0398(two hybrid pooling approach)	psi-mi:MI:0915(physical association)	IntAct
WP_002916483.1	A0A384LGT3	EHD4	0	99	80.876	BACTERIA	ANIMAL	human|Homo sapiens	yerpe|Yersinia pestis	pubmed:20711500|imex:IM-13779	psi-mi:MI:0398(two hybrid pooling approach)	psi-mi:MI:0915(physical association)	IntAct
WP_002910443.1	Q5NGZ7	EIF2S3	1.46e-180	100	65.565	BACTERIA	ANIMAL	human|Homo sapiens	fratt|Francisella tularensis subsp. tularensis	pubmed:20711500|imex:IM-13779	psi-mi:MI:0398(two hybrid pooling approach)	psi-mi:MI:0915(physical association)	IntAct
WP_004176858.1	Q8ZD91	EIF3C	1.62e-127	100	68.826	BACTERIA	ANIMAL	human|Homo sapiens	yerpe|Yersinia pestis	pubmed:20711500|imex:IM-13779	psi-mi:MI:0398(two hybrid pooling approach)	psi-mi:MI:0915(physical association)	IntAct
WP_038432635.1	Q8CZR4	EIF3D	0	100	72.957	BACTERIA	ANIMAL	human|Homo sapiens	yerpe|Yersinia pestis	pubmed:20711500|imex:IM-13779	psi-mi:MI:0398(two hybrid pooling approach)	psi-mi:MI:0915(physical association)	IntAct
WP_004147848.1	Q8D052	EIF4B	0	99	79.03	BACTERIA	ANIMAL	human|Homo sapiens	yerpe|Yersinia pestis	pubmed:20711500|imex:IM-13779	psi-mi:MI:0398(two hybrid pooling approach)	psi-mi:MI:0915(physical association)	IntAct
WP_002910403.1	Q5NIA8	EIF4E2	0	99	63.989	BACTERIA	ANIMAL	human|Homo sapiens	fratt|Francisella tularensis subsp. tularensis	pubmed:20711500|imex:IM-13779	psi-mi:MI:0398(two hybrid pooling approach)	psi-mi:MI:0915(physical association)	IntAct
WP_002910443.1	A0A384LA14	EIF4H	0	100	92.011	BACTERIA	ANIMAL	human|Homo sapiens	yerpe|Yersinia pestis	pubmed:20711500|imex:IM-13779	psi-mi:MI:0398(two hybrid pooling approach)	psi-mi:MI:0915(physical association)	IntAct
WP_004151449.1	Q8D097	EIF5	0	98	65.639	BACTERIA	ANIMAL	human|Homo sapiens	yerpe|Yersinia pestis	pubmed:20711500|imex:IM-13779	psi-mi:MI:0398(two hybrid pooling approach)	psi-mi:MI:0915(physical association)	IntAct
WP_004149967.1	A0A384L498	ELF1	1.05e-179	100	55.901	BACTERIA	ANIMAL	human|Homo sapiens	yerpe|Yersinia pestis	pubmed:20711500|imex:IM-13779	psi-mi:MI:0398(two hybrid pooling approach)	psi-mi:MI:0915(physical association)	IntAct
WP_009307485.1	Q81VT3	ELF1	0	99	61.007	BACTERIA	ANIMAL	human|Homo sapiens	bacan|Bacillus anthracis	pubmed:20711500|imex:IM-13779	psi-mi:MI:0398(two hybrid pooling approach)	psi-mi:MI:0915(physical association)	IntAct
WP_004145870.1	A0A384L498	ELF1	0	100	75.362	BACTERIA	ANIMAL	human|Homo sapiens	yerpe|Yersinia pestis	pubmed:20711500|imex:IM-13779	psi-mi:MI:0398(two hybrid pooling approach)	psi-mi:MI:0915(physical association)	IntAct
WP_002920103.1	Q81VT3	ELF1	0	99	63.286	BACTERIA	ANIMAL	human|Homo sapiens	bacan|Bacillus anthracis	pubmed:20711500|imex:IM-13779	psi-mi:MI:0398(two hybrid pooling approach)	psi-mi:MI:0915(physical association)	IntAct
WP_004175207.1	Q8ZCW1	ELF1	4.39e-180	93	67.617	BACTERIA	ANIMAL	human|Homo sapiens	yerpe|Yersinia pestis	pubmed:20711500|imex:IM-13779	psi-mi:MI:0398(two hybrid pooling approach)	psi-mi:MI:0915(physical association)	IntAct
WP_002891804.1	Q81X63	ELF2	4.31e-98	93	65.803	BACTERIA	ANIMAL	human|Homo sapiens	bacan|Bacillus anthracis	pubmed:20711500|imex:IM-13779	psi-mi:MI:0398(two hybrid pooling approach)	psi-mi:MI:0915(physical association)	IntAct
WP_004174069.1	Q5NID9	ENKD1	0	99	79.898	BACTERIA	ANIMAL	human|Homo sapiens	fratt|Francisella tularensis subsp. tularensis	pubmed:20711500|imex:IM-13779	psi-mi:MI:0398(two hybrid pooling approach)	psi-mi:MI:0915(physical association)	IntAct
WP_004152060.1	Q0WAP4	EPHB6	0	100	74.944	BACTERIA	ANIMAL	human|Homo sapiens	yerpe|Yersinia pestis	pubmed:20711500|imex:IM-13779	psi-mi:MI:0398(two hybrid pooling approach)	psi-mi:MI:0915(physical association)	IntAct
WP_002912996.1	A0A384KAD8	EPS8	0	100	62.863	BACTERIA	ANIMAL	human|Homo sapiens	yerpe|Yersinia pestis	pubmed:20711500|imex:IM-13779	psi-mi:MI:0398(two hybrid pooling approach)	psi-mi:MI:0915(physical association)	IntAct
WP_004174069.1	Q5NID9	ERBIN	0	99	79.898	BACTERIA	ANIMAL	human|Homo sapiens	fratt|Francisella tularensis subsp. tularensis	pubmed:20711500|imex:IM-13779	psi-mi:MI:0398(two hybrid pooling approach)	psi-mi:MI:0915(physical association)	IntAct
WP_004147057.1	Q8CZQ2	ERBIN	1.41e-143	95	64	BACTERIA	ANIMAL	human|Homo sapiens	yerpe|Yersinia pestis	pubmed:20711500|imex:IM-13779	psi-mi:MI:0398(two hybrid pooling approach)	psi-mi:MI:0915(physical association)	IntAct
WP_002882755.1	Q5NFP9	ERP44	0	99	69.536	BACTERIA	ANIMAL	human|Homo sapiens	fratt|Francisella tularensis subsp. tularensis	pubmed:20711500|imex:IM-13779	psi-mi:MI:0398(two hybrid pooling approach)	psi-mi:MI:0915(physical association)	IntAct
WP_002914079.1	Q74SR9	ETFB	4.46e-84	95	51.931	BACTERIA	ANIMAL	human|Homo sapiens	yerpe|Yersinia pestis	pubmed:20711500|imex:IM-13779	psi-mi:MI:0398(two hybrid pooling approach)	psi-mi:MI:0915(physical association)	IntAct
WP_002922654.1	A0A384L090	ETS2	1.69e-85	89	76.923	BACTERIA	ANIMAL	human|Homo sapiens	yerpe|Yersinia pestis	pubmed:20711500|imex:IM-13779	psi-mi:MI:0398(two hybrid pooling approach)	psi-mi:MI:0915(physical association)	IntAct
WP_004149967.1	A0A384L498	ETS2	1.05e-179	100	55.901	BACTERIA	ANIMAL	human|Homo sapiens	yerpe|Yersinia pestis	pubmed:20711500|imex:IM-13779	psi-mi:MI:0398(two hybrid pooling approach)	psi-mi:MI:0915(physical association)	IntAct
WP_004145870.1	A0A384L498	ETS2	0	100	75.362	BACTERIA	ANIMAL	human|Homo sapiens	yerpe|Yersinia pestis	pubmed:20711500|imex:IM-13779	psi-mi:MI:0398(two hybrid pooling approach)	psi-mi:MI:0915(physical association)	IntAct
WP_004144730.1	Q8CZW4	ETV6	4.52e-97	97	76.786	BACTERIA	ANIMAL	human|Homo sapiens	yerpe|Yersinia pestis	pubmed:20711500|imex:IM-13779	psi-mi:MI:0398(two hybrid pooling approach)	psi-mi:MI:0915(physical association)	IntAct
WP_002912990.1	A0A384KKM6	EVI2A	0	100	62.437	BACTERIA	ANIMAL	human|Homo sapiens	yerpe|Yersinia pestis	pubmed:20711500|imex:IM-13779	psi-mi:MI:0398(two hybrid pooling approach)	psi-mi:MI:0915(physical association)	IntAct
WP_002916791.1	A0A384LC57	EXOC3	3.11e-99	100	70.32	BACTERIA	ANIMAL	human|Homo sapiens	yerpe|Yersinia pestis	pubmed:20711500|imex:IM-13779	psi-mi:MI:0398(two hybrid pooling approach)	psi-mi:MI:0915(physical association)	IntAct
WP_002917909.1	A0A384LC57	EXOC3	1.82e-90	99	60.092	BACTERIA	ANIMAL	human|Homo sapiens	yerpe|Yersinia pestis	pubmed:20711500|imex:IM-13779	psi-mi:MI:0398(two hybrid pooling approach)	psi-mi:MI:0915(physical association)	IntAct
WP_004175048.1	P23827	F10	8.71e-89	98	75.309	BACTERIA	ANIMAL	human|Homo sapiens	ecoli|Escherichia coli (strain K12)	pubmed:14579355|mint:MINT-5216786	psi-mi:MI:0114(x-ray crystallography)	psi-mi:MI:0407(direct interaction)	MINT
WP_004175048.1	P23827	F11	8.71e-89	98	75.309	BACTERIA	ANIMAL	human|Homo sapiens	ecoli|Escherichia coli (strain K12)	pubmed:15545266	psi-mi:MI:0114(x-ray crystallography)	psi-mi:MI:0407(direct interaction)	IntAct
WP_004149967.1	A0A384L498	FBLN2	1.05e-179	100	55.901	BACTERIA	ANIMAL	human|Homo sapiens	yerpe|Yersinia pestis	pubmed:20711500|imex:IM-13779	psi-mi:MI:0398(two hybrid pooling approach)	psi-mi:MI:0915(physical association)	IntAct
WP_004145870.1	A0A384L498	FBLN2	0	100	75.362	BACTERIA	ANIMAL	human|Homo sapiens	yerpe|Yersinia pestis	pubmed:20711500|imex:IM-13779	psi-mi:MI:0398(two hybrid pooling approach)	psi-mi:MI:0915(physical association)	IntAct
WP_004176858.1	Q8ZD91	FCGBP	1.62e-127	100	68.826	BACTERIA	ANIMAL	human|Homo sapiens	yerpe|Yersinia pestis	pubmed:20711500|imex:IM-13779	psi-mi:MI:0398(two hybrid pooling approach)	psi-mi:MI:0915(physical association)	IntAct
WP_004149967.1	Q8D1R0	FCHSD1	0	100	69.584	BACTERIA	ANIMAL	human|Homo sapiens	yerpe|Yersinia pestis	pubmed:20711500|imex:IM-13779	psi-mi:MI:0398(two hybrid pooling approach)	psi-mi:MI:0915(physical association)	IntAct
WP_004145870.1	Q8D1R0	FCHSD1	0	100	57.292	BACTERIA	ANIMAL	human|Homo sapiens	yerpe|Yersinia pestis	pubmed:20711500|imex:IM-13779	psi-mi:MI:0398(two hybrid pooling approach)	psi-mi:MI:0915(physical association)	IntAct
WP_002883404.1	A0A384KIP4	FEM1B	3.15e-76	100	65.584	BACTERIA	ANIMAL	human|Homo sapiens	yerpe|Yersinia pestis	pubmed:20711500|imex:IM-13779	psi-mi:MI:0398(two hybrid pooling approach)	psi-mi:MI:0915(physical association)	IntAct
WP_002882531.1	A0A0F7RN56	FEM1B	6.42e-108	95	54.754	BACTERIA	ANIMAL	human|Homo sapiens	bacan|Bacillus anthracis	pubmed:20711500|imex:IM-13779	psi-mi:MI:0398(two hybrid pooling approach)	psi-mi:MI:0915(physical association)	IntAct
WP_004892596.1	A0A0H2W4Q1	FEM1B	0	100	75.298	BACTERIA	ANIMAL	human|Homo sapiens	yerpe|Yersinia pestis	pubmed:20711500|imex:IM-13779	psi-mi:MI:0398(two hybrid pooling approach)	psi-mi:MI:0915(physical association)	IntAct
WP_002914072.1	A0A384L966	FEM1B	4.95e-100	100	65.138	BACTERIA	ANIMAL	human|Homo sapiens	yerpe|Yersinia pestis	pubmed:20711500|imex:IM-13779	psi-mi:MI:0398(two hybrid pooling approach)	psi-mi:MI:0915(physical association)	IntAct
WP_000103754.1	Q5NF67	FEZ2	1.18e-29	86	74.627	BACTERIA	ANIMAL	human|Homo sapiens	fratt|Francisella tularensis subsp. tularensis	pubmed:20711500|imex:IM-13779	psi-mi:MI:0398(two hybrid pooling approach)	psi-mi:MI:0915(physical association)	IntAct
WP_004197606.1	A0A384LKB0	FHL2	3.07e-178	100	85.959	BACTERIA	ANIMAL	human|Homo sapiens	yerpe|Yersinia pestis	pubmed:20711500|imex:IM-13779	psi-mi:MI:0398(two hybrid pooling approach)	psi-mi:MI:0915(physical association)	IntAct
WP_004151449.1	Q8D097	FKBP8	0	98	65.639	BACTERIA	ANIMAL	human|Homo sapiens	yerpe|Yersinia pestis	pubmed:20711500|imex:IM-13779	psi-mi:MI:0398(two hybrid pooling approach)	psi-mi:MI:0915(physical association)	IntAct
WP_004149938.1	A0A384KHX8	FLII	1.8e-168	95	78.361	BACTERIA	ANIMAL	human|Homo sapiens	yerpe|Yersinia pestis	pubmed:20711500|imex:IM-13779	psi-mi:MI:0398(two hybrid pooling approach)	psi-mi:MI:0915(physical association)	IntAct
WP_004174069.1	P23568	FN1	0	99	69.72	BACTERIA	ANIMAL	human|Homo sapiens	mycpn|Mycoplasma pneumoniae (strain ATCC 29342 / M129)	pubmed:18411296|imex:IM-25904	psi-mi:MI:0411(enzyme linked immunosorbent assay)	psi-mi:MI:0407(direct interaction)	HPIDB
WP_004142079.1	A0A384L6J2	FNDC3A	8.65e-126	100	75.424	BACTERIA	ANIMAL	human|Homo sapiens	yerpe|Yersinia pestis	pubmed:20711500|imex:IM-13779	psi-mi:MI:0398(two hybrid pooling approach)	psi-mi:MI:0915(physical association)	IntAct
WP_002917920.1	Q8CZQ7	FNDC3B	1.54e-68	100	75.573	BACTERIA	ANIMAL	human|Homo sapiens	yerpe|Yersinia pestis	pubmed:20711500|imex:IM-13779	psi-mi:MI:0398(two hybrid pooling approach)	psi-mi:MI:0915(physical association)	IntAct
WP_038431836.1	Q8D1Q0	FOXP1	1.57e-131	74	53.09	BACTERIA	ANIMAL	human|Homo sapiens	yerpe|Yersinia pestis	pubmed:20711500|imex:IM-13779	psi-mi:MI:0398(two hybrid pooling approach)	psi-mi:MI:0915(physical association)	IntAct
WP_002910395.1	Q0WFD2	FOXP1	2.75e-121	100	63.333	BACTERIA	ANIMAL	human|Homo sapiens	yerpe|Yersinia pestis	pubmed:20711500|imex:IM-13779	psi-mi:MI:0398(two hybrid pooling approach)	psi-mi:MI:0915(physical association)	IntAct
WP_002911883.1	Q8ZFW5	FUBP1	2.28e-57	95	80.392	BACTERIA	ANIMAL	human|Homo sapiens	yerpe|Yersinia pestis	pubmed:20711500|imex:IM-13779	psi-mi:MI:0398(two hybrid pooling approach)	psi-mi:MI:0915(physical association)	IntAct
WP_002901234.1	A0A384KL81	FUBP1	0	100	95.342	BACTERIA	ANIMAL	human|Homo sapiens	yerpe|Yersinia pestis	pubmed:20711500|imex:IM-13779	psi-mi:MI:0398(two hybrid pooling approach)	psi-mi:MI:0915(physical association)	IntAct
WP_002882898.1	A0A0H2W0U8	FYCO1	0	99	79.515	BACTERIA	ANIMAL	human|Homo sapiens	yerpe|Yersinia pestis	pubmed:20711500|imex:IM-13779	psi-mi:MI:0398(two hybrid pooling approach)	psi-mi:MI:0915(physical association)	IntAct
WP_002916791.1	A0A384LC57	FYN	3.11e-99	100	70.32	BACTERIA	ANIMAL	human|Homo sapiens	yerpe|Yersinia pestis	pubmed:20711500|imex:IM-13779	psi-mi:MI:0398(two hybrid pooling approach)	psi-mi:MI:0915(physical association)	IntAct
WP_002917909.1	A0A384LC57	FYN	1.82e-90	99	60.092	BACTERIA	ANIMAL	human|Homo sapiens	yerpe|Yersinia pestis	pubmed:20711500|imex:IM-13779	psi-mi:MI:0398(two hybrid pooling approach)	psi-mi:MI:0915(physical association)	IntAct
WP_002910403.1	Q5NIA8	FYN	0	99	63.989	BACTERIA	ANIMAL	human|Homo sapiens	fratt|Francisella tularensis subsp. tularensis	pubmed:20711500|imex:IM-13779	psi-mi:MI:0398(two hybrid pooling approach)	psi-mi:MI:0915(physical association)	IntAct
WP_004149967.1	A0A384L498	G2E3	1.05e-179	100	55.901	BACTERIA	ANIMAL	human|Homo sapiens	yerpe|Yersinia pestis	pubmed:20711500|imex:IM-13779	psi-mi:MI:0398(two hybrid pooling approach)	psi-mi:MI:0915(physical association)	IntAct
WP_004145870.1	A0A384L498	G2E3	0	100	75.362	BACTERIA	ANIMAL	human|Homo sapiens	yerpe|Yersinia pestis	pubmed:20711500|imex:IM-13779	psi-mi:MI:0398(two hybrid pooling approach)	psi-mi:MI:0915(physical association)	IntAct
WP_002886718.1	A0A384KXD1	GAS7	0	100	81.124	BACTERIA	ANIMAL	human|Homo sapiens	yerpe|Yersinia pestis	pubmed:20711500|imex:IM-13779	psi-mi:MI:0398(two hybrid pooling approach)	psi-mi:MI:0915(physical association)	IntAct
WP_014907753.1	Q8ZE38	GBP2	6.82e-180	99	74.074	BACTERIA	ANIMAL	human|Homo sapiens	yerpe|Yersinia pestis	pubmed:20711500|imex:IM-13779	psi-mi:MI:0398(two hybrid pooling approach)	psi-mi:MI:0915(physical association)	IntAct
WP_004150031.1	Q8ZJC4	GDPD2	0	100	77.575	BACTERIA	ANIMAL	human|Homo sapiens	yerpe|Yersinia pestis	pubmed:20711500|imex:IM-13779	psi-mi:MI:0398(two hybrid pooling approach)	psi-mi:MI:0915(physical association)	IntAct
WP_002883414.1	Q8D1I6	GDPD2	5.83e-173	99	79.125	BACTERIA	ANIMAL	human|Homo sapiens	yerpe|Yersinia pestis	pubmed:20711500|imex:IM-13779	psi-mi:MI:0398(two hybrid pooling approach)	psi-mi:MI:0915(physical association)	IntAct
WP_002911388.1	Q8D0N9	GDPD2	0	100	66.027	BACTERIA	ANIMAL	human|Homo sapiens	yerpe|Yersinia pestis	pubmed:20711500|imex:IM-13779	psi-mi:MI:0398(two hybrid pooling approach)	psi-mi:MI:0915(physical association)	IntAct
WP_002913197.1	Q8ZD12	GDPD2	9.14e-99	100	79.235	BACTERIA	ANIMAL	human|Homo sapiens	yerpe|Yersinia pestis	pubmed:20711500|imex:IM-13779	psi-mi:MI:0398(two hybrid pooling approach)	psi-mi:MI:0915(physical association)	IntAct
WP_004150842.1	Q8D045	GDPD2	0	100	81.741	BACTERIA	ANIMAL	human|Homo sapiens	yerpe|Yersinia pestis	pubmed:20711500|imex:IM-13779	psi-mi:MI:0398(two hybrid pooling approach)	psi-mi:MI:0915(physical association)	IntAct
WP_002886718.1	A0A384KXD1	GLG1	0	100	81.124	BACTERIA	ANIMAL	human|Homo sapiens	yerpe|Yersinia pestis	pubmed:20711500|imex:IM-13779	psi-mi:MI:0398(two hybrid pooling approach)	psi-mi:MI:0915(physical association)	IntAct
WP_004145876.1	A0A384LCY5	GLYR1	1.66e-155	100	80.377	BACTERIA	ANIMAL	human|Homo sapiens	yerpe|Yersinia pestis	pubmed:20711500|imex:IM-13779	psi-mi:MI:0398(two hybrid pooling approach)	psi-mi:MI:0915(physical association)	IntAct
WP_004150031.1	Q8ZJC4	GNPTG	0	100	77.575	BACTERIA	ANIMAL	human|Homo sapiens	yerpe|Yersinia pestis	pubmed:20711500|imex:IM-13779	psi-mi:MI:0398(two hybrid pooling approach)	psi-mi:MI:0915(physical association)	IntAct
WP_004144730.1	Q8CZW4	GPR183	4.52e-97	97	76.786	BACTERIA	ANIMAL	human|Homo sapiens	yerpe|Yersinia pestis	pubmed:20711500|imex:IM-13779	psi-mi:MI:0398(two hybrid pooling approach)	psi-mi:MI:0915(physical association)	IntAct
WP_038432635.1	Q8CZR4	GPX3	0	100	72.957	BACTERIA	ANIMAL	human|Homo sapiens	yerpe|Yersinia pestis	pubmed:20711500|imex:IM-13779	psi-mi:MI:0398(two hybrid pooling approach)	psi-mi:MI:0915(physical association)	IntAct
WP_002894712.1	A0A384KHX2	GRB2	0	100	79.672	BACTERIA	ANIMAL	human|Homo sapiens	yerpe|Yersinia pestis	pubmed:20711500|imex:IM-13779	psi-mi:MI:0398(two hybrid pooling approach)	psi-mi:MI:0915(physical association)	IntAct
WP_004178301.1	A0A384KIG3	GRIPAP1	1.15e-141	50	62.205	BACTERIA	ANIMAL	human|Homo sapiens	yerpe|Yersinia pestis	pubmed:20711500|imex:IM-13779	psi-mi:MI:0398(two hybrid pooling approach)	psi-mi:MI:0915(physical association)	IntAct
WP_002911883.1	Q8ZFW5	GTF2F2	2.28e-57	95	80.392	BACTERIA	ANIMAL	human|Homo sapiens	yerpe|Yersinia pestis	pubmed:20711500|imex:IM-13779	psi-mi:MI:0398(two hybrid pooling approach)	psi-mi:MI:0915(physical association)	IntAct
WP_004232385.1	Q8D0H2	GTF2H2	0	94	76.286	BACTERIA	ANIMAL	human|Homo sapiens	yerpe|Yersinia pestis	pubmed:20711500|imex:IM-13779	psi-mi:MI:0398(two hybrid pooling approach)	psi-mi:MI:0915(physical association)	IntAct
WP_004149902.1	Q8CZR2	HAX1	0	99	73.62	BACTERIA	ANIMAL	human|Homo sapiens	yerpe|Yersinia pestis	pubmed:20711500|imex:IM-13779	psi-mi:MI:0398(two hybrid pooling approach)	psi-mi:MI:0915(physical association)	IntAct
WP_002910395.1	Q0WFD2	HAX1	2.75e-121	100	63.333	BACTERIA	ANIMAL	human|Homo sapiens	yerpe|Yersinia pestis	pubmed:20711500|imex:IM-13779	psi-mi:MI:0398(two hybrid pooling approach)	psi-mi:MI:0915(physical association)	IntAct
WP_002920506.1	A0A384KPW0	HDAC6	2.75e-31	84	76.19	BACTERIA	ANIMAL	human|Homo sapiens	yerpe|Yersinia pestis	pubmed:20711500|imex:IM-13779	psi-mi:MI:0398(two hybrid pooling approach)	psi-mi:MI:0915(physical association)	IntAct
WP_019704936.1	Q0WJ78	HERPUD2	2.11e-175	99	62.567	BACTERIA	ANIMAL	human|Homo sapiens	yerpe|Yersinia pestis	pubmed:20711500|imex:IM-13779	psi-mi:MI:0398(two hybrid pooling approach)	psi-mi:MI:0915(physical association)	IntAct
WP_004151121.1	A0A384L0S4	HFE	1.3e-34	100	63.095	BACTERIA	ANIMAL	human|Homo sapiens	yerpe|Yersinia pestis	pubmed:20711500|imex:IM-13779	psi-mi:MI:0398(two hybrid pooling approach)	psi-mi:MI:0915(physical association)	IntAct
WP_002915991.1	Q8CZX8	HHEX	5.46e-160	99	70.55	BACTERIA	ANIMAL	human|Homo sapiens	yerpe|Yersinia pestis	pubmed:20711500|imex:IM-13779	psi-mi:MI:0398(two hybrid pooling approach)	psi-mi:MI:0915(physical association)	IntAct
WP_004151449.1	Q8D097	HIVEP1	0	98	65.639	BACTERIA	ANIMAL	human|Homo sapiens	yerpe|Yersinia pestis	pubmed:20711500|imex:IM-13779	psi-mi:MI:0398(two hybrid pooling approach)	psi-mi:MI:0915(physical association)	IntAct
WP_002886718.1	A0A384KXD1	HIVEP1	0	100	81.124	BACTERIA	ANIMAL	human|Homo sapiens	yerpe|Yersinia pestis	pubmed:20711500|imex:IM-13779	psi-mi:MI:0398(two hybrid pooling approach)	psi-mi:MI:0915(physical association)	IntAct
WP_004175207.1	Q8ZCW1	HIVEP1	4.39e-180	93	67.617	BACTERIA	ANIMAL	human|Homo sapiens	yerpe|Yersinia pestis	pubmed:20711500|imex:IM-13779	psi-mi:MI:0398(two hybrid pooling approach)	psi-mi:MI:0915(physical association)	IntAct
WP_002885668.1	A0A384LB40	HIVEP2	0	95	79.245	BACTERIA	ANIMAL	human|Homo sapiens	yerpe|Yersinia pestis	pubmed:20711500|imex:IM-13779	psi-mi:MI:0398(two hybrid pooling approach)	psi-mi:MI:0915(physical association)	IntAct
WP_002916483.1	A0A384LGT3	HLA-A	0	99	80.876	BACTERIA	ANIMAL	human|Homo sapiens	yerpe|Yersinia pestis	pubmed:20711500|imex:IM-13779	psi-mi:MI:0398(two hybrid pooling approach)	psi-mi:MI:0915(physical association)	IntAct
WP_002886957.1	A0A384K924	HLA-B	0	100	69.591	BACTERIA	ANIMAL	human|Homo sapiens	yerpe|Yersinia pestis	pubmed:20711500|imex:IM-13779	psi-mi:MI:0398(two hybrid pooling approach)	psi-mi:MI:0915(physical association)	IntAct
WP_002916603.1	Q8ZHG3	HLA-B	9.37e-93	100	67.914	BACTERIA	ANIMAL	human|Homo sapiens	yerpe|Yersinia pestis	pubmed:20711500|imex:IM-13779	psi-mi:MI:0398(two hybrid pooling approach)	psi-mi:MI:0915(physical association)	IntAct
WP_009307485.1	Q5NHX0	HLA-C	0	99	66.809	BACTERIA	ANIMAL	human|Homo sapiens	fratt|Francisella tularensis subsp. tularensis	pubmed:20711500|imex:IM-13779	psi-mi:MI:0398(two hybrid pooling approach)	psi-mi:MI:0915(physical association)	IntAct
WP_038431836.1	Q8D1Q0	HLA-C	1.57e-131	74	53.09	BACTERIA	ANIMAL	human|Homo sapiens	yerpe|Yersinia pestis	pubmed:20711500|imex:IM-13779	psi-mi:MI:0398(two hybrid pooling approach)	psi-mi:MI:0915(physical association)	IntAct
WP_002920103.1	Q5NHX0	HLA-C	0	99	69.176	BACTERIA	ANIMAL	human|Homo sapiens	fratt|Francisella tularensis subsp. tularensis	pubmed:20711500|imex:IM-13779	psi-mi:MI:0398(two hybrid pooling approach)	psi-mi:MI:0915(physical association)	IntAct
WP_002912990.1	A0A384KKM6	HLA-DPA1	0	100	62.437	BACTERIA	ANIMAL	human|Homo sapiens	yerpe|Yersinia pestis	pubmed:20711500|imex:IM-13779	psi-mi:MI:0398(two hybrid pooling approach)	psi-mi:MI:0915(physical association)	IntAct
WP_002886718.1	A0A384KXD1	HLA-DQB1	0	100	81.124	BACTERIA	ANIMAL	human|Homo sapiens	yerpe|Yersinia pestis	pubmed:20711500|imex:IM-13779	psi-mi:MI:0398(two hybrid pooling approach)	psi-mi:MI:0915(physical association)	IntAct
WP_000103754.1	Q5NF67	HLA-DRB1	1.18e-29	86	74.627	BACTERIA	ANIMAL	human|Homo sapiens	fratt|Francisella tularensis subsp. tularensis	pubmed:20711500|imex:IM-13779	psi-mi:MI:0398(two hybrid pooling approach)	psi-mi:MI:0915(physical association)	IntAct
WP_002896365.1	A0A384KD64	HLA-E	1.1e-82	100	71.429	BACTERIA	ANIMAL	human|Homo sapiens	yerpe|Yersinia pestis	pubmed:20711500|imex:IM-13779	psi-mi:MI:0398(two hybrid pooling approach)	psi-mi:MI:0915(physical association)	IntAct
WP_009307485.1	Q5NHX0	HLA-E	0	99	66.809	BACTERIA	ANIMAL	human|Homo sapiens	fratt|Francisella tularensis subsp. tularensis	pubmed:20711500|imex:IM-13779	psi-mi:MI:0398(two hybrid pooling approach)	psi-mi:MI:0915(physical association)	IntAct
WP_002920103.1	Q5NHX0	HLA-E	0	99	69.176	BACTERIA	ANIMAL	human|Homo sapiens	fratt|Francisella tularensis subsp. tularensis	pubmed:20711500|imex:IM-13779	psi-mi:MI:0398(two hybrid pooling approach)	psi-mi:MI:0915(physical association)	IntAct
WP_002886718.1	A0A384KXD1	HLA-E	0	100	81.124	BACTERIA	ANIMAL	human|Homo sapiens	yerpe|Yersinia pestis	pubmed:20711500|imex:IM-13779	psi-mi:MI:0398(two hybrid pooling approach)	psi-mi:MI:0915(physical association)	IntAct
WP_002882531.1	A0A0F7RN56	HLF	6.42e-108	95	54.754	BACTERIA	ANIMAL	human|Homo sapiens	bacan|Bacillus anthracis	pubmed:20711500|imex:IM-13779	psi-mi:MI:0398(two hybrid pooling approach)	psi-mi:MI:0915(physical association)	IntAct
WP_002901627.1	Q56956	HLF	4.48e-85	100	62.431	BACTERIA	ANIMAL	human|Homo sapiens	yerpe|Yersinia pestis	pubmed:20711500|imex:IM-13779	psi-mi:MI:0398(two hybrid pooling approach)	psi-mi:MI:0915(physical association)	IntAct
WP_004147794.1	Q8D0V8	HLF	0	99	50.558	BACTERIA	ANIMAL	human|Homo sapiens	yerpe|Yersinia pestis	pubmed:20711500|imex:IM-13779	psi-mi:MI:0398(two hybrid pooling approach)	psi-mi:MI:0915(physical association)	IntAct
WP_009307485.1	Q5NHX0	HMCN1	0	99	66.809	BACTERIA	ANIMAL	human|Homo sapiens	fratt|Francisella tularensis subsp. tularensis	pubmed:20711500|imex:IM-13779	psi-mi:MI:0398(two hybrid pooling approach)	psi-mi:MI:0915(physical association)	IntAct
WP_002920103.1	Q5NHX0	HMCN1	0	99	69.176	BACTERIA	ANIMAL	human|Homo sapiens	fratt|Francisella tularensis subsp. tularensis	pubmed:20711500|imex:IM-13779	psi-mi:MI:0398(two hybrid pooling approach)	psi-mi:MI:0915(physical association)	IntAct
WP_004174069.1	Q5NID9	HMGXB3	0	99	79.898	BACTERIA	ANIMAL	human|Homo sapiens	fratt|Francisella tularensis subsp. tularensis	pubmed:20711500|imex:IM-13779	psi-mi:MI:0398(two hybrid pooling approach)	psi-mi:MI:0915(physical association)	IntAct
WP_002886718.1	A0A384KXD1	HMOX1	0	100	81.124	BACTERIA	ANIMAL	human|Homo sapiens	yerpe|Yersinia pestis	pubmed:20711500|imex:IM-13779	psi-mi:MI:0398(two hybrid pooling approach)	psi-mi:MI:0915(physical association)	IntAct
WP_000103754.1	Q5NF67	HNRNPA2B1	1.18e-29	86	74.627	BACTERIA	ANIMAL	human|Homo sapiens	fratt|Francisella tularensis subsp. tularensis	pubmed:20711500|imex:IM-13779	psi-mi:MI:0398(two hybrid pooling approach)	psi-mi:MI:0915(physical association)	IntAct
WP_002895845.1	Q8D0S1	HNRNPH1	5.53e-75	100	65.517	BACTERIA	ANIMAL	human|Homo sapiens	yerpe|Yersinia pestis	pubmed:20711500|imex:IM-13779	psi-mi:MI:0398(two hybrid pooling approach)	psi-mi:MI:0915(physical association)	IntAct
WP_002899276.1	A0A384KVT4	HNRNPM	1.44e-92	99	81.395	BACTERIA	ANIMAL	human|Homo sapiens	yerpe|Yersinia pestis	pubmed:20711500|imex:IM-13779	psi-mi:MI:0398(two hybrid pooling approach)	psi-mi:MI:0915(physical association)	IntAct
WP_004185495.1	Q7CGZ2	HNRNPM	0	100	73.804	BACTERIA	ANIMAL	human|Homo sapiens	yerpe|Yersinia pestis	pubmed:20711500|imex:IM-13779	psi-mi:MI:0398(two hybrid pooling approach)	psi-mi:MI:0915(physical association)	IntAct
WP_002895876.1	Q8D068	HNRNPR	0	100	86.792	BACTERIA	ANIMAL	human|Homo sapiens	yerpe|Yersinia pestis	pubmed:20711500|imex:IM-13779	psi-mi:MI:0398(two hybrid pooling approach)	psi-mi:MI:0915(physical association)	IntAct
WP_004149938.1	A0A384KHX8	HSD17B14	1.8e-168	95	78.361	BACTERIA	ANIMAL	human|Homo sapiens	yerpe|Yersinia pestis	pubmed:20711500|imex:IM-13779	psi-mi:MI:0398(two hybrid pooling approach)	psi-mi:MI:0915(physical association)	IntAct
WP_002899276.1	A0A384KVT4	HSP70-1	1.44e-92	99	81.395	BACTERIA	ANIMAL	human|Homo sapiens	yerpe|Yersinia pestis	pubmed:20711500|imex:IM-13779	psi-mi:MI:0398(two hybrid pooling approach)	psi-mi:MI:0915(physical association)	IntAct
WP_002912996.1	A0A384KAD8	HTRA2	0	100	62.863	BACTERIA	ANIMAL	human|Homo sapiens	yerpe|Yersinia pestis	pubmed:20711500|imex:IM-13779	psi-mi:MI:0398(two hybrid pooling approach)	psi-mi:MI:0915(physical association)	IntAct
WP_004150950.1	A0A384LBM9	HTRA2	3.3e-145	96	77.692	BACTERIA	ANIMAL	human|Homo sapiens	yerpe|Yersinia pestis	pubmed:20711500|imex:IM-13779	psi-mi:MI:0398(two hybrid pooling approach)	psi-mi:MI:0915(physical association)	IntAct
WP_002911423.1	A0A384KH41	HTRA2	1.51e-126	99	82.075	BACTERIA	ANIMAL	human|Homo sapiens	yerpe|Yersinia pestis	pubmed:20711500|imex:IM-13779	psi-mi:MI:0398(two hybrid pooling approach)	psi-mi:MI:0915(physical association)	IntAct
WP_002912996.1	A0A384KAD8	HTRA3	0	100	62.863	BACTERIA	ANIMAL	human|Homo sapiens	yerpe|Yersinia pestis	pubmed:20711500|imex:IM-13779	psi-mi:MI:0398(two hybrid pooling approach)	psi-mi:MI:0915(physical association)	IntAct
WP_002916483.1	A0A384LGT3	HYAL2	0	99	80.876	BACTERIA	ANIMAL	human|Homo sapiens	yerpe|Yersinia pestis	pubmed:20711500|imex:IM-13779	psi-mi:MI:0398(two hybrid pooling approach)	psi-mi:MI:0915(physical association)	IntAct
WP_004147293.1	Q0WC84	ID3	0	99	57.869	BACTERIA	ANIMAL	human|Homo sapiens	yerpe|Yersinia pestis	pubmed:20711500|imex:IM-13779	psi-mi:MI:0398(two hybrid pooling approach)	psi-mi:MI:0915(physical association)	IntAct
WP_004147794.1	Q8D0V8	IDO1	0	99	50.558	BACTERIA	ANIMAL	human|Homo sapiens	yerpe|Yersinia pestis	pubmed:20711500|imex:IM-13779	psi-mi:MI:0398(two hybrid pooling approach)	psi-mi:MI:0915(physical association)	IntAct
WP_004144730.1	Q8CZW4	IFI16	4.52e-97	97	76.786	BACTERIA	ANIMAL	human|Homo sapiens	yerpe|Yersinia pestis	pubmed:20711500|imex:IM-13779	psi-mi:MI:0398(two hybrid pooling approach)	psi-mi:MI:0915(physical association)	IntAct
WP_002911388.1	Q8D0N9	IFITM1	0	100	66.027	BACTERIA	ANIMAL	human|Homo sapiens	yerpe|Yersinia pestis	pubmed:20711500|imex:IM-13779	psi-mi:MI:0398(two hybrid pooling approach)	psi-mi:MI:0915(physical association)	IntAct
WP_009307485.1	Q5NHX0	IGHA2	0	99	66.809	BACTERIA	ANIMAL	human|Homo sapiens	fratt|Francisella tularensis subsp. tularensis	pubmed:20711500|imex:IM-13779	psi-mi:MI:0398(two hybrid pooling approach)	psi-mi:MI:0915(physical association)	IntAct
WP_002920103.1	Q5NHX0	IGHA2	0	99	69.176	BACTERIA	ANIMAL	human|Homo sapiens	fratt|Francisella tularensis subsp. tularensis	pubmed:20711500|imex:IM-13779	psi-mi:MI:0398(two hybrid pooling approach)	psi-mi:MI:0915(physical association)	IntAct
WP_004147293.1	Q0WC84	IGHM	0	99	57.869	BACTERIA	ANIMAL	human|Homo sapiens	yerpe|Yersinia pestis	pubmed:20711500|imex:IM-13779	psi-mi:MI:0398(two hybrid pooling approach)	psi-mi:MI:0915(physical association)	IntAct
WP_004143816.1	Q5NH25	IGHM	7.73e-43	69	53.03	BACTERIA	ANIMAL	human|Homo sapiens	fratt|Francisella tularensis subsp. tularensis	pubmed:20711500|imex:IM-13779	psi-mi:MI:0398(two hybrid pooling approach)	psi-mi:MI:0915(physical association)	IntAct
WP_002913197.1	Q8ZD12	IGHM	9.14e-99	100	79.235	BACTERIA	ANIMAL	human|Homo sapiens	yerpe|Yersinia pestis	pubmed:20711500|imex:IM-13779	psi-mi:MI:0398(two hybrid pooling approach)	psi-mi:MI:0915(physical association)	IntAct
WP_004149938.1	A0A384KHX8	IGKC	1.8e-168	95	78.361	BACTERIA	ANIMAL	human|Homo sapiens	yerpe|Yersinia pestis	pubmed:20711500|imex:IM-13779	psi-mi:MI:0398(two hybrid pooling approach)	psi-mi:MI:0915(physical association)	IntAct
WP_002916603.1	Q8ZHG3	IK	9.37e-93	100	67.914	BACTERIA	ANIMAL	human|Homo sapiens	yerpe|Yersinia pestis	pubmed:20711500|imex:IM-13779	psi-mi:MI:0398(two hybrid pooling approach)	psi-mi:MI:0915(physical association)	IntAct
WP_002916483.1	A0A384LGT3	IL18BP	0	99	80.876	BACTERIA	ANIMAL	human|Homo sapiens	yerpe|Yersinia pestis	pubmed:20711500|imex:IM-13779	psi-mi:MI:0398(two hybrid pooling approach)	psi-mi:MI:0915(physical association)	IntAct
WP_021465740.1	A0A384LFS3	IL2RG	0	98	61.668	BACTERIA	ANIMAL	human|Homo sapiens	yerpe|Yersinia pestis	pubmed:20711500|imex:IM-13779	psi-mi:MI:0398(two hybrid pooling approach)	psi-mi:MI:0915(physical association)	IntAct
WP_002885674.1	Q8CLP9	IL32	1.12e-15	52	52.83	BACTERIA	ANIMAL	human|Homo sapiens	yerpe|Yersinia pestis	pubmed:20711500|imex:IM-13779	psi-mi:MI:0398(two hybrid pooling approach)	psi-mi:MI:0915(physical association)	IntAct
WP_002916483.1	A0A384LGT3	ILF3	0	99	80.876	BACTERIA	ANIMAL	human|Homo sapiens	yerpe|Yersinia pestis	pubmed:20711500|imex:IM-13779	psi-mi:MI:0398(two hybrid pooling approach)	psi-mi:MI:0915(physical association)	IntAct
WP_002886957.1	A0A384K924	IMPDH1	0	100	69.591	BACTERIA	ANIMAL	human|Homo sapiens	yerpe|Yersinia pestis	pubmed:20711500|imex:IM-13779	psi-mi:MI:0398(two hybrid pooling approach)	psi-mi:MI:0915(physical association)	IntAct
WP_002882755.1	Q5NFP9	INSR	0	99	69.536	BACTERIA	ANIMAL	human|Homo sapiens	fratt|Francisella tularensis subsp. tularensis	pubmed:20711500|imex:IM-13779	psi-mi:MI:0398(two hybrid pooling approach)	psi-mi:MI:0915(physical association)	IntAct
WP_002882755.1	Q5NFP9	IPO8	0	99	69.536	BACTERIA	ANIMAL	human|Homo sapiens	fratt|Francisella tularensis subsp. tularensis	pubmed:20711500|imex:IM-13779	psi-mi:MI:0398(two hybrid pooling approach)	psi-mi:MI:0915(physical association)	IntAct
WP_002910395.1	Q0WFD2	ITGB1	2.75e-121	100	63.333	BACTERIA	ANIMAL	human|Homo sapiens	yerpe|Yersinia pestis	pubmed:20711500|imex:IM-13779	psi-mi:MI:0398(two hybrid pooling approach)	psi-mi:MI:0915(physical association)	IntAct
WP_002891804.1	Q5NH47	ITGB4	1.32e-103	92	67.539	BACTERIA	ANIMAL	human|Homo sapiens	fratt|Francisella tularensis subsp. tularensis	pubmed:20711500|imex:IM-13779	psi-mi:MI:0398(two hybrid pooling approach)	psi-mi:MI:0915(physical association)	IntAct
WP_004144730.1	Q8CZW4	ITM2B	4.52e-97	97	76.786	BACTERIA	ANIMAL	human|Homo sapiens	yerpe|Yersinia pestis	pubmed:20711500|imex:IM-13779	psi-mi:MI:0398(two hybrid pooling approach)	psi-mi:MI:0915(physical association)	IntAct
WP_009307485.1	Q81VT3	ITPRID2	0	99	61.007	BACTERIA	ANIMAL	human|Homo sapiens	bacan|Bacillus anthracis	pubmed:20711500|imex:IM-13779	psi-mi:MI:0398(two hybrid pooling approach)	psi-mi:MI:0915(physical association)	IntAct
WP_002920103.1	Q81VT3	ITPRID2	0	99	63.286	BACTERIA	ANIMAL	human|Homo sapiens	bacan|Bacillus anthracis	pubmed:20711500|imex:IM-13779	psi-mi:MI:0398(two hybrid pooling approach)	psi-mi:MI:0915(physical association)	IntAct
WP_004149967.1	A0A384L498	ITSN2	1.05e-179	100	55.901	BACTERIA	ANIMAL	human|Homo sapiens	yerpe|Yersinia pestis	pubmed:20711500|imex:IM-13779	psi-mi:MI:0398(two hybrid pooling approach)	psi-mi:MI:0915(physical association)	IntAct
WP_009307485.1	Q81VT3	ITSN2	0	99	61.007	BACTERIA	ANIMAL	human|Homo sapiens	bacan|Bacillus anthracis	pubmed:20711500|imex:IM-13779	psi-mi:MI:0398(two hybrid pooling approach)	psi-mi:MI:0915(physical association)	IntAct
WP_004145870.1	A0A384L498	ITSN2	0	100	75.362	BACTERIA	ANIMAL	human|Homo sapiens	yerpe|Yersinia pestis	pubmed:20711500|imex:IM-13779	psi-mi:MI:0398(two hybrid pooling approach)	psi-mi:MI:0915(physical association)	IntAct
WP_002920103.1	Q81VT3	ITSN2	0	99	63.286	BACTERIA	ANIMAL	human|Homo sapiens	bacan|Bacillus anthracis	pubmed:20711500|imex:IM-13779	psi-mi:MI:0398(two hybrid pooling approach)	psi-mi:MI:0915(physical association)	IntAct
WP_004141753.1	Q8D1N0	IVD	2.49e-169	97	74.051	BACTERIA	ANIMAL	human|Homo sapiens	yerpe|Yersinia pestis	pubmed:20711500|imex:IM-13779	psi-mi:MI:0398(two hybrid pooling approach)	psi-mi:MI:0915(physical association)	IntAct
WP_002918467.1	A0A384KMD8	JADE2	1.57e-130	99	83.254	BACTERIA	ANIMAL	human|Homo sapiens	yerpe|Yersinia pestis	pubmed:20711500|imex:IM-13779	psi-mi:MI:0398(two hybrid pooling approach)	psi-mi:MI:0915(physical association)	IntAct
WP_004152060.1	Q0WAP4	JAK1	0	100	74.944	BACTERIA	ANIMAL	human|Homo sapiens	yerpe|Yersinia pestis	pubmed:20711500|imex:IM-13779	psi-mi:MI:0398(two hybrid pooling approach)	psi-mi:MI:0915(physical association)	IntAct
WP_002882755.1	Q5NFP9	JTB	0	99	69.536	BACTERIA	ANIMAL	human|Homo sapiens	fratt|Francisella tularensis subsp. tularensis	pubmed:20711500|imex:IM-13779	psi-mi:MI:0398(two hybrid pooling approach)	psi-mi:MI:0915(physical association)	IntAct
WP_038433072.1	Q8ZGV2	JUNB	0	99	87.379	BACTERIA	ANIMAL	human|Homo sapiens	yerpe|Yersinia pestis	pubmed:20711500|imex:IM-13779	psi-mi:MI:0398(two hybrid pooling approach)	psi-mi:MI:0915(physical association)	IntAct
WP_002913197.1	Q8ZD12	KDM6B	9.14e-99	100	79.235	BACTERIA	ANIMAL	human|Homo sapiens	yerpe|Yersinia pestis	pubmed:20711500|imex:IM-13779	psi-mi:MI:0398(two hybrid pooling approach)	psi-mi:MI:0915(physical association)	IntAct
WP_004141753.1	Q8D1N0	KLF6	2.49e-169	97	74.051	BACTERIA	ANIMAL	human|Homo sapiens	yerpe|Yersinia pestis	pubmed:20711500|imex:IM-13779	psi-mi:MI:0398(two hybrid pooling approach)	psi-mi:MI:0915(physical association)	IntAct
WP_004147794.1	Q8D0V8	KLF6	0	99	50.558	BACTERIA	ANIMAL	human|Homo sapiens	yerpe|Yersinia pestis	pubmed:20711500|imex:IM-13779	psi-mi:MI:0398(two hybrid pooling approach)	psi-mi:MI:0915(physical association)	IntAct
WP_004150031.1	Q8ZJC4	KLHDC2	0	100	77.575	BACTERIA	ANIMAL	human|Homo sapiens	yerpe|Yersinia pestis	pubmed:20711500|imex:IM-13779	psi-mi:MI:0398(two hybrid pooling approach)	psi-mi:MI:0915(physical association)	IntAct
WP_002912990.1	A0A384KKM6	KMT2E	0	100	62.437	BACTERIA	ANIMAL	human|Homo sapiens	yerpe|Yersinia pestis	pubmed:20711500|imex:IM-13779	psi-mi:MI:0398(two hybrid pooling approach)	psi-mi:MI:0915(physical association)	IntAct
WP_002882755.1	Q5NFP9	KRCC1	0	99	69.536	BACTERIA	ANIMAL	human|Homo sapiens	fratt|Francisella tularensis subsp. tularensis	pubmed:20711500|imex:IM-13779	psi-mi:MI:0398(two hybrid pooling approach)	psi-mi:MI:0915(physical association)	IntAct
WP_002912996.1	A0A384KAD8	KRI1	0	100	62.863	BACTERIA	ANIMAL	human|Homo sapiens	yerpe|Yersinia pestis	pubmed:20711500|imex:IM-13779	psi-mi:MI:0398(two hybrid pooling approach)	psi-mi:MI:0915(physical association)	IntAct
WP_002910896.1	Q8ZES0	LAMP1	8.04e-91	100	83.108	BACTERIA	ANIMAL	human|Homo sapiens	yerpe|Yersinia pestis	pubmed:20711500|imex:IM-13779	psi-mi:MI:0398(two hybrid pooling approach)	psi-mi:MI:0915(physical association)	IntAct
WP_002898990.1	P58526	LCMT1	1.71e-171	99	60.27	BACTERIA	ANIMAL	human|Homo sapiens	yerpe|Yersinia pestis	pubmed:20711500|imex:IM-13779	psi-mi:MI:0398(two hybrid pooling approach)	psi-mi:MI:0915(physical association)	IntAct
WP_002915253.1	Q8CZY7	LGALS9	2.13e-71	100	55.801	BACTERIA	ANIMAL	human|Homo sapiens	yerpe|Yersinia pestis	pubmed:20711500|imex:IM-13779	psi-mi:MI:0398(two hybrid pooling approach)	psi-mi:MI:0915(physical association)	IntAct
WP_004144192.1	Q5NEB4	LMBRD1	0	97	61.798	BACTERIA	ANIMAL	human|Homo sapiens	fratt|Francisella tularensis subsp. tularensis	pubmed:20711500|imex:IM-13779	psi-mi:MI:0398(two hybrid pooling approach)	psi-mi:MI:0915(physical association)	IntAct
WP_002910109.1	Q8ZEJ5	LMO2	1.42e-64	100	57.143	BACTERIA	ANIMAL	human|Homo sapiens	yerpe|Yersinia pestis	pubmed:20711500|imex:IM-13779	psi-mi:MI:0398(two hybrid pooling approach)	psi-mi:MI:0915(physical association)	IntAct
WP_004151449.1	Q8D097	LRIG1	0	98	65.639	BACTERIA	ANIMAL	human|Homo sapiens	yerpe|Yersinia pestis	pubmed:20711500|imex:IM-13779	psi-mi:MI:0398(two hybrid pooling approach)	psi-mi:MI:0915(physical association)	IntAct
WP_002915253.1	Q8CZY7	LRP1	2.13e-71	100	55.801	BACTERIA	ANIMAL	human|Homo sapiens	yerpe|Yersinia pestis	pubmed:20711500|imex:IM-13779	psi-mi:MI:0398(two hybrid pooling approach)	psi-mi:MI:0915(physical association)	IntAct
WP_000937857.1	Q9Z381	LRPPRC	3.11e-145	100	100	BACTERIA	ANIMAL	human|Homo sapiens	yerpe|Yersinia pestis	pubmed:20711500|imex:IM-13779	psi-mi:MI:0398(two hybrid pooling approach)	psi-mi:MI:0915(physical association)	IntAct
WP_002910403.1	Q5NIA8	LRRC45	0	99	63.989	BACTERIA	ANIMAL	human|Homo sapiens	fratt|Francisella tularensis subsp. tularensis	pubmed:20711500|imex:IM-13779	psi-mi:MI:0398(two hybrid pooling approach)	psi-mi:MI:0915(physical association)	IntAct
WP_002916600.1	P58582	LRRFIP2	0	99	83.121	BACTERIA	ANIMAL	human|Homo sapiens	yerpe|Yersinia pestis	pubmed:20711500|imex:IM-13779	psi-mi:MI:0398(two hybrid pooling approach)	psi-mi:MI:0915(physical association)	IntAct
WP_002908876.1	Q8D0M8	LTA4H	1.11e-151	100	80.242	BACTERIA	ANIMAL	human|Homo sapiens	yerpe|Yersinia pestis	pubmed:20711500|imex:IM-13779	psi-mi:MI:0398(two hybrid pooling approach)	psi-mi:MI:0915(physical association)	IntAct
WP_004178301.1	A0A384KIG3	LUC7L	1.15e-141	50	62.205	BACTERIA	ANIMAL	human|Homo sapiens	yerpe|Yersinia pestis	pubmed:20711500|imex:IM-13779	psi-mi:MI:0398(two hybrid pooling approach)	psi-mi:MI:0915(physical association)	IntAct
WP_002916483.1	A0A384LGT3	MAP4	0	99	80.876	BACTERIA	ANIMAL	human|Homo sapiens	yerpe|Yersinia pestis	pubmed:20711500|imex:IM-13779	psi-mi:MI:0398(two hybrid pooling approach)	psi-mi:MI:0915(physical association)	IntAct
WP_009307485.1	Q81VT3	MAP4K1	0	99	61.007	BACTERIA	ANIMAL	human|Homo sapiens	bacan|Bacillus anthracis	pubmed:20711500|imex:IM-13779	psi-mi:MI:0398(two hybrid pooling approach)	psi-mi:MI:0915(physical association)	IntAct
WP_002920103.1	Q81VT3	MAP4K1	0	99	63.286	BACTERIA	ANIMAL	human|Homo sapiens	bacan|Bacillus anthracis	pubmed:20711500|imex:IM-13779	psi-mi:MI:0398(two hybrid pooling approach)	psi-mi:MI:0915(physical association)	IntAct
WP_002914072.1	A0A384L966	MAPK7	4.95e-100	100	65.138	BACTERIA	ANIMAL	human|Homo sapiens	yerpe|Yersinia pestis	pubmed:20711500|imex:IM-13779	psi-mi:MI:0398(two hybrid pooling approach)	psi-mi:MI:0915(physical association)	IntAct
WP_002895876.1	Q8D068	MATR3	0	100	86.792	BACTERIA	ANIMAL	human|Homo sapiens	yerpe|Yersinia pestis	pubmed:20711500|imex:IM-13779	psi-mi:MI:0398(two hybrid pooling approach)	psi-mi:MI:0915(physical association)	IntAct
WP_002913625.1	Q0WCQ3	MBD6	9.32e-169	100	79.038	BACTERIA	ANIMAL	human|Homo sapiens	yerpe|Yersinia pestis	pubmed:20711500|imex:IM-13779	psi-mi:MI:0398(two hybrid pooling approach)	psi-mi:MI:0915(physical association)	IntAct
WP_004143816.1	Q8ZEC9	MCFD2	2.42e-103	97	71.658	BACTERIA	ANIMAL	human|Homo sapiens	yerpe|Yersinia pestis	pubmed:20711500|imex:IM-13779	psi-mi:MI:0398(two hybrid pooling approach)	psi-mi:MI:0915(physical association)	IntAct
WP_002915253.1	Q8CZY7	MKNK2	2.13e-71	100	55.801	BACTERIA	ANIMAL	human|Homo sapiens	yerpe|Yersinia pestis	pubmed:20711500|imex:IM-13779	psi-mi:MI:0398(two hybrid pooling approach)	psi-mi:MI:0915(physical association)	IntAct
WP_004149967.1	A0A384L498	MLXIP	1.05e-179	100	55.901	BACTERIA	ANIMAL	human|Homo sapiens	yerpe|Yersinia pestis	pubmed:20711500|imex:IM-13779	psi-mi:MI:0398(two hybrid pooling approach)	psi-mi:MI:0915(physical association)	IntAct
WP_004145870.1	A0A384L498	MLXIP	0	100	75.362	BACTERIA	ANIMAL	human|Homo sapiens	yerpe|Yersinia pestis	pubmed:20711500|imex:IM-13779	psi-mi:MI:0398(two hybrid pooling approach)	psi-mi:MI:0915(physical association)	IntAct
WP_009307485.1	Q81VT3	MNDA	0	99	61.007	BACTERIA	ANIMAL	human|Homo sapiens	bacan|Bacillus anthracis	pubmed:20711500|imex:IM-13779	psi-mi:MI:0398(two hybrid pooling approach)	psi-mi:MI:0915(physical association)	IntAct
WP_002920103.1	Q81VT3	MNDA	0	99	63.286	BACTERIA	ANIMAL	human|Homo sapiens	bacan|Bacillus anthracis	pubmed:20711500|imex:IM-13779	psi-mi:MI:0398(two hybrid pooling approach)	psi-mi:MI:0915(physical association)	IntAct
WP_002888823.1	Q5NF16	MPDZ	9.89e-112	97	51.325	BACTERIA	ANIMAL	human|Homo sapiens	fratt|Francisella tularensis subsp. tularensis	pubmed:20711500|imex:IM-13779	psi-mi:MI:0398(two hybrid pooling approach)	psi-mi:MI:0915(physical association)	IntAct
WP_002914072.1	A0A384L966	MPDZ	4.95e-100	100	65.138	BACTERIA	ANIMAL	human|Homo sapiens	yerpe|Yersinia pestis	pubmed:20711500|imex:IM-13779	psi-mi:MI:0398(two hybrid pooling approach)	psi-mi:MI:0915(physical association)	IntAct
WP_002916846.1	Q8CZS2	MPV17	2.16e-146	100	70.182	BACTERIA	ANIMAL	human|Homo sapiens	yerpe|Yersinia pestis	pubmed:20711500|imex:IM-13779	psi-mi:MI:0398(two hybrid pooling approach)	psi-mi:MI:0915(physical association)	IntAct
WP_002885668.1	A0A384LB40	MTM1	0	95	79.245	BACTERIA	ANIMAL	human|Homo sapiens	yerpe|Yersinia pestis	pubmed:20711500|imex:IM-13779	psi-mi:MI:0398(two hybrid pooling approach)	psi-mi:MI:0915(physical association)	IntAct
WP_002882871.1	A0A384KEH5	MUC4	0	100	80.366	BACTERIA	ANIMAL	human|Homo sapiens	yerpe|Yersinia pestis	pubmed:20711500|imex:IM-13779	psi-mi:MI:0398(two hybrid pooling approach)	psi-mi:MI:0915(physical association)	IntAct
WP_004152363.1	Q8ZEL2	MYCBP2	0	99	87.204	BACTERIA	ANIMAL	human|Homo sapiens	yerpe|Yersinia pestis	pubmed:20711500|imex:IM-13779	psi-mi:MI:0398(two hybrid pooling approach)	psi-mi:MI:0915(physical association)	IntAct
WP_014907753.1	Q8ZE38	MYL9	6.82e-180	99	74.074	BACTERIA	ANIMAL	human|Homo sapiens	yerpe|Yersinia pestis	pubmed:20711500|imex:IM-13779	psi-mi:MI:0398(two hybrid pooling approach)	psi-mi:MI:0915(physical association)	IntAct
WP_002917907.1	Q8CZQ9	MYLK	8.38e-147	100	75.581	BACTERIA	ANIMAL	human|Homo sapiens	yerpe|Yersinia pestis	pubmed:20711500|imex:IM-13779	psi-mi:MI:0398(two hybrid pooling approach)	psi-mi:MI:0915(physical association)	IntAct
WP_002901249.1	Q8D0G3	MYLK	5.03e-41	87	72.5	BACTERIA	ANIMAL	human|Homo sapiens	yerpe|Yersinia pestis	pubmed:20711500|imex:IM-13779	psi-mi:MI:0398(two hybrid pooling approach)	psi-mi:MI:0915(physical association)	IntAct
WP_004144192.1	Q5NEB4	MYO18A	0	97	61.798	BACTERIA	ANIMAL	human|Homo sapiens	fratt|Francisella tularensis subsp. tularensis	pubmed:20711500|imex:IM-13779	psi-mi:MI:0398(two hybrid pooling approach)	psi-mi:MI:0915(physical association)	IntAct
WP_002911388.1	Q8D0N9	MYO1F	0	100	66.027	BACTERIA	ANIMAL	human|Homo sapiens	yerpe|Yersinia pestis	pubmed:20711500|imex:IM-13779	psi-mi:MI:0398(two hybrid pooling approach)	psi-mi:MI:0915(physical association)	IntAct
WP_004174069.1	Q5NID9	MYO9B	0	99	79.898	BACTERIA	ANIMAL	human|Homo sapiens	fratt|Francisella tularensis subsp. tularensis	pubmed:20711500|imex:IM-13779	psi-mi:MI:0398(two hybrid pooling approach)	psi-mi:MI:0915(physical association)	IntAct
WP_002914072.1	A0A384L966	N4BP2L2	4.95e-100	100	65.138	BACTERIA	ANIMAL	human|Homo sapiens	yerpe|Yersinia pestis	pubmed:20711500|imex:IM-13779	psi-mi:MI:0398(two hybrid pooling approach)	psi-mi:MI:0915(physical association)	IntAct
WP_004151121.1	A0A384L0S4	N4BP2L2	1.3e-34	100	63.095	BACTERIA	ANIMAL	human|Homo sapiens	yerpe|Yersinia pestis	pubmed:20711500|imex:IM-13779	psi-mi:MI:0398(two hybrid pooling approach)	psi-mi:MI:0915(physical association)	IntAct
WP_002882755.1	Q5NFP9	NAA25	0	99	69.536	BACTERIA	ANIMAL	human|Homo sapiens	fratt|Francisella tularensis subsp. tularensis	pubmed:20711500|imex:IM-13779	psi-mi:MI:0398(two hybrid pooling approach)	psi-mi:MI:0915(physical association)	IntAct
WP_002917907.1	Q8CZQ9	NCL	8.38e-147	100	75.581	BACTERIA	ANIMAL	human|Homo sapiens	yerpe|Yersinia pestis	pubmed:20711500|imex:IM-13779	psi-mi:MI:0398(two hybrid pooling approach)	psi-mi:MI:0915(physical association)	IntAct
WP_002886957.1	A0A384K924	NCL	0	100	69.591	BACTERIA	ANIMAL	human|Homo sapiens	yerpe|Yersinia pestis	pubmed:20711500|imex:IM-13779	psi-mi:MI:0398(two hybrid pooling approach)	psi-mi:MI:0915(physical association)	IntAct
WP_002918428.1	Q8ZB41	NFKB1	0	99	94.346	BACTERIA	ANIMAL	human|Homo sapiens	yerpe|Yersinia pestis	pubmed:20711500|imex:IM-13779	psi-mi:MI:0398(two hybrid pooling approach)	psi-mi:MI:0915(physical association)	IntAct
WP_004152363.1	Q8ZEL2	NFKB1	0	99	87.204	BACTERIA	ANIMAL	human|Homo sapiens	yerpe|Yersinia pestis	pubmed:20711500|imex:IM-13779	psi-mi:MI:0398(two hybrid pooling approach)	psi-mi:MI:0915(physical association)	IntAct
WP_002882898.1	A0A0H2W0U8	NFKB1	0	99	79.515	BACTERIA	ANIMAL	human|Homo sapiens	yerpe|Yersinia pestis	pubmed:20711500|imex:IM-13779	psi-mi:MI:0398(two hybrid pooling approach)	psi-mi:MI:0915(physical association)	IntAct
WP_002898990.1	P58526	NFKB1	1.71e-171	99	60.27	BACTERIA	ANIMAL	human|Homo sapiens	yerpe|Yersinia pestis	pubmed:20711500|imex:IM-13779	psi-mi:MI:0398(two hybrid pooling approach)	psi-mi:MI:0915(physical association)	IntAct
WP_038432087.1	Q8D1A4	NFKB1	0	98	69.172	BACTERIA	ANIMAL	human|Homo sapiens	yerpe|Yersinia pestis	pubmed:20711500|imex:IM-13779	psi-mi:MI:0398(two hybrid pooling approach)	psi-mi:MI:0915(physical association)	IntAct
WP_004189469.1	Q81L15	NFKB1	1.96e-60	91	53.374	BACTERIA	ANIMAL	human|Homo sapiens	bacan|Bacillus anthracis	pubmed:20711500|imex:IM-13779	psi-mi:MI:0398(two hybrid pooling approach)	psi-mi:MI:0915(physical association)	IntAct
WP_004147662.1	Q8CZN4	NFKB1	4.15e-122	92	53.313	BACTERIA	ANIMAL	human|Homo sapiens	yerpe|Yersinia pestis	pubmed:20711500|imex:IM-13779	psi-mi:MI:0398(two hybrid pooling approach)	psi-mi:MI:0915(physical association)	IntAct
WP_004150842.1	Q8D045	NFKB1	0	100	81.741	BACTERIA	ANIMAL	human|Homo sapiens	yerpe|Yersinia pestis	pubmed:20711500|imex:IM-13779	psi-mi:MI:0398(two hybrid pooling approach)	psi-mi:MI:0915(physical association)	IntAct
WP_004147662.1	Q8CZN4	NFKBIA	4.15e-122	92	53.313	BACTERIA	ANIMAL	human|Homo sapiens	yerpe|Yersinia pestis	pubmed:20711500|imex:IM-13779	psi-mi:MI:0398(two hybrid pooling approach)	psi-mi:MI:0915(physical association)	IntAct
WP_002882755.1	Q5NFP9	NFYC	0	99	69.536	BACTERIA	ANIMAL	human|Homo sapiens	fratt|Francisella tularensis subsp. tularensis	pubmed:20711500|imex:IM-13779	psi-mi:MI:0398(two hybrid pooling approach)	psi-mi:MI:0915(physical association)	IntAct
WP_002914072.1	A0A384L966	NINJ1	4.95e-100	100	65.138	BACTERIA	ANIMAL	human|Homo sapiens	yerpe|Yersinia pestis	pubmed:20711500|imex:IM-13779	psi-mi:MI:0398(two hybrid pooling approach)	psi-mi:MI:0915(physical association)	IntAct
WP_009307485.1	Q5NHX0	NIPBL	0	99	66.809	BACTERIA	ANIMAL	human|Homo sapiens	fratt|Francisella tularensis subsp. tularensis	pubmed:20711500|imex:IM-13779	psi-mi:MI:0398(two hybrid pooling approach)	psi-mi:MI:0915(physical association)	IntAct
WP_002920103.1	Q5NHX0	NIPBL	0	99	69.176	BACTERIA	ANIMAL	human|Homo sapiens	fratt|Francisella tularensis subsp. tularensis	pubmed:20711500|imex:IM-13779	psi-mi:MI:0398(two hybrid pooling approach)	psi-mi:MI:0915(physical association)	IntAct
WP_002916483.1	A0A384LGT3	NIPBL	0	99	80.876	BACTERIA	ANIMAL	human|Homo sapiens	yerpe|Yersinia pestis	pubmed:20711500|imex:IM-13779	psi-mi:MI:0398(two hybrid pooling approach)	psi-mi:MI:0915(physical association)	IntAct
WP_004151143.1	A0A384KNX2	NIPSNAP2	0	100	74	BACTERIA	ANIMAL	human|Homo sapiens	yerpe|Yersinia pestis	pubmed:20711500|imex:IM-13779	psi-mi:MI:0398(two hybrid pooling approach)	psi-mi:MI:0915(physical association)	IntAct
WP_002882913.1	Q8ZJJ7	NOTCH1	7.32e-101	100	84.472	BACTERIA	ANIMAL	human|Homo sapiens	yerpe|Yersinia pestis	pubmed:20711500|imex:IM-13779	psi-mi:MI:0398(two hybrid pooling approach)	psi-mi:MI:0915(physical association)	IntAct
WP_004141753.1	Q8D1N0	NPM1	2.49e-169	97	74.051	BACTERIA	ANIMAL	human|Homo sapiens	yerpe|Yersinia pestis	pubmed:20711500|imex:IM-13779	psi-mi:MI:0398(two hybrid pooling approach)	psi-mi:MI:0915(physical association)	IntAct
WP_002918250.1	Q81WM3	NTN4	0	64	54.844	BACTERIA	ANIMAL	human|Homo sapiens	bacan|Bacillus anthracis	pubmed:20711500|imex:IM-13779	psi-mi:MI:0398(two hybrid pooling approach)	psi-mi:MI:0915(physical association)	IntAct
WP_002882531.1	A0A0F7RN56	NUPL2	6.42e-108	95	54.754	BACTERIA	ANIMAL	human|Homo sapiens	bacan|Bacillus anthracis	pubmed:20711500|imex:IM-13779	psi-mi:MI:0398(two hybrid pooling approach)	psi-mi:MI:0915(physical association)	IntAct
WP_002917922.1	Q8D1R8	ODF2L	2.29e-176	89	78.84	BACTERIA	ANIMAL	human|Homo sapiens	yerpe|Yersinia pestis	pubmed:20711500|imex:IM-13779	psi-mi:MI:0398(two hybrid pooling approach)	psi-mi:MI:0915(physical association)	IntAct
WP_004152265.1	A0A384L395	ODF2L	0	99	82.511	BACTERIA	ANIMAL	human|Homo sapiens	yerpe|Yersinia pestis	pubmed:20711500|imex:IM-13779	psi-mi:MI:0398(two hybrid pooling approach)	psi-mi:MI:0915(physical association)	IntAct
WP_002915991.1	Q8CZX8	ODF2L	5.46e-160	99	70.55	BACTERIA	ANIMAL	human|Homo sapiens	yerpe|Yersinia pestis	pubmed:20711500|imex:IM-13779	psi-mi:MI:0398(two hybrid pooling approach)	psi-mi:MI:0915(physical association)	IntAct
WP_002916600.1	P58582	ODF2L	0	99	83.121	BACTERIA	ANIMAL	human|Homo sapiens	yerpe|Yersinia pestis	pubmed:20711500|imex:IM-13779	psi-mi:MI:0398(two hybrid pooling approach)	psi-mi:MI:0915(physical association)	IntAct
WP_002882755.1	Q5NFP9	OFD1	0	99	69.536	BACTERIA	ANIMAL	human|Homo sapiens	fratt|Francisella tularensis subsp. tularensis	pubmed:20711500|imex:IM-13779	psi-mi:MI:0398(two hybrid pooling approach)	psi-mi:MI:0915(physical association)	IntAct
WP_002916600.1	P58582	OFD1	0	99	83.121	BACTERIA	ANIMAL	human|Homo sapiens	yerpe|Yersinia pestis	pubmed:20711500|imex:IM-13779	psi-mi:MI:0398(two hybrid pooling approach)	psi-mi:MI:0915(physical association)	IntAct
WP_002882871.1	A0A384KEH5	ORAI2	0	100	80.366	BACTERIA	ANIMAL	human|Homo sapiens	yerpe|Yersinia pestis	pubmed:20711500|imex:IM-13779	psi-mi:MI:0398(two hybrid pooling approach)	psi-mi:MI:0915(physical association)	IntAct
WP_002882755.1	Q5NFP9	OSBPL9	0	99	69.536	BACTERIA	ANIMAL	human|Homo sapiens	fratt|Francisella tularensis subsp. tularensis	pubmed:20711500|imex:IM-13779	psi-mi:MI:0398(two hybrid pooling approach)	psi-mi:MI:0915(physical association)	IntAct
WP_004143816.1	Q5NH25	P4HB	7.73e-43	69	53.03	BACTERIA	ANIMAL	human|Homo sapiens	fratt|Francisella tularensis subsp. tularensis	pubmed:20711500|imex:IM-13779	psi-mi:MI:0398(two hybrid pooling approach)	psi-mi:MI:0915(physical association)	IntAct
WP_002895876.1	Q8D068	PABPC1	0	100	86.792	BACTERIA	ANIMAL	human|Homo sapiens	yerpe|Yersinia pestis	pubmed:20711500|imex:IM-13779	psi-mi:MI:0398(two hybrid pooling approach)	psi-mi:MI:0915(physical association)	IntAct
WP_004151930.1	Q5NHX9	PABPC1	9.53e-88	99	50.685	BACTERIA	ANIMAL	human|Homo sapiens	fratt|Francisella tularensis subsp. tularensis	pubmed:20711500|imex:IM-13779	psi-mi:MI:0398(two hybrid pooling approach)	psi-mi:MI:0915(physical association)	IntAct
WP_002916483.1	A0A384LGT3	PABPC1	0	99	80.876	BACTERIA	ANIMAL	human|Homo sapiens	yerpe|Yersinia pestis	pubmed:20711500|imex:IM-13779	psi-mi:MI:0398(two hybrid pooling approach)	psi-mi:MI:0915(physical association)	IntAct
WP_002916483.1	A0A384LGT3	PARP1	0	99	80.876	BACTERIA	ANIMAL	human|Homo sapiens	yerpe|Yersinia pestis	pubmed:20711500|imex:IM-13779	psi-mi:MI:0398(two hybrid pooling approach)	psi-mi:MI:0915(physical association)	IntAct
WP_004151530.1	Q8CZG2	PARP4	7.19e-122	99	62.687	BACTERIA	ANIMAL	human|Homo sapiens	yerpe|Yersinia pestis	pubmed:20711500|imex:IM-13779	psi-mi:MI:0398(two hybrid pooling approach)	psi-mi:MI:0915(physical association)	IntAct
WP_002920557.1	Q9S1D9	PARVG	3.34e-34	100	51.515	BACTERIA	ANIMAL	human|Homo sapiens	yerpe|Yersinia pestis	pubmed:21911467|imex:IM-26497|doi:10.1128/IAI.05622-11	psi-mi:MI:0397(two hybrid array)	psi-mi:MI:0915(physical association)	MINT
WP_038432087.1	Q8D1A4	PCBP2	0	98	69.172	BACTERIA	ANIMAL	human|Homo sapiens	yerpe|Yersinia pestis	pubmed:20711500|imex:IM-13779	psi-mi:MI:0398(two hybrid pooling approach)	psi-mi:MI:0915(physical association)	IntAct
WP_002916483.1	A0A384LGT3	PCDH12	0	99	80.876	BACTERIA	ANIMAL	human|Homo sapiens	yerpe|Yersinia pestis	pubmed:20711500|imex:IM-13779	psi-mi:MI:0398(two hybrid pooling approach)	psi-mi:MI:0915(physical association)	IntAct
WP_002916846.1	Q8CZS2	PCK2	2.16e-146	100	70.182	BACTERIA	ANIMAL	human|Homo sapiens	yerpe|Yersinia pestis	pubmed:20711500|imex:IM-13779	psi-mi:MI:0398(two hybrid pooling approach)	psi-mi:MI:0915(physical association)	IntAct
WP_002892173.1	Q5NGM5	PCYOX1	5.31e-31	94	50	BACTERIA	ANIMAL	human|Homo sapiens	fratt|Francisella tularensis subsp. tularensis	pubmed:20711500|imex:IM-13779	psi-mi:MI:0398(two hybrid pooling approach)	psi-mi:MI:0915(physical association)	IntAct
WP_004178301.1	A0A384KIG3	PDE4DIP	1.15e-141	50	62.205	BACTERIA	ANIMAL	human|Homo sapiens	yerpe|Yersinia pestis	pubmed:20711500|imex:IM-13779	psi-mi:MI:0398(two hybrid pooling approach)	psi-mi:MI:0915(physical association)	IntAct
WP_004147794.1	Q8D0V8	PDK4	0	99	50.558	BACTERIA	ANIMAL	human|Homo sapiens	yerpe|Yersinia pestis	pubmed:20711500|imex:IM-13779	psi-mi:MI:0398(two hybrid pooling approach)	psi-mi:MI:0915(physical association)	IntAct
WP_002903384.1	A0A384L3X9	PDLIM5	6.82e-141	100	66.771	BACTERIA	ANIMAL	human|Homo sapiens	yerpe|Yersinia pestis	pubmed:20711500|imex:IM-13779	psi-mi:MI:0398(two hybrid pooling approach)	psi-mi:MI:0915(physical association)	IntAct
WP_004142040.1	A0A384L7N0	PEPD	3.96e-82	99	50.209	BACTERIA	ANIMAL	human|Homo sapiens	yerpe|Yersinia pestis	pubmed:20711500|imex:IM-13779	psi-mi:MI:0398(two hybrid pooling approach)	psi-mi:MI:0915(physical association)	IntAct
WP_004151455.1	A0A384L7N0	PEPD	8.38e-84	94	53.814	BACTERIA	ANIMAL	human|Homo sapiens	yerpe|Yersinia pestis	pubmed:20711500|imex:IM-13779	psi-mi:MI:0398(two hybrid pooling approach)	psi-mi:MI:0915(physical association)	IntAct
WP_002906697.1	A0A384L7N0	PEPD	7.15e-76	96	50.996	BACTERIA	ANIMAL	human|Homo sapiens	yerpe|Yersinia pestis	pubmed:20711500|imex:IM-13779	psi-mi:MI:0398(two hybrid pooling approach)	psi-mi:MI:0915(physical association)	IntAct
WP_004143660.1	A0A384L7N0	PEPD	1.08e-168	100	90.612	BACTERIA	ANIMAL	human|Homo sapiens	yerpe|Yersinia pestis	pubmed:20711500|imex:IM-13779	psi-mi:MI:0398(two hybrid pooling approach)	psi-mi:MI:0915(physical association)	IntAct
WP_012967953.1	A0A384L7N0	PEPD	2.12e-90	99	52.72	BACTERIA	ANIMAL	human|Homo sapiens	yerpe|Yersinia pestis	pubmed:20711500|imex:IM-13779	psi-mi:MI:0398(two hybrid pooling approach)	psi-mi:MI:0915(physical association)	IntAct
WP_002896365.1	A0A384KD64	PFN1	1.1e-82	100	71.429	BACTERIA	ANIMAL	human|Homo sapiens	yerpe|Yersinia pestis	pubmed:20711500|imex:IM-13779	psi-mi:MI:0398(two hybrid pooling approach)	psi-mi:MI:0915(physical association)	IntAct
WP_004149938.1	A0A384KHX8	PHTF2	1.8e-168	95	78.361	BACTERIA	ANIMAL	human|Homo sapiens	yerpe|Yersinia pestis	pubmed:20711500|imex:IM-13779	psi-mi:MI:0398(two hybrid pooling approach)	psi-mi:MI:0915(physical association)	IntAct
WP_004232385.1	Q8D0H2	PIK3C2A	0	94	76.286	BACTERIA	ANIMAL	human|Homo sapiens	yerpe|Yersinia pestis	pubmed:20711500|imex:IM-13779	psi-mi:MI:0398(two hybrid pooling approach)	psi-mi:MI:0915(physical association)	IntAct
WP_002914072.1	A0A384L966	PILRA	4.95e-100	100	65.138	BACTERIA	ANIMAL	human|Homo sapiens	yerpe|Yersinia pestis	pubmed:20711500|imex:IM-13779	psi-mi:MI:0398(two hybrid pooling approach)	psi-mi:MI:0915(physical association)	IntAct
WP_002896365.1	A0A384KD64	PITPNM3	1.1e-82	100	71.429	BACTERIA	ANIMAL	human|Homo sapiens	yerpe|Yersinia pestis	pubmed:20711500|imex:IM-13779	psi-mi:MI:0398(two hybrid pooling approach)	psi-mi:MI:0915(physical association)	IntAct
WP_038432635.1	Q8CZR4	PLA2G7	0	100	72.957	BACTERIA	ANIMAL	human|Homo sapiens	yerpe|Yersinia pestis	pubmed:20711500|imex:IM-13779	psi-mi:MI:0398(two hybrid pooling approach)	psi-mi:MI:0915(physical association)	IntAct
WP_002886957.1	A0A384K924	PLIN3	0	100	69.591	BACTERIA	ANIMAL	human|Homo sapiens	yerpe|Yersinia pestis	pubmed:20711500|imex:IM-13779	psi-mi:MI:0398(two hybrid pooling approach)	psi-mi:MI:0915(physical association)	IntAct
WP_038432087.1	Q8D1A4	PLK2	0	98	69.172	BACTERIA	ANIMAL	human|Homo sapiens	yerpe|Yersinia pestis	pubmed:20711500|imex:IM-13779	psi-mi:MI:0398(two hybrid pooling approach)	psi-mi:MI:0915(physical association)	IntAct
WP_002917907.1	Q8CZQ9	PLSCR1	8.38e-147	100	75.581	BACTERIA	ANIMAL	human|Homo sapiens	yerpe|Yersinia pestis	pubmed:20711500|imex:IM-13779	psi-mi:MI:0398(two hybrid pooling approach)	psi-mi:MI:0915(physical association)	IntAct
WP_002915991.1	Q8CZX8	PLSCR1	5.46e-160	99	70.55	BACTERIA	ANIMAL	human|Homo sapiens	yerpe|Yersinia pestis	pubmed:20711500|imex:IM-13779	psi-mi:MI:0398(two hybrid pooling approach)	psi-mi:MI:0915(physical association)	IntAct
WP_004178301.1	A0A384KIG3	PLVAP	1.15e-141	50	62.205	BACTERIA	ANIMAL	human|Homo sapiens	yerpe|Yersinia pestis	pubmed:20711500|imex:IM-13779	psi-mi:MI:0398(two hybrid pooling approach)	psi-mi:MI:0915(physical association)	IntAct
WP_004141753.1	Q8D1N0	PLXNB1	2.49e-169	97	74.051	BACTERIA	ANIMAL	human|Homo sapiens	yerpe|Yersinia pestis	pubmed:20711500|imex:IM-13779	psi-mi:MI:0398(two hybrid pooling approach)	psi-mi:MI:0915(physical association)	IntAct
WP_002913421.1	A0A0F7RKH7	POGZ	2.23e-127	99	50.847	BACTERIA	ANIMAL	human|Homo sapiens	bacan|Bacillus anthracis	pubmed:20711500|imex:IM-13779	psi-mi:MI:0398(two hybrid pooling approach)	psi-mi:MI:0915(physical association)	IntAct
WP_004147794.1	Q9X6B6	POGZ	0	99	79.141	BACTERIA	ANIMAL	human|Homo sapiens	yerpe|Yersinia pestis	pubmed:20711500|imex:IM-13779	psi-mi:MI:0398(two hybrid pooling approach)	psi-mi:MI:0915(physical association)	IntAct
WP_038432635.1	Q8CZR4	POLR2A	0	100	72.957	BACTERIA	ANIMAL	human|Homo sapiens	yerpe|Yersinia pestis	pubmed:20711500|imex:IM-13779	psi-mi:MI:0398(two hybrid pooling approach)	psi-mi:MI:0915(physical association)	IntAct
WP_004149967.1	A0A384L498	POU5F1	1.05e-179	100	55.901	BACTERIA	ANIMAL	human|Homo sapiens	yerpe|Yersinia pestis	pubmed:20711500|imex:IM-13779	psi-mi:MI:0398(two hybrid pooling approach)	psi-mi:MI:0915(physical association)	IntAct
WP_004145870.1	A0A384L498	POU5F1	0	100	75.362	BACTERIA	ANIMAL	human|Homo sapiens	yerpe|Yersinia pestis	pubmed:20711500|imex:IM-13779	psi-mi:MI:0398(two hybrid pooling approach)	psi-mi:MI:0915(physical association)	IntAct
WP_002883402.1	Q8D1J7	PPBP	2.13e-162	99	75.676	BACTERIA	ANIMAL	human|Homo sapiens	yerpe|Yersinia pestis	pubmed:20711500|imex:IM-13779	psi-mi:MI:0398(two hybrid pooling approach)	psi-mi:MI:0915(physical association)	IntAct
WP_002894699.1	Q8D126	PPIB	2.65e-93	100	76.25	BACTERIA	ANIMAL	human|Homo sapiens	yerpe|Yersinia pestis	pubmed:20711500|imex:IM-13779	psi-mi:MI:0398(two hybrid pooling approach)	psi-mi:MI:0915(physical association)	IntAct
WP_002918467.1	A0A384KMD8	PPP2CA	1.57e-130	99	83.254	BACTERIA	ANIMAL	human|Homo sapiens	yerpe|Yersinia pestis	pubmed:20711500|imex:IM-13779	psi-mi:MI:0398(two hybrid pooling approach)	psi-mi:MI:0915(physical association)	IntAct
WP_004149967.1	A0A384L498	PPRC1	1.05e-179	100	55.901	BACTERIA	ANIMAL	human|Homo sapiens	yerpe|Yersinia pestis	pubmed:20711500|imex:IM-13779	psi-mi:MI:0398(two hybrid pooling approach)	psi-mi:MI:0915(physical association)	IntAct
WP_004145870.1	A0A384L498	PPRC1	0	100	75.362	BACTERIA	ANIMAL	human|Homo sapiens	yerpe|Yersinia pestis	pubmed:20711500|imex:IM-13779	psi-mi:MI:0398(two hybrid pooling approach)	psi-mi:MI:0915(physical association)	IntAct
WP_002918231.1	Q8D1C8	PRDX6	9.42e-78	91	70.886	BACTERIA	ANIMAL	human|Homo sapiens	yerpe|Yersinia pestis	pubmed:20711500|imex:IM-13779	psi-mi:MI:0398(two hybrid pooling approach)	psi-mi:MI:0915(physical association)	IntAct
WP_002917907.1	Q8CZQ9	PRPF8	8.38e-147	100	75.581	BACTERIA	ANIMAL	human|Homo sapiens	yerpe|Yersinia pestis	pubmed:20711500|imex:IM-13779	psi-mi:MI:0398(two hybrid pooling approach)	psi-mi:MI:0915(physical association)	IntAct
WP_002892173.1	Q5NGM5	PRR3	5.31e-31	94	50	BACTERIA	ANIMAL	human|Homo sapiens	fratt|Francisella tularensis subsp. tularensis	pubmed:20711500|imex:IM-13779	psi-mi:MI:0398(two hybrid pooling approach)	psi-mi:MI:0915(physical association)	IntAct
WP_004149967.1	A0A384L498	PRRC2C	1.05e-179	100	55.901	BACTERIA	ANIMAL	human|Homo sapiens	yerpe|Yersinia pestis	pubmed:20711500|imex:IM-13779	psi-mi:MI:0398(two hybrid pooling approach)	psi-mi:MI:0915(physical association)	IntAct
WP_004145870.1	A0A384L498	PRRC2C	0	100	75.362	BACTERIA	ANIMAL	human|Homo sapiens	yerpe|Yersinia pestis	pubmed:20711500|imex:IM-13779	psi-mi:MI:0398(two hybrid pooling approach)	psi-mi:MI:0915(physical association)	IntAct
WP_038431836.1	Q8D1Q0	PRRC2C	1.57e-131	74	53.09	BACTERIA	ANIMAL	human|Homo sapiens	yerpe|Yersinia pestis	pubmed:20711500|imex:IM-13779	psi-mi:MI:0398(two hybrid pooling approach)	psi-mi:MI:0915(physical association)	IntAct
WP_004148107.1	Q5NE79	PSD3	0	99	82.697	BACTERIA	ANIMAL	human|Homo sapiens	fratt|Francisella tularensis subsp. tularensis	pubmed:20711500|imex:IM-13779	psi-mi:MI:0398(two hybrid pooling approach)	psi-mi:MI:0915(physical association)	IntAct
WP_021462816.1	A0A384KQR2	PSD3	1.67e-120	98	75.566	BACTERIA	ANIMAL	human|Homo sapiens	yerpe|Yersinia pestis	pubmed:20711500|imex:IM-13779	psi-mi:MI:0398(two hybrid pooling approach)	psi-mi:MI:0915(physical association)	IntAct
WP_004174962.1	A0A384KEU1	PSMA1	3.2e-103	98	73.034	BACTERIA	ANIMAL	human|Homo sapiens	yerpe|Yersinia pestis	pubmed:20711500|imex:IM-13779	psi-mi:MI:0398(two hybrid pooling approach)	psi-mi:MI:0915(physical association)	IntAct
WP_002913800.1	A0A384KDC0	PSMA1	5.92e-165	99	76.451	BACTERIA	ANIMAL	human|Homo sapiens	yerpe|Yersinia pestis	pubmed:20711500|imex:IM-13779	psi-mi:MI:0398(two hybrid pooling approach)	psi-mi:MI:0915(physical association)	IntAct
WP_002886957.1	A0A384K924	PSMB8	0	100	69.591	BACTERIA	ANIMAL	human|Homo sapiens	yerpe|Yersinia pestis	pubmed:20711500|imex:IM-13779	psi-mi:MI:0398(two hybrid pooling approach)	psi-mi:MI:0915(physical association)	IntAct
WP_004178301.1	A0A384KIG3	PSMC2	1.15e-141	50	62.205	BACTERIA	ANIMAL	human|Homo sapiens	yerpe|Yersinia pestis	pubmed:20711500|imex:IM-13779	psi-mi:MI:0398(two hybrid pooling approach)	psi-mi:MI:0915(physical association)	IntAct
WP_002910889.1	A0A384KMX6	PSMC4	0	98	85.944	BACTERIA	ANIMAL	human|Homo sapiens	yerpe|Yersinia pestis	pubmed:20711500|imex:IM-13779	psi-mi:MI:0398(two hybrid pooling approach)	psi-mi:MI:0915(physical association)	IntAct
WP_004143816.1	Q8ZEC9	PSMD13	2.42e-103	97	71.658	BACTERIA	ANIMAL	human|Homo sapiens	yerpe|Yersinia pestis	pubmed:20711500|imex:IM-13779	psi-mi:MI:0398(two hybrid pooling approach)	psi-mi:MI:0915(physical association)	IntAct
WP_004174069.1	Q5NID9	PSMD3	0	99	79.898	BACTERIA	ANIMAL	human|Homo sapiens	fratt|Francisella tularensis subsp. tularensis	pubmed:20711500|imex:IM-13779	psi-mi:MI:0398(two hybrid pooling approach)	psi-mi:MI:0915(physical association)	IntAct
WP_002910443.1	A0A384LA14	PTGR1	0	100	92.011	BACTERIA	ANIMAL	human|Homo sapiens	yerpe|Yersinia pestis	pubmed:20711500|imex:IM-13779	psi-mi:MI:0398(two hybrid pooling approach)	psi-mi:MI:0915(physical association)	IntAct
WP_002910403.1	Q5NIA8	PTK7	0	99	63.989	BACTERIA	ANIMAL	human|Homo sapiens	fratt|Francisella tularensis subsp. tularensis	pubmed:20711500|imex:IM-13779	psi-mi:MI:0398(two hybrid pooling approach)	psi-mi:MI:0915(physical association)	IntAct
WP_002911388.1	Q8D0N9	PTPRA	0	100	66.027	BACTERIA	ANIMAL	human|Homo sapiens	yerpe|Yersinia pestis	pubmed:20711500|imex:IM-13779	psi-mi:MI:0398(two hybrid pooling approach)	psi-mi:MI:0915(physical association)	IntAct
WP_004144730.1	Q8CZW4	PTPRH	4.52e-97	97	76.786	BACTERIA	ANIMAL	human|Homo sapiens	yerpe|Yersinia pestis	pubmed:20711500|imex:IM-13779	psi-mi:MI:0398(two hybrid pooling approach)	psi-mi:MI:0915(physical association)	IntAct
WP_004176858.1	Q8ZD91	QARS	1.62e-127	100	68.826	BACTERIA	ANIMAL	human|Homo sapiens	yerpe|Yersinia pestis	pubmed:20711500|imex:IM-13779	psi-mi:MI:0398(two hybrid pooling approach)	psi-mi:MI:0915(physical association)	IntAct
WP_004185824.1	A0A384LD89	R3HDM	9.31e-164	99	57.178	BACTERIA	ANIMAL	human|Homo sapiens	yerpe|Yersinia pestis	pubmed:20711500|imex:IM-13779	psi-mi:MI:0398(two hybrid pooling approach)	psi-mi:MI:0915(physical association)	IntAct
WP_002912878.1	Q8D072	RABGAP1L	0	99	85.758	BACTERIA	ANIMAL	human|Homo sapiens	yerpe|Yersinia pestis	pubmed:20711500|imex:IM-13779	psi-mi:MI:0398(two hybrid pooling approach)	psi-mi:MI:0915(physical association)	IntAct
WP_002891804.1	Q81X63	RABGAP1L	4.31e-98	93	65.803	BACTERIA	ANIMAL	human|Homo sapiens	bacan|Bacillus anthracis	pubmed:20711500|imex:IM-13779	psi-mi:MI:0398(two hybrid pooling approach)	psi-mi:MI:0915(physical association)	IntAct
WP_038432635.1	Q8CZR4	RACK1	0	100	72.957	BACTERIA	ANIMAL	human|Homo sapiens	yerpe|Yersinia pestis	pubmed:20711500|imex:IM-13779	psi-mi:MI:0398(two hybrid pooling approach)	psi-mi:MI:0915(physical association)	IntAct
WP_009307485.1	Q5NHX0	RACK1	0	99	66.809	BACTERIA	ANIMAL	human|Homo sapiens	fratt|Francisella tularensis subsp. tularensis	pubmed:20711500|imex:IM-13779	psi-mi:MI:0398(two hybrid pooling approach)	psi-mi:MI:0915(physical association)	IntAct
WP_002920103.1	Q5NHX0	RACK1	0	99	69.176	BACTERIA	ANIMAL	human|Homo sapiens	fratt|Francisella tularensis subsp. tularensis	pubmed:20711500|imex:IM-13779	psi-mi:MI:0398(two hybrid pooling approach)	psi-mi:MI:0915(physical association)	IntAct
WP_002914072.1	A0A384L966	RACK1	4.95e-100	100	65.138	BACTERIA	ANIMAL	human|Homo sapiens	yerpe|Yersinia pestis	pubmed:20711500|imex:IM-13779	psi-mi:MI:0398(two hybrid pooling approach)	psi-mi:MI:0915(physical association)	IntAct
WP_038431836.1	Q8D1Q0	RAI2	1.57e-131	74	53.09	BACTERIA	ANIMAL	human|Homo sapiens	yerpe|Yersinia pestis	pubmed:20711500|imex:IM-13779	psi-mi:MI:0398(two hybrid pooling approach)	psi-mi:MI:0915(physical association)	IntAct
WP_002910395.1	Q0WFD2	RAP2C	2.75e-121	100	63.333	BACTERIA	ANIMAL	human|Homo sapiens	yerpe|Yersinia pestis	pubmed:20711500|imex:IM-13779	psi-mi:MI:0398(two hybrid pooling approach)	psi-mi:MI:0915(physical association)	IntAct
WP_002899276.1	A0A384KVT4	RASIP1	1.44e-92	99	81.395	BACTERIA	ANIMAL	human|Homo sapiens	yerpe|Yersinia pestis	pubmed:20711500|imex:IM-13779	psi-mi:MI:0398(two hybrid pooling approach)	psi-mi:MI:0915(physical association)	IntAct
WP_004185824.1	A0A384LD89	RBM38	9.31e-164	99	57.178	BACTERIA	ANIMAL	human|Homo sapiens	yerpe|Yersinia pestis	pubmed:20711500|imex:IM-13779	psi-mi:MI:0398(two hybrid pooling approach)	psi-mi:MI:0915(physical association)	IntAct
WP_002911388.1	Q8D0N9	RENBP	0	100	66.027	BACTERIA	ANIMAL	human|Homo sapiens	yerpe|Yersinia pestis	pubmed:20711500|imex:IM-13779	psi-mi:MI:0398(two hybrid pooling approach)	psi-mi:MI:0915(physical association)	IntAct
WP_002886957.1	A0A384K924	RERG	0	100	69.591	BACTERIA	ANIMAL	human|Homo sapiens	yerpe|Yersinia pestis	pubmed:20711500|imex:IM-13779	psi-mi:MI:0398(two hybrid pooling approach)	psi-mi:MI:0915(physical association)	IntAct
WP_002883400.1	Q8ZAG5	RHOA	0	100	90.19	BACTERIA	ANIMAL	human|Homo sapiens	yerpe|Yersinia pestis	pubmed:20711500|imex:IM-13779	psi-mi:MI:0398(two hybrid pooling approach)	psi-mi:MI:0915(physical association)	IntAct
WP_002882913.1	Q8ZJJ7	RIN3	7.32e-101	100	84.472	BACTERIA	ANIMAL	human|Homo sapiens	yerpe|Yersinia pestis	pubmed:20711500|imex:IM-13779	psi-mi:MI:0398(two hybrid pooling approach)	psi-mi:MI:0915(physical association)	IntAct
WP_004179201.1	Q8D053	RING1	0	99	69.444	BACTERIA	ANIMAL	human|Homo sapiens	yerpe|Yersinia pestis	pubmed:20711500|imex:IM-13779	psi-mi:MI:0398(two hybrid pooling approach)	psi-mi:MI:0915(physical association)	IntAct
WP_002896365.1	A0A384KD64	RIOX1	1.1e-82	100	71.429	BACTERIA	ANIMAL	human|Homo sapiens	yerpe|Yersinia pestis	pubmed:20711500|imex:IM-13779	psi-mi:MI:0398(two hybrid pooling approach)	psi-mi:MI:0915(physical association)	IntAct
WP_004147847.1	Q7CHK7	RIPOR2	0	99	75.429	BACTERIA	ANIMAL	human|Homo sapiens	yerpe|Yersinia pestis	pubmed:20711500|imex:IM-13779	psi-mi:MI:0398(two hybrid pooling approach)	psi-mi:MI:0915(physical association)	IntAct
WP_002910403.1	Q5NIA8	RNF125	0	99	63.989	BACTERIA	ANIMAL	human|Homo sapiens	fratt|Francisella tularensis subsp. tularensis	pubmed:20711500|imex:IM-13779	psi-mi:MI:0398(two hybrid pooling approach)	psi-mi:MI:0915(physical association)	IntAct
WP_004185110.1	P58475	RNPC3	0	99	76.112	BACTERIA	ANIMAL	human|Homo sapiens	yerpe|Yersinia pestis	pubmed:20711500|imex:IM-13779	psi-mi:MI:0398(two hybrid pooling approach)	psi-mi:MI:0915(physical association)	IntAct
WP_002882531.1	A0A0F7RN56	RNPC4	6.42e-108	95	54.754	BACTERIA	ANIMAL	human|Homo sapiens	bacan|Bacillus anthracis	pubmed:20711500|imex:IM-13779	psi-mi:MI:0398(two hybrid pooling approach)	psi-mi:MI:0915(physical association)	IntAct
WP_002914050.1	Q8D101	RPE	1.99e-93	98	72.33	BACTERIA	ANIMAL	human|Homo sapiens	yerpe|Yersinia pestis	pubmed:20711500|imex:IM-13779	psi-mi:MI:0398(two hybrid pooling approach)	psi-mi:MI:0915(physical association)	IntAct
WP_002910403.1	Q5NIA8	RRAGB	0	99	63.989	BACTERIA	ANIMAL	human|Homo sapiens	fratt|Francisella tularensis subsp. tularensis	pubmed:20711500|imex:IM-13779	psi-mi:MI:0398(two hybrid pooling approach)	psi-mi:MI:0915(physical association)	IntAct
WP_004145056.1	Q8CZL9	RTN1	0	99	64.073	BACTERIA	ANIMAL	human|Homo sapiens	yerpe|Yersinia pestis	pubmed:20711500|imex:IM-13779	psi-mi:MI:0398(two hybrid pooling approach)	psi-mi:MI:0915(physical association)	IntAct
WP_004143816.1	Q8ZEC9	RTN3	2.42e-103	97	71.658	BACTERIA	ANIMAL	human|Homo sapiens	yerpe|Yersinia pestis	pubmed:20711500|imex:IM-13779	psi-mi:MI:0398(two hybrid pooling approach)	psi-mi:MI:0915(physical association)	IntAct
WP_016532008.1	Q8CZJ0	SCIMP	0	72	81.099	BACTERIA	ANIMAL	human|Homo sapiens	yerpe|Yersinia pestis	pubmed:20711500|imex:IM-13779	psi-mi:MI:0398(two hybrid pooling approach)	psi-mi:MI:0915(physical association)	IntAct
WP_002882755.1	Q5NFP9	SCN11A	0	99	69.536	BACTERIA	ANIMAL	human|Homo sapiens	fratt|Francisella tularensis subsp. tularensis	pubmed:20711500|imex:IM-13779	psi-mi:MI:0398(two hybrid pooling approach)	psi-mi:MI:0915(physical association)	IntAct
WP_002898990.1	P58526	SDCBP	1.71e-171	99	60.27	BACTERIA	ANIMAL	human|Homo sapiens	yerpe|Yersinia pestis	pubmed:20711500|imex:IM-13779	psi-mi:MI:0398(two hybrid pooling approach)	psi-mi:MI:0915(physical association)	IntAct
WP_002911423.1	A0A384KH41	SDCBP	1.51e-126	99	82.075	BACTERIA	ANIMAL	human|Homo sapiens	yerpe|Yersinia pestis	pubmed:20711500|imex:IM-13779	psi-mi:MI:0398(two hybrid pooling approach)	psi-mi:MI:0915(physical association)	IntAct
WP_014908038.1	A0A384KRV5	SDCBP	3.38e-125	98	55.247	BACTERIA	ANIMAL	human|Homo sapiens	yerpe|Yersinia pestis	pubmed:20711500|imex:IM-13779	psi-mi:MI:0398(two hybrid pooling approach)	psi-mi:MI:0915(physical association)	IntAct
WP_002922346.1	Q7CFR2	SEC31A	0	99	79.921	BACTERIA	ANIMAL	human|Homo sapiens	yerpe|Yersinia pestis	pubmed:20711500|imex:IM-13779	psi-mi:MI:0398(two hybrid pooling approach)	psi-mi:MI:0915(physical association)	IntAct
WP_002912990.1	A0A384KKM6	SELENOP	0	100	62.437	BACTERIA	ANIMAL	human|Homo sapiens	yerpe|Yersinia pestis	pubmed:20711500|imex:IM-13779	psi-mi:MI:0398(two hybrid pooling approach)	psi-mi:MI:0915(physical association)	IntAct
WP_002910395.1	Q0WFD2	SERTAD3	2.75e-121	100	63.333	BACTERIA	ANIMAL	human|Homo sapiens	yerpe|Yersinia pestis	pubmed:20711500|imex:IM-13779	psi-mi:MI:0398(two hybrid pooling approach)	psi-mi:MI:0915(physical association)	IntAct
WP_002916483.1	A0A384LGT3	SF3B1	0	99	80.876	BACTERIA	ANIMAL	human|Homo sapiens	yerpe|Yersinia pestis	pubmed:20711500|imex:IM-13779	psi-mi:MI:0398(two hybrid pooling approach)	psi-mi:MI:0915(physical association)	IntAct
WP_002910443.1	Q5NGZ7	SF3B2	1.46e-180	100	65.565	BACTERIA	ANIMAL	human|Homo sapiens	fratt|Francisella tularensis subsp. tularensis	pubmed:20711500|imex:IM-13779	psi-mi:MI:0398(two hybrid pooling approach)	psi-mi:MI:0915(physical association)	IntAct
WP_002910443.1	A0A384LA14	SFRP4	0	100	92.011	BACTERIA	ANIMAL	human|Homo sapiens	yerpe|Yersinia pestis	pubmed:20711500|imex:IM-13779	psi-mi:MI:0398(two hybrid pooling approach)	psi-mi:MI:0915(physical association)	IntAct
WP_004152134.1	A0A384KVS6	SH3KBP1	1.25e-115	98	68.831	BACTERIA	ANIMAL	human|Homo sapiens	yerpe|Yersinia pestis	pubmed:20711500|imex:IM-13779	psi-mi:MI:0398(two hybrid pooling approach)	psi-mi:MI:0915(physical association)	IntAct
WP_004899908.1	Q8D179	SHANK3	0	99	76.591	BACTERIA	ANIMAL	human|Homo sapiens	yerpe|Yersinia pestis	pubmed:20711500|imex:IM-13779	psi-mi:MI:0398(two hybrid pooling approach)	psi-mi:MI:0915(physical association)	IntAct
WP_002914072.1	A0A384L966	SHROOM1	4.95e-100	100	65.138	BACTERIA	ANIMAL	human|Homo sapiens	yerpe|Yersinia pestis	pubmed:20711500|imex:IM-13779	psi-mi:MI:0398(two hybrid pooling approach)	psi-mi:MI:0915(physical association)	IntAct
WP_004151930.1	Q5NHX9	SIGLEC11	9.53e-88	99	50.685	BACTERIA	ANIMAL	human|Homo sapiens	fratt|Francisella tularensis subsp. tularensis	pubmed:20711500|imex:IM-13779	psi-mi:MI:0398(two hybrid pooling approach)	psi-mi:MI:0915(physical association)	IntAct
WP_002916603.1	Q8ZHG3	SIGLEC6	9.37e-93	100	67.914	BACTERIA	ANIMAL	human|Homo sapiens	yerpe|Yersinia pestis	pubmed:20711500|imex:IM-13779	psi-mi:MI:0398(two hybrid pooling approach)	psi-mi:MI:0915(physical association)	IntAct
WP_004149967.1	Q8D1R0	SIX5	0	100	69.584	BACTERIA	ANIMAL	human|Homo sapiens	yerpe|Yersinia pestis	pubmed:20711500|imex:IM-13779	psi-mi:MI:0398(two hybrid pooling approach)	psi-mi:MI:0915(physical association)	IntAct
WP_004145870.1	Q8D1R0	SIX5	0	100	57.292	BACTERIA	ANIMAL	human|Homo sapiens	yerpe|Yersinia pestis	pubmed:20711500|imex:IM-13779	psi-mi:MI:0398(two hybrid pooling approach)	psi-mi:MI:0915(physical association)	IntAct
WP_004152134.1	A0A384KVS6	SLFN12	1.25e-115	98	68.831	BACTERIA	ANIMAL	human|Homo sapiens	yerpe|Yersinia pestis	pubmed:20711500|imex:IM-13779	psi-mi:MI:0398(two hybrid pooling approach)	psi-mi:MI:0915(physical association)	IntAct
WP_019704896.1	A0A384KPX3	SLIT2	0	99	65.044	BACTERIA	ANIMAL	human|Homo sapiens	yerpe|Yersinia pestis	pubmed:20711500|imex:IM-13779	psi-mi:MI:0398(two hybrid pooling approach)	psi-mi:MI:0915(physical association)	IntAct
WP_023284866.1	A0A384KPX3	SLIT2	0	98	67.727	BACTERIA	ANIMAL	human|Homo sapiens	yerpe|Yersinia pestis	pubmed:20711500|imex:IM-13779	psi-mi:MI:0398(two hybrid pooling approach)	psi-mi:MI:0915(physical association)	IntAct
WP_004174069.1	Q5NID9	SLMAP	0	99	79.898	BACTERIA	ANIMAL	human|Homo sapiens	fratt|Francisella tularensis subsp. tularensis	pubmed:20711500|imex:IM-13779	psi-mi:MI:0398(two hybrid pooling approach)	psi-mi:MI:0915(physical association)	IntAct
WP_002918467.1	A0A384KMD8	SLX1A	1.57e-130	99	83.254	BACTERIA	ANIMAL	human|Homo sapiens	yerpe|Yersinia pestis	pubmed:20711500|imex:IM-13779	psi-mi:MI:0398(two hybrid pooling approach)	psi-mi:MI:0915(physical association)	IntAct
WP_002916483.1	A0A384LGT3	SMAP	0	99	80.876	BACTERIA	ANIMAL	human|Homo sapiens	yerpe|Yersinia pestis	pubmed:20711500|imex:IM-13779	psi-mi:MI:0398(two hybrid pooling approach)	psi-mi:MI:0915(physical association)	IntAct
WP_004143816.1	Q8ZEC9	SMCHD1	2.42e-103	97	71.658	BACTERIA	ANIMAL	human|Homo sapiens	yerpe|Yersinia pestis	pubmed:20711500|imex:IM-13779	psi-mi:MI:0398(two hybrid pooling approach)	psi-mi:MI:0915(physical association)	IntAct
WP_009307485.1	Q5NHX0	SMG1	0	99	66.809	BACTERIA	ANIMAL	human|Homo sapiens	fratt|Francisella tularensis subsp. tularensis	pubmed:20711500|imex:IM-13779	psi-mi:MI:0398(two hybrid pooling approach)	psi-mi:MI:0915(physical association)	IntAct
WP_002920103.1	Q5NHX0	SMG1	0	99	69.176	BACTERIA	ANIMAL	human|Homo sapiens	fratt|Francisella tularensis subsp. tularensis	pubmed:20711500|imex:IM-13779	psi-mi:MI:0398(two hybrid pooling approach)	psi-mi:MI:0915(physical association)	IntAct
WP_002886718.1	A0A384KXD1	SMG7	0	100	81.124	BACTERIA	ANIMAL	human|Homo sapiens	yerpe|Yersinia pestis	pubmed:20711500|imex:IM-13779	psi-mi:MI:0398(two hybrid pooling approach)	psi-mi:MI:0915(physical association)	IntAct
WP_002882755.1	Q5NFP9	SMOC1	0	99	69.536	BACTERIA	ANIMAL	human|Homo sapiens	fratt|Francisella tularensis subsp. tularensis	pubmed:20711500|imex:IM-13779	psi-mi:MI:0398(two hybrid pooling approach)	psi-mi:MI:0915(physical association)	IntAct
WP_038432087.1	Q8D1A4	SNRNP200	0	98	69.172	BACTERIA	ANIMAL	human|Homo sapiens	yerpe|Yersinia pestis	pubmed:20711500|imex:IM-13779	psi-mi:MI:0398(two hybrid pooling approach)	psi-mi:MI:0915(physical association)	IntAct
WP_002910896.1	Q8ZES0	SNRPB	8.04e-91	100	83.108	BACTERIA	ANIMAL	human|Homo sapiens	yerpe|Yersinia pestis	pubmed:20711500|imex:IM-13779	psi-mi:MI:0398(two hybrid pooling approach)	psi-mi:MI:0915(physical association)	IntAct
WP_004151143.1	A0A384KNX2	SNRPD3	0	100	74	BACTERIA	ANIMAL	human|Homo sapiens	yerpe|Yersinia pestis	pubmed:20711500|imex:IM-13779	psi-mi:MI:0398(two hybrid pooling approach)	psi-mi:MI:0915(physical association)	IntAct
WP_004152134.1	A0A384KVS6	SNRPF	1.25e-115	98	68.831	BACTERIA	ANIMAL	human|Homo sapiens	yerpe|Yersinia pestis	pubmed:20711500|imex:IM-13779	psi-mi:MI:0398(two hybrid pooling approach)	psi-mi:MI:0915(physical association)	IntAct
WP_002918467.1	A0A384KMD8	SNX5	1.57e-130	99	83.254	BACTERIA	ANIMAL	human|Homo sapiens	yerpe|Yersinia pestis	pubmed:20711500|imex:IM-13779	psi-mi:MI:0398(two hybrid pooling approach)	psi-mi:MI:0915(physical association)	IntAct
WP_002901234.1	A0A384KL81	SNX6	0	100	95.342	BACTERIA	ANIMAL	human|Homo sapiens	yerpe|Yersinia pestis	pubmed:20711500|imex:IM-13779	psi-mi:MI:0398(two hybrid pooling approach)	psi-mi:MI:0915(physical association)	IntAct
WP_009307485.1	Q5NHX0	SPARC	0	99	66.809	BACTERIA	ANIMAL	human|Homo sapiens	fratt|Francisella tularensis subsp. tularensis	pubmed:20711500|imex:IM-13779	psi-mi:MI:0398(two hybrid pooling approach)	psi-mi:MI:0915(physical association)	IntAct
WP_002920103.1	Q5NHX0	SPARC	0	99	69.176	BACTERIA	ANIMAL	human|Homo sapiens	fratt|Francisella tularensis subsp. tularensis	pubmed:20711500|imex:IM-13779	psi-mi:MI:0398(two hybrid pooling approach)	psi-mi:MI:0915(physical association)	IntAct
WP_004179201.1	Q8D053	SPECC1	0	99	69.444	BACTERIA	ANIMAL	human|Homo sapiens	yerpe|Yersinia pestis	pubmed:20711500|imex:IM-13779	psi-mi:MI:0398(two hybrid pooling approach)	psi-mi:MI:0915(physical association)	IntAct
WP_004151121.1	A0A384L0S4	SPTLC2	1.3e-34	100	63.095	BACTERIA	ANIMAL	human|Homo sapiens	yerpe|Yersinia pestis	pubmed:20711500|imex:IM-13779	psi-mi:MI:0398(two hybrid pooling approach)	psi-mi:MI:0915(physical association)	IntAct
WP_002918428.1	Q8ZB41	SRP68	0	99	94.346	BACTERIA	ANIMAL	human|Homo sapiens	yerpe|Yersinia pestis	pubmed:20711500|imex:IM-13779	psi-mi:MI:0398(two hybrid pooling approach)	psi-mi:MI:0915(physical association)	IntAct
WP_002916849.1	Q7CGH1	SSUH2	6.35e-105	100	71.179	BACTERIA	ANIMAL	human|Homo sapiens	yerpe|Yersinia pestis	pubmed:20711500|imex:IM-13779	psi-mi:MI:0398(two hybrid pooling approach)	psi-mi:MI:0915(physical association)	IntAct
WP_004144843.1	A0A384KVV0	STAB1	1.97e-90	98	75.309	BACTERIA	ANIMAL	human|Homo sapiens	yerpe|Yersinia pestis	pubmed:20711500|imex:IM-13779	psi-mi:MI:0398(two hybrid pooling approach)	psi-mi:MI:0915(physical association)	IntAct
WP_002898990.1	P58526	STAB1	1.71e-171	99	60.27	BACTERIA	ANIMAL	human|Homo sapiens	yerpe|Yersinia pestis	pubmed:20711500|imex:IM-13779	psi-mi:MI:0398(two hybrid pooling approach)	psi-mi:MI:0915(physical association)	IntAct
WP_002915253.1	Q8CZY7	STAB1	2.13e-71	100	55.801	BACTERIA	ANIMAL	human|Homo sapiens	yerpe|Yersinia pestis	pubmed:20711500|imex:IM-13779	psi-mi:MI:0398(two hybrid pooling approach)	psi-mi:MI:0915(physical association)	IntAct
WP_004892596.1	A0A0H2W4Q1	STAB1	0	100	75.298	BACTERIA	ANIMAL	human|Homo sapiens	yerpe|Yersinia pestis	pubmed:20711500|imex:IM-13779	psi-mi:MI:0398(two hybrid pooling approach)	psi-mi:MI:0915(physical association)	IntAct
WP_004151930.1	Q5NHX9	STAB1	9.53e-88	99	50.685	BACTERIA	ANIMAL	human|Homo sapiens	fratt|Francisella tularensis subsp. tularensis	pubmed:20711500|imex:IM-13779	psi-mi:MI:0398(two hybrid pooling approach)	psi-mi:MI:0915(physical association)	IntAct
WP_002913626.1	A0A0H2W6C0	STAB1	8.8e-165	100	87.004	BACTERIA	ANIMAL	human|Homo sapiens	yerpe|Yersinia pestis	pubmed:20711500|imex:IM-13779	psi-mi:MI:0398(two hybrid pooling approach)	psi-mi:MI:0915(physical association)	IntAct
WP_004149967.1	A0A384L498	STAT6	1.05e-179	100	55.901	BACTERIA	ANIMAL	human|Homo sapiens	yerpe|Yersinia pestis	pubmed:20711500|imex:IM-13779	psi-mi:MI:0398(two hybrid pooling approach)	psi-mi:MI:0915(physical association)	IntAct
WP_004145870.1	A0A384L498	STAT6	0	100	75.362	BACTERIA	ANIMAL	human|Homo sapiens	yerpe|Yersinia pestis	pubmed:20711500|imex:IM-13779	psi-mi:MI:0398(two hybrid pooling approach)	psi-mi:MI:0915(physical association)	IntAct
WP_004176858.1	Q8ZD91	STAU1	1.62e-127	100	68.826	BACTERIA	ANIMAL	human|Homo sapiens	yerpe|Yersinia pestis	pubmed:20711500|imex:IM-13779	psi-mi:MI:0398(two hybrid pooling approach)	psi-mi:MI:0915(physical association)	IntAct
WP_002882531.1	A0A0F7RN56	STOML2	6.42e-108	95	54.754	BACTERIA	ANIMAL	human|Homo sapiens	bacan|Bacillus anthracis	pubmed:20711500|imex:IM-13779	psi-mi:MI:0398(two hybrid pooling approach)	psi-mi:MI:0915(physical association)	IntAct
WP_004144730.1	Q8CZW4	STT3B	4.52e-97	97	76.786	BACTERIA	ANIMAL	human|Homo sapiens	yerpe|Yersinia pestis	pubmed:20711500|imex:IM-13779	psi-mi:MI:0398(two hybrid pooling approach)	psi-mi:MI:0915(physical association)	IntAct
WP_014908038.1	A0A384KRV5	STUB1	3.38e-125	98	55.247	BACTERIA	ANIMAL	human|Homo sapiens	yerpe|Yersinia pestis	pubmed:20711500|imex:IM-13779	psi-mi:MI:0398(two hybrid pooling approach)	psi-mi:MI:0915(physical association)	IntAct
WP_002915732.1	Q7CLC8	STX18	8.72e-134	99	68.773	BACTERIA	ANIMAL	human|Homo sapiens	yerpe|Yersinia pestis	pubmed:21911467|imex:IM-26497|doi:10.1128/IAI.05622-11	psi-mi:MI:0397(two hybrid array)	psi-mi:MI:0915(physical association)	MINT
WP_002922941.1	Q7CLC8	STX18	1.81e-170	99	81.272	BACTERIA	ANIMAL	human|Homo sapiens	yerpe|Yersinia pestis	pubmed:21911467|imex:IM-26497|doi:10.1128/IAI.05622-11	psi-mi:MI:0397(two hybrid array)	psi-mi:MI:0915(physical association)	MINT
WP_002915732.1	Q7CLC8	STX4	8.72e-134	99	68.773	BACTERIA	ANIMAL	human|Homo sapiens	yerpe|Yersinia pestis	pubmed:21911467|imex:IM-26497|doi:10.1128/IAI.05622-11	psi-mi:MI:0397(two hybrid array)	psi-mi:MI:0915(physical association)	MINT
WP_002922941.1	Q7CLC8	STX4	1.81e-170	99	81.272	BACTERIA	ANIMAL	human|Homo sapiens	yerpe|Yersinia pestis	pubmed:21911467|imex:IM-26497|doi:10.1128/IAI.05622-11	psi-mi:MI:0397(two hybrid array)	psi-mi:MI:0915(physical association)	MINT
WP_002886718.1	A0A384KXD1	SUMO2	0	100	81.124	BACTERIA	ANIMAL	human|Homo sapiens	yerpe|Yersinia pestis	pubmed:20711500|imex:IM-13779	psi-mi:MI:0398(two hybrid pooling approach)	psi-mi:MI:0915(physical association)	IntAct
WP_004142040.1	Q0WFU6	SUPT7L	2.98e-84	98	54.357	BACTERIA	ANIMAL	human|Homo sapiens	yerpe|Yersinia pestis	pubmed:20711500|imex:IM-13779	psi-mi:MI:0398(two hybrid pooling approach)	psi-mi:MI:0915(physical association)	IntAct
WP_004151455.1	Q0WFU6	SUPT7L	3.06e-137	99	77.419	BACTERIA	ANIMAL	human|Homo sapiens	yerpe|Yersinia pestis	pubmed:20711500|imex:IM-13779	psi-mi:MI:0398(two hybrid pooling approach)	psi-mi:MI:0915(physical association)	IntAct
WP_004151676.1	Q0WFU6	SUPT7L	1.1e-83	96	50.82	BACTERIA	ANIMAL	human|Homo sapiens	yerpe|Yersinia pestis	pubmed:20711500|imex:IM-13779	psi-mi:MI:0398(two hybrid pooling approach)	psi-mi:MI:0915(physical association)	IntAct
WP_002906697.1	Q0WFU6	SUPT7L	9.55e-84	96	52.209	BACTERIA	ANIMAL	human|Homo sapiens	yerpe|Yersinia pestis	pubmed:20711500|imex:IM-13779	psi-mi:MI:0398(two hybrid pooling approach)	psi-mi:MI:0915(physical association)	IntAct
WP_004143660.1	Q0WFU6	SUPT7L	6.51e-82	97	50.41	BACTERIA	ANIMAL	human|Homo sapiens	yerpe|Yersinia pestis	pubmed:20711500|imex:IM-13779	psi-mi:MI:0398(two hybrid pooling approach)	psi-mi:MI:0915(physical association)	IntAct
WP_004151355.1	Q0WFU6	SUPT7L	5.39e-80	89	50.806	BACTERIA	ANIMAL	human|Homo sapiens	yerpe|Yersinia pestis	pubmed:20711500|imex:IM-13779	psi-mi:MI:0398(two hybrid pooling approach)	psi-mi:MI:0915(physical association)	IntAct
WP_012967953.1	Q0WFU6	SUPT7L	4.93e-85	99	54.286	BACTERIA	ANIMAL	human|Homo sapiens	yerpe|Yersinia pestis	pubmed:20711500|imex:IM-13779	psi-mi:MI:0398(two hybrid pooling approach)	psi-mi:MI:0915(physical association)	IntAct
WP_000103754.1	Q5NF67	SYNGAP1	1.18e-29	86	74.627	BACTERIA	ANIMAL	human|Homo sapiens	fratt|Francisella tularensis subsp. tularensis	pubmed:20711500|imex:IM-13779	psi-mi:MI:0398(two hybrid pooling approach)	psi-mi:MI:0915(physical association)	IntAct
WP_002882755.1	Q5NFP9	SYPL1	0	99	69.536	BACTERIA	ANIMAL	human|Homo sapiens	fratt|Francisella tularensis subsp. tularensis	pubmed:20711500|imex:IM-13779	psi-mi:MI:0398(two hybrid pooling approach)	psi-mi:MI:0915(physical association)	IntAct
WP_002916483.1	A0A384LGT3	SYPL1	0	99	80.876	BACTERIA	ANIMAL	human|Homo sapiens	yerpe|Yersinia pestis	pubmed:20711500|imex:IM-13779	psi-mi:MI:0398(two hybrid pooling approach)	psi-mi:MI:0915(physical association)	IntAct
WP_004150031.1	Q8ZJC4	SYVN1	0	100	77.575	BACTERIA	ANIMAL	human|Homo sapiens	yerpe|Yersinia pestis	pubmed:20711500|imex:IM-13779	psi-mi:MI:0398(two hybrid pooling approach)	psi-mi:MI:0915(physical association)	IntAct
WP_002886718.1	A0A384KXD1	SZRD1	0	100	81.124	BACTERIA	ANIMAL	human|Homo sapiens	yerpe|Yersinia pestis	pubmed:20711500|imex:IM-13779	psi-mi:MI:0398(two hybrid pooling approach)	psi-mi:MI:0915(physical association)	IntAct
WP_002882755.1	Q5NFP9	TADA3	0	99	69.536	BACTERIA	ANIMAL	human|Homo sapiens	fratt|Francisella tularensis subsp. tularensis	pubmed:20711500|imex:IM-13779	psi-mi:MI:0398(two hybrid pooling approach)	psi-mi:MI:0915(physical association)	IntAct
WP_002913421.1	A0A0F7RKH7	TBC1D9B	2.23e-127	99	50.847	BACTERIA	ANIMAL	human|Homo sapiens	bacan|Bacillus anthracis	pubmed:20711500|imex:IM-13779	psi-mi:MI:0398(two hybrid pooling approach)	psi-mi:MI:0915(physical association)	IntAct
WP_002916483.1	A0A384LGT3	TCIRG1	0	99	80.876	BACTERIA	ANIMAL	human|Homo sapiens	yerpe|Yersinia pestis	pubmed:20711500|imex:IM-13779	psi-mi:MI:0398(two hybrid pooling approach)	psi-mi:MI:0915(physical association)	IntAct
WP_002882755.1	Q5NFP9	TEF	0	99	69.536	BACTERIA	ANIMAL	human|Homo sapiens	fratt|Francisella tularensis subsp. tularensis	pubmed:20711500|imex:IM-13779	psi-mi:MI:0398(two hybrid pooling approach)	psi-mi:MI:0915(physical association)	IntAct
WP_002917907.1	Q8CZQ9	TEF	8.38e-147	100	75.581	BACTERIA	ANIMAL	human|Homo sapiens	yerpe|Yersinia pestis	pubmed:20711500|imex:IM-13779	psi-mi:MI:0398(two hybrid pooling approach)	psi-mi:MI:0915(physical association)	IntAct
WP_004185110.1	P58475	TEF	0	99	76.112	BACTERIA	ANIMAL	human|Homo sapiens	yerpe|Yersinia pestis	pubmed:20711500|imex:IM-13779	psi-mi:MI:0398(two hybrid pooling approach)	psi-mi:MI:0915(physical association)	IntAct
WP_004151530.1	Q8CZG2	TEF	7.19e-122	99	62.687	BACTERIA	ANIMAL	human|Homo sapiens	yerpe|Yersinia pestis	pubmed:20711500|imex:IM-13779	psi-mi:MI:0398(two hybrid pooling approach)	psi-mi:MI:0915(physical association)	IntAct
WP_014599135.1	A0A0H2W2I7	TEF	0	100	66	BACTERIA	ANIMAL	human|Homo sapiens	yerpe|Yersinia pestis	pubmed:20711500|imex:IM-13779	psi-mi:MI:0398(two hybrid pooling approach)	psi-mi:MI:0915(physical association)	IntAct
WP_004147794.1	Q8D0V8	TEF	0	99	50.558	BACTERIA	ANIMAL	human|Homo sapiens	yerpe|Yersinia pestis	pubmed:20711500|imex:IM-13779	psi-mi:MI:0398(two hybrid pooling approach)	psi-mi:MI:0915(physical association)	IntAct
WP_004899025.1	A0A0H2W2I7	TEF	0	100	60.667	BACTERIA	ANIMAL	human|Homo sapiens	yerpe|Yersinia pestis	pubmed:20711500|imex:IM-13779	psi-mi:MI:0398(two hybrid pooling approach)	psi-mi:MI:0915(physical association)	IntAct
WP_009307485.1	Q5NHX0	TERF2IP	0	99	66.809	BACTERIA	ANIMAL	human|Homo sapiens	fratt|Francisella tularensis subsp. tularensis	pubmed:20711500|imex:IM-13779	psi-mi:MI:0398(two hybrid pooling approach)	psi-mi:MI:0915(physical association)	IntAct
WP_002920103.1	Q5NHX0	TERF2IP	0	99	69.176	BACTERIA	ANIMAL	human|Homo sapiens	fratt|Francisella tularensis subsp. tularensis	pubmed:20711500|imex:IM-13779	psi-mi:MI:0398(two hybrid pooling approach)	psi-mi:MI:0915(physical association)	IntAct
WP_002914072.1	A0A384L966	TES	4.95e-100	100	65.138	BACTERIA	ANIMAL	human|Homo sapiens	yerpe|Yersinia pestis	pubmed:20711500|imex:IM-13779	psi-mi:MI:0398(two hybrid pooling approach)	psi-mi:MI:0915(physical association)	IntAct
WP_002915253.1	Q8CZY7	TIA1	2.13e-71	100	55.801	BACTERIA	ANIMAL	human|Homo sapiens	yerpe|Yersinia pestis	pubmed:20711500|imex:IM-13779	psi-mi:MI:0398(two hybrid pooling approach)	psi-mi:MI:0915(physical association)	IntAct
WP_002882913.1	Q8ZJJ7	TINAGL1	7.32e-101	100	84.472	BACTERIA	ANIMAL	human|Homo sapiens	yerpe|Yersinia pestis	pubmed:20711500|imex:IM-13779	psi-mi:MI:0398(two hybrid pooling approach)	psi-mi:MI:0915(physical association)	IntAct
WP_002910403.1	Q5NIA8	TINAGL1	0	99	63.989	BACTERIA	ANIMAL	human|Homo sapiens	fratt|Francisella tularensis subsp. tularensis	pubmed:20711500|imex:IM-13779	psi-mi:MI:0398(two hybrid pooling approach)	psi-mi:MI:0915(physical association)	IntAct
WP_004152513.1	A0A384L5K8	TJP1	3.62e-123	99	63.869	BACTERIA	ANIMAL	human|Homo sapiens	yerpe|Yersinia pestis	pubmed:20711500|imex:IM-13779	psi-mi:MI:0398(two hybrid pooling approach)	psi-mi:MI:0915(physical association)	IntAct
WP_002895876.1	Q8D068	TLE5	0	100	86.792	BACTERIA	ANIMAL	human|Homo sapiens	yerpe|Yersinia pestis	pubmed:20711500|imex:IM-13779	psi-mi:MI:0398(two hybrid pooling approach)	psi-mi:MI:0915(physical association)	IntAct
WP_004210868.1	Q8D080	TLE5	6.34e-176	99	70.112	BACTERIA	ANIMAL	human|Homo sapiens	yerpe|Yersinia pestis	pubmed:20711500|imex:IM-13779	psi-mi:MI:0398(two hybrid pooling approach)	psi-mi:MI:0915(physical association)	IntAct
WP_004147848.1	Q8D052	TLK1	0	99	79.03	BACTERIA	ANIMAL	human|Homo sapiens	yerpe|Yersinia pestis	pubmed:20711500|imex:IM-13779	psi-mi:MI:0398(two hybrid pooling approach)	psi-mi:MI:0915(physical association)	IntAct
WP_002910036.1	Q0WE80	TMEM183A	2.95e-155	98	70.526	BACTERIA	ANIMAL	human|Homo sapiens	yerpe|Yersinia pestis	pubmed:20711500|imex:IM-13779	psi-mi:MI:0398(two hybrid pooling approach)	psi-mi:MI:0915(physical association)	IntAct
WP_004145972.1	A0A384L0P2	TNKS	1.33e-106	99	55.755	BACTERIA	ANIMAL	human|Homo sapiens	yerpe|Yersinia pestis	pubmed:20711500|imex:IM-13779	psi-mi:MI:0398(two hybrid pooling approach)	psi-mi:MI:0915(physical association)	IntAct
WP_004176858.1	Q8ZD91	TNRC6A	1.62e-127	100	68.826	BACTERIA	ANIMAL	human|Homo sapiens	yerpe|Yersinia pestis	pubmed:20711500|imex:IM-13779	psi-mi:MI:0398(two hybrid pooling approach)	psi-mi:MI:0915(physical association)	IntAct
WP_002917922.1	Q8D1R8	TNRC6A	2.29e-176	89	78.84	BACTERIA	ANIMAL	human|Homo sapiens	yerpe|Yersinia pestis	pubmed:20711500|imex:IM-13779	psi-mi:MI:0398(two hybrid pooling approach)	psi-mi:MI:0915(physical association)	IntAct
WP_004144958.1	A0A384L4X0	TNRC6A	0	100	85.655	BACTERIA	ANIMAL	human|Homo sapiens	yerpe|Yersinia pestis	pubmed:20711500|imex:IM-13779	psi-mi:MI:0398(two hybrid pooling approach)	psi-mi:MI:0915(physical association)	IntAct
WP_002901917.1	Q0WEH3	TPP1	0	100	80.43	BACTERIA	ANIMAL	human|Homo sapiens	yerpe|Yersinia pestis	pubmed:20711500|imex:IM-13779	psi-mi:MI:0398(two hybrid pooling approach)	psi-mi:MI:0915(physical association)	IntAct
WP_004152513.1	A0A384L5K8	TPT1	3.62e-123	99	63.869	BACTERIA	ANIMAL	human|Homo sapiens	yerpe|Yersinia pestis	pubmed:20711500|imex:IM-13779	psi-mi:MI:0398(two hybrid pooling approach)	psi-mi:MI:0915(physical association)	IntAct
WP_004232385.1	Q8D0H2	TPT1	0	94	76.286	BACTERIA	ANIMAL	human|Homo sapiens	yerpe|Yersinia pestis	pubmed:20711500|imex:IM-13779	psi-mi:MI:0398(two hybrid pooling approach)	psi-mi:MI:0915(physical association)	IntAct
WP_002907736.1	Q8D0L3	TRAF3	4.5e-95	100	61.194	BACTERIA	ANIMAL	human|Homo sapiens	yerpe|Yersinia pestis	pubmed:20711500|imex:IM-13779	psi-mi:MI:0398(two hybrid pooling approach)	psi-mi:MI:0915(physical association)	IntAct
WP_002915732.1	Q7CLC8	TRAF3IP3	8.72e-134	99	68.773	BACTERIA	ANIMAL	human|Homo sapiens	yerpe|Yersinia pestis	pubmed:21911467|imex:IM-26497|doi:10.1128/IAI.05622-11	psi-mi:MI:0397(two hybrid array)	psi-mi:MI:0915(physical association)	MINT
WP_002922941.1	Q7CLC8	TRAF3IP3	1.81e-170	99	81.272	BACTERIA	ANIMAL	human|Homo sapiens	yerpe|Yersinia pestis	pubmed:21911467|imex:IM-26497|doi:10.1128/IAI.05622-11	psi-mi:MI:0397(two hybrid array)	psi-mi:MI:0915(physical association)	MINT
WP_002898990.1	P58526	TRIM37	1.71e-171	99	60.27	BACTERIA	ANIMAL	human|Homo sapiens	yerpe|Yersinia pestis	pubmed:20711500|imex:IM-13779	psi-mi:MI:0398(two hybrid pooling approach)	psi-mi:MI:0915(physical association)	IntAct
WP_002916483.1	A0A384LGT3	TRIM65	0	99	80.876	BACTERIA	ANIMAL	human|Homo sapiens	yerpe|Yersinia pestis	pubmed:20711500|imex:IM-13779	psi-mi:MI:0398(two hybrid pooling approach)	psi-mi:MI:0915(physical association)	IntAct
WP_002910443.1	A0A384LA14	TRIP10	0	100	92.011	BACTERIA	ANIMAL	human|Homo sapiens	yerpe|Yersinia pestis	pubmed:20711500|imex:IM-13779	psi-mi:MI:0398(two hybrid pooling approach)	psi-mi:MI:0915(physical association)	IntAct
WP_004174069.1	Q5NID9	TRIP4	0	99	79.898	BACTERIA	ANIMAL	human|Homo sapiens	fratt|Francisella tularensis subsp. tularensis	pubmed:20711500|imex:IM-13779	psi-mi:MI:0398(two hybrid pooling approach)	psi-mi:MI:0915(physical association)	IntAct
WP_009307485.1	Q81VT3	TRIP6	0	99	61.007	BACTERIA	ANIMAL	human|Homo sapiens	bacan|Bacillus anthracis	pubmed:20711500|imex:IM-13779	psi-mi:MI:0398(two hybrid pooling approach)	psi-mi:MI:0915(physical association)	IntAct
WP_002920103.1	Q81VT3	TRIP6	0	99	63.286	BACTERIA	ANIMAL	human|Homo sapiens	bacan|Bacillus anthracis	pubmed:20711500|imex:IM-13779	psi-mi:MI:0398(two hybrid pooling approach)	psi-mi:MI:0915(physical association)	IntAct
WP_004144192.1	Q5NEB4	TRPC1	0	97	61.798	BACTERIA	ANIMAL	human|Homo sapiens	fratt|Francisella tularensis subsp. tularensis	pubmed:20711500|imex:IM-13779	psi-mi:MI:0398(two hybrid pooling approach)	psi-mi:MI:0915(physical association)	IntAct
WP_002882898.1	A0A0H2W0U8	TRPC1	0	99	79.515	BACTERIA	ANIMAL	human|Homo sapiens	yerpe|Yersinia pestis	pubmed:20711500|imex:IM-13779	psi-mi:MI:0398(two hybrid pooling approach)	psi-mi:MI:0915(physical association)	IntAct
WP_002917922.1	Q8D1R8	TRPC1	2.29e-176	89	78.84	BACTERIA	ANIMAL	human|Homo sapiens	yerpe|Yersinia pestis	pubmed:20711500|imex:IM-13779	psi-mi:MI:0398(two hybrid pooling approach)	psi-mi:MI:0915(physical association)	IntAct
WP_002916483.1	A0A384LGT3	TRPC1	0	99	80.876	BACTERIA	ANIMAL	human|Homo sapiens	yerpe|Yersinia pestis	pubmed:20711500|imex:IM-13779	psi-mi:MI:0398(two hybrid pooling approach)	psi-mi:MI:0915(physical association)	IntAct
WP_004144730.1	Q8CZW4	TRPC1	4.52e-97	97	76.786	BACTERIA	ANIMAL	human|Homo sapiens	yerpe|Yersinia pestis	pubmed:20711500|imex:IM-13779	psi-mi:MI:0398(two hybrid pooling approach)	psi-mi:MI:0915(physical association)	IntAct
WP_009484818.1	Q8CZR8	TSC2	1.33e-125	89	50.9	BACTERIA	ANIMAL	human|Homo sapiens	yerpe|Yersinia pestis	pubmed:20711500|imex:IM-13779	psi-mi:MI:0398(two hybrid pooling approach)	psi-mi:MI:0915(physical association)	IntAct
WP_002895876.1	Q8D068	TSC22D4	0	100	86.792	BACTERIA	ANIMAL	human|Homo sapiens	yerpe|Yersinia pestis	pubmed:20711500|imex:IM-13779	psi-mi:MI:0398(two hybrid pooling approach)	psi-mi:MI:0915(physical association)	IntAct
WP_002916600.1	P58582	TTC21B	0	99	83.121	BACTERIA	ANIMAL	human|Homo sapiens	yerpe|Yersinia pestis	pubmed:20711500|imex:IM-13779	psi-mi:MI:0398(two hybrid pooling approach)	psi-mi:MI:0915(physical association)	IntAct
WP_002886957.1	A0A384K924	TTC3	0	100	69.591	BACTERIA	ANIMAL	human|Homo sapiens	yerpe|Yersinia pestis	pubmed:20711500|imex:IM-13779	psi-mi:MI:0398(two hybrid pooling approach)	psi-mi:MI:0915(physical association)	IntAct
WP_038432087.1	Q8D1A4	TXNDC11	0	98	69.172	BACTERIA	ANIMAL	human|Homo sapiens	yerpe|Yersinia pestis	pubmed:20711500|imex:IM-13779	psi-mi:MI:0398(two hybrid pooling approach)	psi-mi:MI:0915(physical association)	IntAct
WP_002901249.1	Q8D0G3	TXNDC11	5.03e-41	87	72.5	BACTERIA	ANIMAL	human|Homo sapiens	yerpe|Yersinia pestis	pubmed:20711500|imex:IM-13779	psi-mi:MI:0398(two hybrid pooling approach)	psi-mi:MI:0915(physical association)	IntAct
WP_009307485.1	Q5NHX0	TXNL1	0	99	66.809	BACTERIA	ANIMAL	human|Homo sapiens	fratt|Francisella tularensis subsp. tularensis	pubmed:20711500|imex:IM-13779	psi-mi:MI:0398(two hybrid pooling approach)	psi-mi:MI:0915(physical association)	IntAct
WP_002920103.1	Q5NHX0	TXNL1	0	99	69.176	BACTERIA	ANIMAL	human|Homo sapiens	fratt|Francisella tularensis subsp. tularensis	pubmed:20711500|imex:IM-13779	psi-mi:MI:0398(two hybrid pooling approach)	psi-mi:MI:0915(physical association)	IntAct
WP_038432087.1	Q8D1A4	TXNRD1	0	98	69.172	BACTERIA	ANIMAL	human|Homo sapiens	yerpe|Yersinia pestis	pubmed:20711500|imex:IM-13779	psi-mi:MI:0398(two hybrid pooling approach)	psi-mi:MI:0915(physical association)	IntAct
WP_004141753.1	Q8D1N0	UCKL1	2.49e-169	97	74.051	BACTERIA	ANIMAL	human|Homo sapiens	yerpe|Yersinia pestis	pubmed:20711500|imex:IM-13779	psi-mi:MI:0398(two hybrid pooling approach)	psi-mi:MI:0915(physical association)	IntAct
WP_002916483.1	A0A384LGT3	UCP2	0	99	80.876	BACTERIA	ANIMAL	human|Homo sapiens	yerpe|Yersinia pestis	pubmed:20711500|imex:IM-13779	psi-mi:MI:0398(two hybrid pooling approach)	psi-mi:MI:0915(physical association)	IntAct
WP_002898990.1	P58526	UPF2	1.71e-171	99	60.27	BACTERIA	ANIMAL	human|Homo sapiens	yerpe|Yersinia pestis	pubmed:20711500|imex:IM-13779	psi-mi:MI:0398(two hybrid pooling approach)	psi-mi:MI:0915(physical association)	IntAct
WP_004152060.1	Q0WAP4	UROD	0	100	74.944	BACTERIA	ANIMAL	human|Homo sapiens	yerpe|Yersinia pestis	pubmed:20711500|imex:IM-13779	psi-mi:MI:0398(two hybrid pooling approach)	psi-mi:MI:0915(physical association)	IntAct
WP_004147847.1	Q7CHK7	USF2	0	99	75.429	BACTERIA	ANIMAL	human|Homo sapiens	yerpe|Yersinia pestis	pubmed:20711500|imex:IM-13779	psi-mi:MI:0398(two hybrid pooling approach)	psi-mi:MI:0915(physical association)	IntAct
WP_002912996.1	A0A384KAD8	UTRN	0	100	62.863	BACTERIA	ANIMAL	human|Homo sapiens	yerpe|Yersinia pestis	pubmed:20711500|imex:IM-13779	psi-mi:MI:0398(two hybrid pooling approach)	psi-mi:MI:0915(physical association)	IntAct
WP_002918740.1	A0A384L870	VAPA	2.28e-34	99	67.089	BACTERIA	ANIMAL	human|Homo sapiens	yerpe|Yersinia pestis	pubmed:20711500|imex:IM-13779	psi-mi:MI:0398(two hybrid pooling approach)	psi-mi:MI:0915(physical association)	IntAct
WP_004148107.1	Q5NE79	VCP	0	99	82.697	BACTERIA	ANIMAL	human|Homo sapiens	fratt|Francisella tularensis subsp. tularensis	pubmed:20711500|imex:IM-13779	psi-mi:MI:0398(two hybrid pooling approach)	psi-mi:MI:0915(physical association)	IntAct
WP_009307485.1	Q5NHX0	VHL	0	99	66.809	BACTERIA	ANIMAL	human|Homo sapiens	fratt|Francisella tularensis subsp. tularensis	pubmed:20711500|imex:IM-13779	psi-mi:MI:0398(two hybrid pooling approach)	psi-mi:MI:0915(physical association)	IntAct
WP_002920103.1	Q5NHX0	VHL	0	99	69.176	BACTERIA	ANIMAL	human|Homo sapiens	fratt|Francisella tularensis subsp. tularensis	pubmed:20711500|imex:IM-13779	psi-mi:MI:0398(two hybrid pooling approach)	psi-mi:MI:0915(physical association)	IntAct
WP_004145524.1	Q7CHV3	VIRMA	0	90	68.884	BACTERIA	ANIMAL	human|Homo sapiens	yerpe|Yersinia pestis	pubmed:20711500|imex:IM-13779	psi-mi:MI:0398(two hybrid pooling approach)	psi-mi:MI:0915(physical association)	IntAct
WP_002907749.1	Q8D1N7	VMAC	5.7e-43	100	62.658	BACTERIA	ANIMAL	human|Homo sapiens	yerpe|Yersinia pestis	pubmed:20711500|imex:IM-13779	psi-mi:MI:0398(two hybrid pooling approach)	psi-mi:MI:0915(physical association)	IntAct
WP_004892596.1	A0A0H2W4Q1	VPS35	0	100	75.298	BACTERIA	ANIMAL	human|Homo sapiens	yerpe|Yersinia pestis	pubmed:20711500|imex:IM-13779	psi-mi:MI:0398(two hybrid pooling approach)	psi-mi:MI:0915(physical association)	IntAct
WP_002901249.1	Q8D0G3	VPS37C	5.03e-41	87	72.5	BACTERIA	ANIMAL	human|Homo sapiens	yerpe|Yersinia pestis	pubmed:20711500|imex:IM-13779	psi-mi:MI:0398(two hybrid pooling approach)	psi-mi:MI:0915(physical association)	IntAct
WP_038431852.1	Q8D048	VPS53	2.24e-129	95	66.535	BACTERIA	ANIMAL	human|Homo sapiens	yerpe|Yersinia pestis	pubmed:20711500|imex:IM-13779	psi-mi:MI:0398(two hybrid pooling approach)	psi-mi:MI:0915(physical association)	IntAct
WP_004148107.1	Q81TL8	VWF	3.98e-149	96	55.381	BACTERIA	ANIMAL	human|Homo sapiens	bacan|Bacillus anthracis	pubmed:20711500|imex:IM-13779	psi-mi:MI:0398(two hybrid pooling approach)	psi-mi:MI:0915(physical association)	IntAct
WP_004151070.1	Q8D030	VWF	0	99	81.119	BACTERIA	ANIMAL	human|Homo sapiens	yerpe|Yersinia pestis	pubmed:20711500|imex:IM-13779	psi-mi:MI:0398(two hybrid pooling approach)	psi-mi:MI:0915(physical association)	IntAct
WP_002912996.1	A0A384KAD8	WDR45	0	100	62.863	BACTERIA	ANIMAL	human|Homo sapiens	yerpe|Yersinia pestis	pubmed:20711500|imex:IM-13779	psi-mi:MI:0398(two hybrid pooling approach)	psi-mi:MI:0915(physical association)	IntAct
WP_002915253.1	Q8CZY7	WISP2	2.13e-71	100	55.801	BACTERIA	ANIMAL	human|Homo sapiens	yerpe|Yersinia pestis	pubmed:20711500|imex:IM-13779	psi-mi:MI:0398(two hybrid pooling approach)	psi-mi:MI:0915(physical association)	IntAct
WP_002901249.1	Q8D0G3	XRCC6	5.03e-41	87	72.5	BACTERIA	ANIMAL	human|Homo sapiens	yerpe|Yersinia pestis	pubmed:20711500|imex:IM-13779	psi-mi:MI:0398(two hybrid pooling approach)	psi-mi:MI:0915(physical association)	IntAct
WP_002886947.1	A0A384L802	YBX1	6.14e-65	86	79.167	BACTERIA	ANIMAL	human|Homo sapiens	yerpe|Yersinia pestis	pubmed:20711500|imex:IM-13779	psi-mi:MI:0398(two hybrid pooling approach)	psi-mi:MI:0915(physical association)	IntAct
WP_002886947.1	A0A384L802	YBX3	6.14e-65	86	79.167	BACTERIA	ANIMAL	human|Homo sapiens	yerpe|Yersinia pestis	pubmed:20711500|imex:IM-13779	psi-mi:MI:0398(two hybrid pooling approach)	psi-mi:MI:0915(physical association)	IntAct
WP_004142079.1	A0A384L6J2	YIPF6	8.65e-126	100	75.424	BACTERIA	ANIMAL	human|Homo sapiens	yerpe|Yersinia pestis	pubmed:20711500|imex:IM-13779	psi-mi:MI:0398(two hybrid pooling approach)	psi-mi:MI:0915(physical association)	IntAct
WP_004151126.1	A0A384KR65	ZAP70	4.41e-157	90	71.329	BACTERIA	ANIMAL	human|Homo sapiens	yerpe|Yersinia pestis	pubmed:20711500|imex:IM-13779	psi-mi:MI:0398(two hybrid pooling approach)	psi-mi:MI:0915(physical association)	IntAct
WP_002882755.1	Q5NFP9	ZBTB1	0	99	69.536	BACTERIA	ANIMAL	human|Homo sapiens	fratt|Francisella tularensis subsp. tularensis	pubmed:20711500|imex:IM-13779	psi-mi:MI:0398(two hybrid pooling approach)	psi-mi:MI:0915(physical association)	IntAct
WP_002911883.1	Q8ZFW5	ZFR	2.28e-57	95	80.392	BACTERIA	ANIMAL	human|Homo sapiens	yerpe|Yersinia pestis	pubmed:20711500|imex:IM-13779	psi-mi:MI:0398(two hybrid pooling approach)	psi-mi:MI:0915(physical association)	IntAct
WP_002916483.1	A0A384LGT3	ZFYVE16	0	99	80.876	BACTERIA	ANIMAL	human|Homo sapiens	yerpe|Yersinia pestis	pubmed:20711500|imex:IM-13779	psi-mi:MI:0398(two hybrid pooling approach)	psi-mi:MI:0915(physical association)	IntAct
WP_002920506.1	A0A384KPW0	ZHX1	2.75e-31	84	76.19	BACTERIA	ANIMAL	human|Homo sapiens	yerpe|Yersinia pestis	pubmed:20711500|imex:IM-13779	psi-mi:MI:0398(two hybrid pooling approach)	psi-mi:MI:0915(physical association)	IntAct
WP_002915991.1	Q8CZX8	ZHX2	5.46e-160	99	70.55	BACTERIA	ANIMAL	human|Homo sapiens	yerpe|Yersinia pestis	pubmed:20711500|imex:IM-13779	psi-mi:MI:0398(two hybrid pooling approach)	psi-mi:MI:0915(physical association)	IntAct
WP_004185824.1	A0A384LD89	ZHX2	9.31e-164	99	57.178	BACTERIA	ANIMAL	human|Homo sapiens	yerpe|Yersinia pestis	pubmed:20711500|imex:IM-13779	psi-mi:MI:0398(two hybrid pooling approach)	psi-mi:MI:0915(physical association)	IntAct
WP_004212345.1	A0A384L3H4	ZMIZ1	1.77e-158	100	62.327	BACTERIA	ANIMAL	human|Homo sapiens	yerpe|Yersinia pestis	pubmed:20711500|imex:IM-13779	psi-mi:MI:0398(two hybrid pooling approach)	psi-mi:MI:0915(physical association)	IntAct
WP_002910896.1	Q8ZES0	ZMIZ1	8.04e-91	100	83.108	BACTERIA	ANIMAL	human|Homo sapiens	yerpe|Yersinia pestis	pubmed:20711500|imex:IM-13779	psi-mi:MI:0398(two hybrid pooling approach)	psi-mi:MI:0915(physical association)	IntAct
WP_004151930.1	Q5NHX9	ZMYND11	9.53e-88	99	50.685	BACTERIA	ANIMAL	human|Homo sapiens	fratt|Francisella tularensis subsp. tularensis	pubmed:20711500|imex:IM-13779	psi-mi:MI:0398(two hybrid pooling approach)	psi-mi:MI:0915(physical association)	IntAct
WP_004147794.1	Q8D0V8	ZNF277	0	99	50.558	BACTERIA	ANIMAL	human|Homo sapiens	yerpe|Yersinia pestis	pubmed:20711500|imex:IM-13779	psi-mi:MI:0398(two hybrid pooling approach)	psi-mi:MI:0915(physical association)	IntAct
WP_004149967.1	Q8D1R0	ZNF518A	0	100	69.584	BACTERIA	ANIMAL	human|Homo sapiens	yerpe|Yersinia pestis	pubmed:20711500|imex:IM-13779	psi-mi:MI:0398(two hybrid pooling approach)	psi-mi:MI:0915(physical association)	IntAct
WP_004145870.1	Q8D1R0	ZNF518A	0	100	57.292	BACTERIA	ANIMAL	human|Homo sapiens	yerpe|Yersinia pestis	pubmed:20711500|imex:IM-13779	psi-mi:MI:0398(two hybrid pooling approach)	psi-mi:MI:0915(physical association)	IntAct
WP_002918250.1	Q81WM3	ZNF518A	0	64	54.844	BACTERIA	ANIMAL	human|Homo sapiens	bacan|Bacillus anthracis	pubmed:20711500|imex:IM-13779	psi-mi:MI:0398(two hybrid pooling approach)	psi-mi:MI:0915(physical association)	IntAct
WP_009307485.1	Q5NHX0	ZNF646	0	99	66.809	BACTERIA	ANIMAL	human|Homo sapiens	fratt|Francisella tularensis subsp. tularensis	pubmed:20711500|imex:IM-13779	psi-mi:MI:0398(two hybrid pooling approach)	psi-mi:MI:0915(physical association)	IntAct
WP_002920103.1	Q5NHX0	ZNF646	0	99	69.176	BACTERIA	ANIMAL	human|Homo sapiens	fratt|Francisella tularensis subsp. tularensis	pubmed:20711500|imex:IM-13779	psi-mi:MI:0398(two hybrid pooling approach)	psi-mi:MI:0915(physical association)	IntAct
WP_002902515.1	Q8D0K7	ZNF655	0	99	80.793	BACTERIA	ANIMAL	human|Homo sapiens	yerpe|Yersinia pestis	pubmed:20711500|imex:IM-13779	psi-mi:MI:0398(two hybrid pooling approach)	psi-mi:MI:0915(physical association)	IntAct
WP_000103754.1	Q5NF67	ZNF664	1.18e-29	86	74.627	BACTERIA	ANIMAL	human|Homo sapiens	fratt|Francisella tularensis subsp. tularensis	pubmed:20711500|imex:IM-13779	psi-mi:MI:0398(two hybrid pooling approach)	psi-mi:MI:0915(physical association)	IntAct
WP_002916483.1	A0A384LGT3	ZNF665	0	99	80.876	BACTERIA	ANIMAL	human|Homo sapiens	yerpe|Yersinia pestis	pubmed:20711500|imex:IM-13779	psi-mi:MI:0398(two hybrid pooling approach)	psi-mi:MI:0915(physical association)	IntAct
WP_009307485.1	Q5NHX0	ZNF720	0	99	66.809	BACTERIA	ANIMAL	human|Homo sapiens	fratt|Francisella tularensis subsp. tularensis	pubmed:20711500|imex:IM-13779	psi-mi:MI:0398(two hybrid pooling approach)	psi-mi:MI:0915(physical association)	IntAct
WP_002920103.1	Q5NHX0	ZNF720	0	99	69.176	BACTERIA	ANIMAL	human|Homo sapiens	fratt|Francisella tularensis subsp. tularensis	pubmed:20711500|imex:IM-13779	psi-mi:MI:0398(two hybrid pooling approach)	psi-mi:MI:0915(physical association)	IntAct
WP_002916791.1	A0A384LC57	ZNF791	3.11e-99	100	70.32	BACTERIA	ANIMAL	human|Homo sapiens	yerpe|Yersinia pestis	pubmed:20711500|imex:IM-13779	psi-mi:MI:0398(two hybrid pooling approach)	psi-mi:MI:0915(physical association)	IntAct
WP_002917909.1	A0A384LC57	ZNF791	1.82e-90	99	60.092	BACTERIA	ANIMAL	human|Homo sapiens	yerpe|Yersinia pestis	pubmed:20711500|imex:IM-13779	psi-mi:MI:0398(two hybrid pooling approach)	psi-mi:MI:0915(physical association)	IntAct
WP_038431836.1	Q8D1Q0	ZSWIM1	1.57e-131	74	53.09	BACTERIA	ANIMAL	human|Homo sapiens	yerpe|Yersinia pestis	pubmed:20711500|imex:IM-13779	psi-mi:MI:0398(two hybrid pooling approach)	psi-mi:MI:0915(physical association)	IntAct
WP_012737450.1	Q81PM6	CD37	3.44e-116	99	51.25	BACTERIA	ANIMAL	human|Homo sapiens	bacan|Bacillus anthracis	pubmed:20711500|imex:IM-13779	psi-mi:MI:0398(two hybrid pooling approach)	psi-mi:MI:0915(physical association)	IntAct
WP_002889881.1	A0A0F7RHX1	IGKC	1.73e-130	98	56.193	BACTERIA	ANIMAL	human|Homo sapiens	bacan|Bacillus anthracis	pubmed:20711500|imex:IM-13779	psi-mi:MI:0398(two hybrid pooling approach)	psi-mi:MI:0915(physical association)	IntAct
WP_002889881.1	A0A0F7RHX1	LGALS9	1.73e-130	98	56.193	BACTERIA	ANIMAL	human|Homo sapiens	bacan|Bacillus anthracis	pubmed:20711500|imex:IM-13779	psi-mi:MI:0398(two hybrid pooling approach)	psi-mi:MI:0915(physical association)	IntAct
WP_012737450.1	Q81PM6	LMNB1	3.44e-116	99	51.25	BACTERIA	ANIMAL	human|Homo sapiens	bacan|Bacillus anthracis	pubmed:20711500|imex:IM-13779	psi-mi:MI:0398(two hybrid pooling approach)	psi-mi:MI:0915(physical association)	IntAct
WP_002889881.1	A0A0F7RHX1	NACA	1.73e-130	98	56.193	BACTERIA	ANIMAL	human|Homo sapiens	bacan|Bacillus anthracis	pubmed:20711500|imex:IM-13779	psi-mi:MI:0398(two hybrid pooling approach)	psi-mi:MI:0915(physical association)	IntAct
WP_012737450.1	Q81PM6	POGZ	3.44e-116	99	51.25	BACTERIA	ANIMAL	human|Homo sapiens	bacan|Bacillus anthracis	pubmed:20711500|imex:IM-13779	psi-mi:MI:0398(two hybrid pooling approach)	psi-mi:MI:0915(physical association)	IntAct
WP_012737450.1	Q81PM6	RANBP1	3.44e-116	99	51.25	BACTERIA	ANIMAL	human|Homo sapiens	bacan|Bacillus anthracis	pubmed:20711500|imex:IM-13779	psi-mi:MI:0398(two hybrid pooling approach)	psi-mi:MI:0915(physical association)	IntAct
WP_002889881.1	A0A0F7RHX1	RRAGC	1.73e-130	98	56.193	BACTERIA	ANIMAL	human|Homo sapiens	bacan|Bacillus anthracis	pubmed:20711500|imex:IM-13779	psi-mi:MI:0398(two hybrid pooling approach)	psi-mi:MI:0915(physical association)	IntAct
WP_002889881.1	A0A0F7RHX1	SLFN12	1.73e-130	98	56.193	BACTERIA	ANIMAL	human|Homo sapiens	bacan|Bacillus anthracis	pubmed:20711500|imex:IM-13779	psi-mi:MI:0398(two hybrid pooling approach)	psi-mi:MI:0915(physical association)	IntAct
WP_000228469.1	A0A384LDT6	ALPL	1.12e-113	100	94.512	BACTERIA	ANIMAL	human|Homo sapiens	yerpe|Yersinia pestis	pubmed:20711500|imex:IM-13779	psi-mi:MI:0398(two hybrid pooling approach)	psi-mi:MI:0915(physical association)	IntAct
WP_000228469.1	A0A384LDT6	RTEL1	1.12e-113	100	94.512	BACTERIA	ANIMAL	human|Homo sapiens	yerpe|Yersinia pestis	pubmed:20711500|imex:IM-13779	psi-mi:MI:0398(two hybrid pooling approach)	psi-mi:MI:0915(physical association)	IntAct
WP_002909085.1	Q8ZH40	EIF2B1	1.55e-100	99	52.239	BACTERIA	ANIMAL	human|Homo sapiens	yerpe|Yersinia pestis	pubmed:20711500|imex:IM-13779	psi-mi:MI:0398(two hybrid pooling approach)	psi-mi:MI:0915(physical association)	IntAct
WP_002889445.1	Q8ZH40	EIF2B1	0	100	90.037	BACTERIA	ANIMAL	human|Homo sapiens	yerpe|Yersinia pestis	pubmed:20711500|imex:IM-13779	psi-mi:MI:0398(two hybrid pooling approach)	psi-mi:MI:0915(physical association)	IntAct
WP_004151918.1	Q81LY8	GCC2	4.72e-156	97	54.12	BACTERIA	ANIMAL	human|Homo sapiens	bacan|Bacillus anthracis	pubmed:20711500|imex:IM-13779	psi-mi:MI:0398(two hybrid pooling approach)	psi-mi:MI:0915(physical association)	IntAct
WP_002909085.1	Q8ZH40	MTMR2	1.55e-100	99	52.239	BACTERIA	ANIMAL	human|Homo sapiens	yerpe|Yersinia pestis	pubmed:20711500|imex:IM-13779	psi-mi:MI:0398(two hybrid pooling approach)	psi-mi:MI:0915(physical association)	IntAct
WP_002889445.1	Q8ZH40	MTMR2	0	100	90.037	BACTERIA	ANIMAL	human|Homo sapiens	yerpe|Yersinia pestis	pubmed:20711500|imex:IM-13779	psi-mi:MI:0398(two hybrid pooling approach)	psi-mi:MI:0915(physical association)	IntAct
WP_002909085.1	Q8ZH40	TAX1BP1	1.55e-100	99	52.239	BACTERIA	ANIMAL	human|Homo sapiens	yerpe|Yersinia pestis	pubmed:20711500|imex:IM-13779	psi-mi:MI:0398(two hybrid pooling approach)	psi-mi:MI:0915(physical association)	IntAct
WP_002889445.1	Q8ZH40	TAX1BP1	0	100	90.037	BACTERIA	ANIMAL	human|Homo sapiens	yerpe|Yersinia pestis	pubmed:20711500|imex:IM-13779	psi-mi:MI:0398(two hybrid pooling approach)	psi-mi:MI:0915(physical association)	IntAct
WP_002886946.1	Q8ZBG8	ACTR5	0	100	80.539	BACTERIA	ANIMAL	human|Homo sapiens	yerpe|Yersinia pestis	pubmed:20711500|imex:IM-13779	psi-mi:MI:0398(two hybrid pooling approach)	psi-mi:MI:0915(physical association)	IntAct
WP_004140764.1	Q8ZEW6	NFKB1	1.68e-152	100	79.592	BACTERIA	ANIMAL	human|Homo sapiens	yerpe|Yersinia pestis	pubmed:20711500|imex:IM-13779	psi-mi:MI:0398(two hybrid pooling approach)	psi-mi:MI:0915(physical association)	IntAct
WP_004180937.1	Q8D044	DDX39A	6.08e-30	50	78.125	BACTERIA	ANIMAL	human|Homo sapiens	yerpe|Yersinia pestis	pubmed:20711500|imex:IM-13779	psi-mi:MI:0398(two hybrid pooling approach)	psi-mi:MI:0915(physical association)	IntAct
WP_002885172.1	Q0WA54	ATIC	0	98	88.615	BACTERIA	ANIMAL	human|Homo sapiens	yerpe|Yersinia pestis	pubmed:20711500|imex:IM-13779	psi-mi:MI:0398(two hybrid pooling approach)	psi-mi:MI:0915(physical association)	IntAct
WP_002886772.1	A0A384LLZ0	DPP4	0	98	67.413	BACTERIA	ANIMAL	human|Homo sapiens	yerpe|Yersinia pestis	pubmed:20711500|imex:IM-13779	psi-mi:MI:0398(two hybrid pooling approach)	psi-mi:MI:0915(physical association)	IntAct
WP_002886772.1	A0A384LLZ0	ITGB2	0	98	67.413	BACTERIA	ANIMAL	human|Homo sapiens	yerpe|Yersinia pestis	pubmed:20711500|imex:IM-13779	psi-mi:MI:0398(two hybrid pooling approach)	psi-mi:MI:0915(physical association)	IntAct
WP_004152011.1	A0A384KDB1	NFKB1	4.21e-156	96	72.783	BACTERIA	ANIMAL	human|Homo sapiens	yerpe|Yersinia pestis	pubmed:20711500|imex:IM-13779	psi-mi:MI:0398(two hybrid pooling approach)	psi-mi:MI:0915(physical association)	IntAct
WP_002886772.1	A0A384LLZ0	SF1	0	98	67.413	BACTERIA	ANIMAL	human|Homo sapiens	yerpe|Yersinia pestis	pubmed:20711500|imex:IM-13779	psi-mi:MI:0398(two hybrid pooling approach)	psi-mi:MI:0915(physical association)	IntAct
WP_004152011.1	A0A384KDB1	WAC	4.21e-156	96	72.783	BACTERIA	ANIMAL	human|Homo sapiens	yerpe|Yersinia pestis	pubmed:20711500|imex:IM-13779	psi-mi:MI:0398(two hybrid pooling approach)	psi-mi:MI:0915(physical association)	IntAct
WP_004178760.1	Q74R28	AP1B1	5.44e-112	89	52.439	BACTERIA	ANIMAL	human|Homo sapiens	yerpe|Yersinia pestis	pubmed:20711500|imex:IM-13779	psi-mi:MI:0398(two hybrid pooling approach)	psi-mi:MI:0915(physical association)	IntAct
WP_004178760.1	Q74R28	ATF2	5.44e-112	89	52.439	BACTERIA	ANIMAL	human|Homo sapiens	yerpe|Yersinia pestis	pubmed:20711500|imex:IM-13779	psi-mi:MI:0398(two hybrid pooling approach)	psi-mi:MI:0915(physical association)	IntAct
WP_004178760.1	Q74R28	CHD8	5.44e-112	89	52.439	BACTERIA	ANIMAL	human|Homo sapiens	yerpe|Yersinia pestis	pubmed:20711500|imex:IM-13779	psi-mi:MI:0398(two hybrid pooling approach)	psi-mi:MI:0915(physical association)	IntAct
WP_004178760.1	Q74R28	ELF2	5.44e-112	89	52.439	BACTERIA	ANIMAL	human|Homo sapiens	yerpe|Yersinia pestis	pubmed:20711500|imex:IM-13779	psi-mi:MI:0398(two hybrid pooling approach)	psi-mi:MI:0915(physical association)	IntAct
WP_004178760.1	Q74R28	FERMT3	5.44e-112	89	52.439	BACTERIA	ANIMAL	human|Homo sapiens	yerpe|Yersinia pestis	pubmed:20711500|imex:IM-13779	psi-mi:MI:0398(two hybrid pooling approach)	psi-mi:MI:0915(physical association)	IntAct
WP_004178760.1	Q74R28	KCNJ11	5.44e-112	89	52.439	BACTERIA	ANIMAL	human|Homo sapiens	yerpe|Yersinia pestis	pubmed:20711500|imex:IM-13779	psi-mi:MI:0398(two hybrid pooling approach)	psi-mi:MI:0915(physical association)	IntAct
WP_004178760.1	Q74R28	LGALS3	5.44e-112	89	52.439	BACTERIA	ANIMAL	human|Homo sapiens	yerpe|Yersinia pestis	pubmed:20711500|imex:IM-13779	psi-mi:MI:0398(two hybrid pooling approach)	psi-mi:MI:0915(physical association)	IntAct
WP_004178760.1	Q74R28	MBNL1	5.44e-112	89	52.439	BACTERIA	ANIMAL	human|Homo sapiens	yerpe|Yersinia pestis	pubmed:20711500|imex:IM-13779	psi-mi:MI:0398(two hybrid pooling approach)	psi-mi:MI:0915(physical association)	IntAct
WP_004178760.1	Q74R28	SRCAP	5.44e-112	89	52.439	BACTERIA	ANIMAL	human|Homo sapiens	yerpe|Yersinia pestis	pubmed:20711500|imex:IM-13779	psi-mi:MI:0398(two hybrid pooling approach)	psi-mi:MI:0915(physical association)	IntAct
WP_004178760.1	Q74R28	STAT6	5.44e-112	89	52.439	BACTERIA	ANIMAL	human|Homo sapiens	yerpe|Yersinia pestis	pubmed:20711500|imex:IM-13779	psi-mi:MI:0398(two hybrid pooling approach)	psi-mi:MI:0915(physical association)	IntAct
WP_002887653.1	Q9X5X6	HERPUD2	3.63e-104	80	53.405	BACTERIA	ANIMAL	human|Homo sapiens	yerpe|Yersinia pestis	pubmed:20711500|imex:IM-13779	psi-mi:MI:0398(two hybrid pooling approach)	psi-mi:MI:0915(physical association)	IntAct
WP_002887653.1	Q9X5X6	N4BP2L2	3.63e-104	80	53.405	BACTERIA	ANIMAL	human|Homo sapiens	yerpe|Yersinia pestis	pubmed:20711500|imex:IM-13779	psi-mi:MI:0398(two hybrid pooling approach)	psi-mi:MI:0915(physical association)	IntAct
WP_002918241.1	Q7CKI5	BTBD1	0	100	86.735	BACTERIA	ANIMAL	human|Homo sapiens	yerpe|Yersinia pestis	pubmed:21911467|imex:IM-26497|doi:10.1128/IAI.05622-11	psi-mi:MI:0397(two hybrid array)	psi-mi:MI:0915(physical association)	MINT
WP_002918241.1	Q7CKI5	EFEMP2	0	100	86.735	BACTERIA	ANIMAL	human|Homo sapiens	yerpe|Yersinia pestis	pubmed:21911467|imex:IM-26497|doi:10.1128/IAI.05622-11	psi-mi:MI:0397(two hybrid array)	psi-mi:MI:0915(physical association)	MINT
WP_002890386.1	A0A384L2F1	CFL1	2.77e-134	100	88	BACTERIA	ANIMAL	human|Homo sapiens	yerpe|Yersinia pestis	pubmed:20711500|imex:IM-13779	psi-mi:MI:0398(two hybrid pooling approach)	psi-mi:MI:0915(physical association)	IntAct
WP_002890386.1	A0A384L2F1	COL4A1	2.77e-134	100	88	BACTERIA	ANIMAL	human|Homo sapiens	yerpe|Yersinia pestis	pubmed:20711500|imex:IM-13779	psi-mi:MI:0398(two hybrid pooling approach)	psi-mi:MI:0915(physical association)	IntAct
WP_002890386.1	A0A384L2F1	CRIPAK	2.77e-134	100	88	BACTERIA	ANIMAL	human|Homo sapiens	yerpe|Yersinia pestis	pubmed:20711500|imex:IM-13779	psi-mi:MI:0398(two hybrid pooling approach)	psi-mi:MI:0915(physical association)	IntAct
WP_002890386.1	A0A384L2F1	KDM7A	2.77e-134	100	88	BACTERIA	ANIMAL	human|Homo sapiens	yerpe|Yersinia pestis	pubmed:20711500|imex:IM-13779	psi-mi:MI:0398(two hybrid pooling approach)	psi-mi:MI:0915(physical association)	IntAct
WP_002890386.1	A0A384L2F1	MYLK	2.77e-134	100	88	BACTERIA	ANIMAL	human|Homo sapiens	yerpe|Yersinia pestis	pubmed:20711500|imex:IM-13779	psi-mi:MI:0398(two hybrid pooling approach)	psi-mi:MI:0915(physical association)	IntAct
WP_002890386.1	A0A384L2F1	OTUD1	2.77e-134	100	88	BACTERIA	ANIMAL	human|Homo sapiens	yerpe|Yersinia pestis	pubmed:20711500|imex:IM-13779	psi-mi:MI:0398(two hybrid pooling approach)	psi-mi:MI:0915(physical association)	IntAct
WP_002890386.1	A0A384L2F1	USF2	2.77e-134	100	88	BACTERIA	ANIMAL	human|Homo sapiens	yerpe|Yersinia pestis	pubmed:20711500|imex:IM-13779	psi-mi:MI:0398(two hybrid pooling approach)	psi-mi:MI:0915(physical association)	IntAct
WP_002913421.1	Q8ZCK2	CACNA1F	0	99	75.061	BACTERIA	ANIMAL	human|Homo sapiens	yerpe|Yersinia pestis	pubmed:20711500|imex:IM-13779	psi-mi:MI:0398(two hybrid pooling approach)	psi-mi:MI:0915(physical association)	IntAct
WP_002212761.1	Q9Z375	CD37	0	100	100	BACTERIA	ANIMAL	human|Homo sapiens	yerpe|Yersinia pestis	pubmed:20711500|imex:IM-13779	psi-mi:MI:0398(two hybrid pooling approach)	psi-mi:MI:0915(physical association)	IntAct
WP_002913421.1	Q8ZCK2	DPYD	0	99	75.061	BACTERIA	ANIMAL	human|Homo sapiens	yerpe|Yersinia pestis	pubmed:20711500|imex:IM-13779	psi-mi:MI:0398(two hybrid pooling approach)	psi-mi:MI:0915(physical association)	IntAct
WP_002212761.1	Q9Z375	IKZF1	0	100	100	BACTERIA	ANIMAL	human|Homo sapiens	yerpe|Yersinia pestis	pubmed:20711500|imex:IM-13779	psi-mi:MI:0398(two hybrid pooling approach)	psi-mi:MI:0915(physical association)	IntAct
WP_002913421.1	Q8ZCK2	NFKB1	0	99	75.061	BACTERIA	ANIMAL	human|Homo sapiens	yerpe|Yersinia pestis	pubmed:20711500|imex:IM-13779	psi-mi:MI:0398(two hybrid pooling approach)	psi-mi:MI:0915(physical association)	IntAct
WP_002212761.1	Q9Z375	TEF	0	100	100	BACTERIA	ANIMAL	human|Homo sapiens	yerpe|Yersinia pestis	pubmed:20711500|imex:IM-13779	psi-mi:MI:0398(two hybrid pooling approach)	psi-mi:MI:0915(physical association)	IntAct
WP_002913421.1	Q8ZCK2	TMEM140	0	99	75.061	BACTERIA	ANIMAL	human|Homo sapiens	yerpe|Yersinia pestis	pubmed:20711500|imex:IM-13779	psi-mi:MI:0398(two hybrid pooling approach)	psi-mi:MI:0915(physical association)	IntAct
WP_004145794.1	Q56954	CUTC	9.94e-131	99	68.705	BACTERIA	ANIMAL	human|Homo sapiens	yerpe|Yersinia pestis	pubmed:20711500|imex:IM-13779	psi-mi:MI:0398(two hybrid pooling approach)	psi-mi:MI:0915(physical association)	IntAct
WP_002903683.1	Q0WF87	FNDC3B	1.2e-51	100	73.394	BACTERIA	ANIMAL	human|Homo sapiens	yerpe|Yersinia pestis	pubmed:20711500|imex:IM-13779	psi-mi:MI:0398(two hybrid pooling approach)	psi-mi:MI:0915(physical association)	IntAct
WP_002903683.1	Q0WF87	MGLL	1.2e-51	100	73.394	BACTERIA	ANIMAL	human|Homo sapiens	yerpe|Yersinia pestis	pubmed:20711500|imex:IM-13779	psi-mi:MI:0398(two hybrid pooling approach)	psi-mi:MI:0915(physical association)	IntAct
WP_004183377.1	A0A384LDU9	OSBPL8	7.48e-163	95	56.633	BACTERIA	ANIMAL	human|Homo sapiens	yerpe|Yersinia pestis	pubmed:20711500|imex:IM-13779	psi-mi:MI:0398(two hybrid pooling approach)	psi-mi:MI:0915(physical association)	IntAct
WP_004183377.1	A0A384LDU9	PRDX3	7.48e-163	95	56.633	BACTERIA	ANIMAL	human|Homo sapiens	yerpe|Yersinia pestis	pubmed:20711500|imex:IM-13779	psi-mi:MI:0398(two hybrid pooling approach)	psi-mi:MI:0915(physical association)	IntAct
WP_002915215.1	A0A384LA02	NFKB1	1.38e-139	99	72.18	BACTERIA	ANIMAL	human|Homo sapiens	yerpe|Yersinia pestis	pubmed:20711500|imex:IM-13779	psi-mi:MI:0398(two hybrid pooling approach)	psi-mi:MI:0915(physical association)	IntAct
WP_002915215.1	A0A384LA02	YWHAH	1.38e-139	99	72.18	BACTERIA	ANIMAL	human|Homo sapiens	yerpe|Yersinia pestis	pubmed:20711500|imex:IM-13779	psi-mi:MI:0398(two hybrid pooling approach)	psi-mi:MI:0915(physical association)	IntAct
WP_004174996.1	A0A0H2W5N0	MED14	5.24e-107	99	70.968	BACTERIA	ANIMAL	human|Homo sapiens	yerpe|Yersinia pestis	pubmed:20711500|imex:IM-13779	psi-mi:MI:0398(two hybrid pooling approach)	psi-mi:MI:0915(physical association)	IntAct
WP_004174701.1	A0A384KQ75	NFKB1	3.47e-97	100	69.681	BACTERIA	ANIMAL	human|Homo sapiens	yerpe|Yersinia pestis	pubmed:20711500|imex:IM-13779	psi-mi:MI:0398(two hybrid pooling approach)	psi-mi:MI:0915(physical association)	IntAct
WP_004181456.1	A0A384L9U0	ASXL1	1.12e-111	96	68.807	BACTERIA	ANIMAL	human|Homo sapiens	yerpe|Yersinia pestis	pubmed:20711500|imex:IM-13779	psi-mi:MI:0398(two hybrid pooling approach)	psi-mi:MI:0915(physical association)	IntAct
WP_004181456.1	A0A384L9U0	FAM160B2	1.12e-111	96	68.807	BACTERIA	ANIMAL	human|Homo sapiens	yerpe|Yersinia pestis	pubmed:20711500|imex:IM-13779	psi-mi:MI:0398(two hybrid pooling approach)	psi-mi:MI:0915(physical association)	IntAct
WP_004181456.1	A0A384L9U0	FAM72A	1.12e-111	96	68.807	BACTERIA	ANIMAL	human|Homo sapiens	yerpe|Yersinia pestis	pubmed:20711500|imex:IM-13779	psi-mi:MI:0398(two hybrid pooling approach)	psi-mi:MI:0915(physical association)	IntAct
WP_004181456.1	A0A384L9U0	PKM	1.12e-111	96	68.807	BACTERIA	ANIMAL	human|Homo sapiens	yerpe|Yersinia pestis	pubmed:20711500|imex:IM-13779	psi-mi:MI:0398(two hybrid pooling approach)	psi-mi:MI:0915(physical association)	IntAct
WP_004181456.1	A0A384L9U0	SELENOP	1.12e-111	96	68.807	BACTERIA	ANIMAL	human|Homo sapiens	yerpe|Yersinia pestis	pubmed:20711500|imex:IM-13779	psi-mi:MI:0398(two hybrid pooling approach)	psi-mi:MI:0915(physical association)	IntAct
WP_004232385.1	P00634	LRRK2	0	99	87.049	BACTERIA	ANIMAL	human|Homo sapiens	ecoli|Escherichia coli (strain K12)	pubmed:23937259|imex:IM-23014	psi-mi:MI:1019(protein phosphatase assay)	psi-mi:MI:0203(dephosphorylation reaction)	IntAct
WP_004142255.1	A0A384L7X2	SETMAR	0	99	71.928	BACTERIA	ANIMAL	human|Homo sapiens	yerpe|Yersinia pestis	pubmed:20711500|imex:IM-13779	psi-mi:MI:0398(two hybrid pooling approach)	psi-mi:MI:0915(physical association)	IntAct
WP_004142255.1	A0A384L7X2	VAPB	0	99	71.928	BACTERIA	ANIMAL	human|Homo sapiens	yerpe|Yersinia pestis	pubmed:20711500|imex:IM-13779	psi-mi:MI:0398(two hybrid pooling approach)	psi-mi:MI:0915(physical association)	IntAct
WP_002917898.1	Q0WJ85	EWSR1	0	99	78.659	BACTERIA	ANIMAL	human|Homo sapiens	yerpe|Yersinia pestis	pubmed:20711500|imex:IM-13779	psi-mi:MI:0398(two hybrid pooling approach)	psi-mi:MI:0915(physical association)	IntAct
WP_002917898.1	Q0WJ85	HNRNPL	0	99	78.659	BACTERIA	ANIMAL	human|Homo sapiens	yerpe|Yersinia pestis	pubmed:20711500|imex:IM-13779	psi-mi:MI:0398(two hybrid pooling approach)	psi-mi:MI:0915(physical association)	IntAct
WP_002917898.1	Q0WJ85	MYPOP	0	99	78.659	BACTERIA	ANIMAL	human|Homo sapiens	yerpe|Yersinia pestis	pubmed:20711500|imex:IM-13779	psi-mi:MI:0398(two hybrid pooling approach)	psi-mi:MI:0915(physical association)	IntAct
WP_002917898.1	Q0WJ85	NXNL2	0	99	78.659	BACTERIA	ANIMAL	human|Homo sapiens	yerpe|Yersinia pestis	pubmed:20711500|imex:IM-13779	psi-mi:MI:0398(two hybrid pooling approach)	psi-mi:MI:0915(physical association)	IntAct
WP_002917898.1	Q0WJ85	UTP4	0	99	78.659	BACTERIA	ANIMAL	human|Homo sapiens	yerpe|Yersinia pestis	pubmed:20711500|imex:IM-13779	psi-mi:MI:0398(two hybrid pooling approach)	psi-mi:MI:0915(physical association)	IntAct
WP_015958391.1	Q8ZIC5	BAG6	0	99	73.486	BACTERIA	ANIMAL	human|Homo sapiens	yerpe|Yersinia pestis	pubmed:20711500|imex:IM-13779	psi-mi:MI:0398(two hybrid pooling approach)	psi-mi:MI:0915(physical association)	IntAct
WP_015958391.1	Q8ZIC5	IL2RG	0	99	73.486	BACTERIA	ANIMAL	human|Homo sapiens	yerpe|Yersinia pestis	pubmed:20711500|imex:IM-13779	psi-mi:MI:0398(two hybrid pooling approach)	psi-mi:MI:0915(physical association)	IntAct
WP_023279119.1	A0A384KTC5	CYLD	7.03e-53	93	63.78	BACTERIA	ANIMAL	human|Homo sapiens	yerpe|Yersinia pestis	pubmed:20711500|imex:IM-13779	psi-mi:MI:0398(two hybrid pooling approach)	psi-mi:MI:0915(physical association)	IntAct
WP_004149864.1	Q0WJ26	MYCBP2	0	100	76.592	BACTERIA	ANIMAL	human|Homo sapiens	yerpe|Yersinia pestis	pubmed:20711500|imex:IM-13779	psi-mi:MI:0398(two hybrid pooling approach)	psi-mi:MI:0915(physical association)	IntAct
WP_004144746.1	A0A384L1X8	ALDH2	1.45e-90	100	65.657	BACTERIA	ANIMAL	human|Homo sapiens	yerpe|Yersinia pestis	pubmed:20711500|imex:IM-13779	psi-mi:MI:0398(two hybrid pooling approach)	psi-mi:MI:0915(physical association)	IntAct
WP_004144746.1	A0A384L1X8	ATIC	1.45e-90	100	65.657	BACTERIA	ANIMAL	human|Homo sapiens	yerpe|Yersinia pestis	pubmed:20711500|imex:IM-13779	psi-mi:MI:0398(two hybrid pooling approach)	psi-mi:MI:0915(physical association)	IntAct
WP_004144746.1	A0A384L1X8	FCHSD2	1.45e-90	100	65.657	BACTERIA	ANIMAL	human|Homo sapiens	yerpe|Yersinia pestis	pubmed:20711500|imex:IM-13779	psi-mi:MI:0398(two hybrid pooling approach)	psi-mi:MI:0915(physical association)	IntAct
WP_004144746.1	A0A384L1X8	KIAA2013	1.45e-90	100	65.657	BACTERIA	ANIMAL	human|Homo sapiens	yerpe|Yersinia pestis	pubmed:20711500|imex:IM-13779	psi-mi:MI:0398(two hybrid pooling approach)	psi-mi:MI:0915(physical association)	IntAct
WP_004144746.1	A0A384L1X8	LGALS3	1.45e-90	100	65.657	BACTERIA	ANIMAL	human|Homo sapiens	yerpe|Yersinia pestis	pubmed:20711500|imex:IM-13779	psi-mi:MI:0398(two hybrid pooling approach)	psi-mi:MI:0915(physical association)	IntAct
WP_004144746.1	A0A384L1X8	TEX2	1.45e-90	100	65.657	BACTERIA	ANIMAL	human|Homo sapiens	yerpe|Yersinia pestis	pubmed:20711500|imex:IM-13779	psi-mi:MI:0398(two hybrid pooling approach)	psi-mi:MI:0915(physical association)	IntAct
WP_004144746.1	A0A384L1X8	TNRC6A	1.45e-90	100	65.657	BACTERIA	ANIMAL	human|Homo sapiens	yerpe|Yersinia pestis	pubmed:20711500|imex:IM-13779	psi-mi:MI:0398(two hybrid pooling approach)	psi-mi:MI:0915(physical association)	IntAct
WP_004144746.1	A0A384L1X8	TRPC1	1.45e-90	100	65.657	BACTERIA	ANIMAL	human|Homo sapiens	yerpe|Yersinia pestis	pubmed:20711500|imex:IM-13779	psi-mi:MI:0398(two hybrid pooling approach)	psi-mi:MI:0915(physical association)	IntAct
WP_038431836.1	A0A1V4B8A9	BSCL2	0	98	54.219	BACTERIA	ANIMAL	human|Homo sapiens	bacan|Bacillus anthracis	pubmed:20711500|imex:IM-13779	psi-mi:MI:0398(two hybrid pooling approach)	psi-mi:MI:0915(physical association)	IntAct
WP_038431836.1	A0A1V4B8A9	EPPK1	0	98	54.219	BACTERIA	ANIMAL	human|Homo sapiens	bacan|Bacillus anthracis	pubmed:20711500|imex:IM-13779	psi-mi:MI:0398(two hybrid pooling approach)	psi-mi:MI:0915(physical association)	IntAct
WP_038431836.1	A0A1V4B8A9	GCC2	0	98	54.219	BACTERIA	ANIMAL	human|Homo sapiens	bacan|Bacillus anthracis	pubmed:20711500|imex:IM-13779	psi-mi:MI:0398(two hybrid pooling approach)	psi-mi:MI:0915(physical association)	IntAct
WP_038431836.1	A0A1V4B8A9	PAN2	0	98	54.219	BACTERIA	ANIMAL	human|Homo sapiens	bacan|Bacillus anthracis	pubmed:20711500|imex:IM-13779	psi-mi:MI:0398(two hybrid pooling approach)	psi-mi:MI:0915(physical association)	IntAct
WP_038431836.1	A0A1V4B8A9	SMARCC2	0	98	54.219	BACTERIA	ANIMAL	human|Homo sapiens	bacan|Bacillus anthracis	pubmed:20711500|imex:IM-13779	psi-mi:MI:0398(two hybrid pooling approach)	psi-mi:MI:0915(physical association)	IntAct
WP_038431836.1	A0A1V4B8A9	SMC3	0	98	54.219	BACTERIA	ANIMAL	human|Homo sapiens	bacan|Bacillus anthracis	pubmed:20711500|imex:IM-13779	psi-mi:MI:0398(two hybrid pooling approach)	psi-mi:MI:0915(physical association)	IntAct
WP_038431836.1	A0A1V4B8A9	ZHX2	0	98	54.219	BACTERIA	ANIMAL	human|Homo sapiens	bacan|Bacillus anthracis	pubmed:20711500|imex:IM-13779	psi-mi:MI:0398(two hybrid pooling approach)	psi-mi:MI:0915(physical association)	IntAct
WP_002908859.1	Q0WEC9	SORBS2	0	100	86.596	BACTERIA	ANIMAL	human|Homo sapiens	yerpe|Yersinia pestis	pubmed:20711500|imex:IM-13779	psi-mi:MI:0398(two hybrid pooling approach)	psi-mi:MI:0915(physical association)	IntAct
WP_002911440.1	Q0WF92	TLK1	0	100	88.75	BACTERIA	ANIMAL	human|Homo sapiens	yerpe|Yersinia pestis	pubmed:20711500|imex:IM-13779	psi-mi:MI:0398(two hybrid pooling approach)	psi-mi:MI:0915(physical association)	IntAct
WP_004181072.1	Q56991	SMC4	4.57e-102	99	54.676	BACTERIA	ANIMAL	human|Homo sapiens	yerpe|Yersinia pestis	pubmed:20711500|imex:IM-13779	psi-mi:MI:0398(two hybrid pooling approach)	psi-mi:MI:0915(physical association)	IntAct
WP_015874968.1	P46359	DPYD	0	100	99.703	BACTERIA	ANIMAL	human|Homo sapiens	yerpe|Yersinia pestis	pubmed:20711500|imex:IM-13779	psi-mi:MI:0398(two hybrid pooling approach)	psi-mi:MI:0915(physical association)	IntAct
WP_015874968.1	P46359	FAM3C	0	100	99.703	BACTERIA	ANIMAL	human|Homo sapiens	yerpe|Yersinia pestis	pubmed:20711500|imex:IM-13779	psi-mi:MI:0398(two hybrid pooling approach)	psi-mi:MI:0915(physical association)	IntAct
WP_015874968.1	P46359	IFIT2	0	100	99.703	BACTERIA	ANIMAL	human|Homo sapiens	yerpe|Yersinia pestis	pubmed:20711500|imex:IM-13779	psi-mi:MI:0398(two hybrid pooling approach)	psi-mi:MI:0915(physical association)	IntAct
WP_015874968.1	P46359	SDCBP	0	100	99.703	BACTERIA	ANIMAL	human|Homo sapiens	yerpe|Yersinia pestis	pubmed:20711500|imex:IM-13779	psi-mi:MI:0398(two hybrid pooling approach)	psi-mi:MI:0915(physical association)	IntAct
WP_015874968.1	P46359	STAB1	0	100	99.703	BACTERIA	ANIMAL	human|Homo sapiens	yerpe|Yersinia pestis	pubmed:20711500|imex:IM-13779	psi-mi:MI:0398(two hybrid pooling approach)	psi-mi:MI:0915(physical association)	IntAct
WP_002912751.1	A0A384L7F9	NR3C1	0	98	76.022	BACTERIA	ANIMAL	human|Homo sapiens	yerpe|Yersinia pestis	pubmed:20711500|imex:IM-13779	psi-mi:MI:0398(two hybrid pooling approach)	psi-mi:MI:0915(physical association)	IntAct
WP_002922413.1	A0A1J9WS90	B2M	0	100	65.761	BACTERIA	ANIMAL	human|Homo sapiens	bacan|Bacillus anthracis	pubmed:20711500|imex:IM-13779	psi-mi:MI:0398(two hybrid pooling approach)	psi-mi:MI:0915(physical association)	IntAct
WP_002922413.1	A0A1J9WS90	KIF13B	0	100	65.761	BACTERIA	ANIMAL	human|Homo sapiens	bacan|Bacillus anthracis	pubmed:20711500|imex:IM-13779	psi-mi:MI:0398(two hybrid pooling approach)	psi-mi:MI:0915(physical association)	IntAct
WP_004152427.1	A0A384LBQ5	COL16A1	0	97	63.383	BACTERIA	ANIMAL	human|Homo sapiens	yerpe|Yersinia pestis	pubmed:20711500|imex:IM-13779	psi-mi:MI:0398(two hybrid pooling approach)	psi-mi:MI:0915(physical association)	IntAct
WP_004152427.1	A0A384LBQ5	ECE1	0	97	63.383	BACTERIA	ANIMAL	human|Homo sapiens	yerpe|Yersinia pestis	pubmed:20711500|imex:IM-13779	psi-mi:MI:0398(two hybrid pooling approach)	psi-mi:MI:0915(physical association)	IntAct
WP_004152427.1	A0A384LBQ5	GPR108	0	97	63.383	BACTERIA	ANIMAL	human|Homo sapiens	yerpe|Yersinia pestis	pubmed:20711500|imex:IM-13779	psi-mi:MI:0398(two hybrid pooling approach)	psi-mi:MI:0915(physical association)	IntAct
WP_004152427.1	A0A384LBQ5	GPS2	0	97	63.383	BACTERIA	ANIMAL	human|Homo sapiens	yerpe|Yersinia pestis	pubmed:20711500|imex:IM-13779	psi-mi:MI:0398(two hybrid pooling approach)	psi-mi:MI:0915(physical association)	IntAct
WP_004152427.1	A0A384LBQ5	LENG8	0	97	63.383	BACTERIA	ANIMAL	human|Homo sapiens	yerpe|Yersinia pestis	pubmed:20711500|imex:IM-13779	psi-mi:MI:0398(two hybrid pooling approach)	psi-mi:MI:0915(physical association)	IntAct
WP_004152427.1	A0A384LBQ5	N4BP2L2	0	97	63.383	BACTERIA	ANIMAL	human|Homo sapiens	yerpe|Yersinia pestis	pubmed:20711500|imex:IM-13779	psi-mi:MI:0398(two hybrid pooling approach)	psi-mi:MI:0915(physical association)	IntAct
WP_004145145.1	Q8D1J3	NSD1	0	96	63.302	BACTERIA	ANIMAL	human|Homo sapiens	yerpe|Yersinia pestis	pubmed:20711500|imex:IM-13779	psi-mi:MI:0398(two hybrid pooling approach)	psi-mi:MI:0915(physical association)	IntAct
WP_004145240.1	A0A384LJK5	OGDH	1.61e-98	89	75.691	BACTERIA	ANIMAL	human|Homo sapiens	yerpe|Yersinia pestis	pubmed:20711500|imex:IM-13779	psi-mi:MI:0398(two hybrid pooling approach)	psi-mi:MI:0915(physical association)	IntAct
WP_004145240.1	A0A384LJK5	SEC31A	1.61e-98	89	75.691	BACTERIA	ANIMAL	human|Homo sapiens	yerpe|Yersinia pestis	pubmed:20711500|imex:IM-13779	psi-mi:MI:0398(two hybrid pooling approach)	psi-mi:MI:0915(physical association)	IntAct
WP_004145240.1	A0A384LJK5	SMC4	1.61e-98	89	75.691	BACTERIA	ANIMAL	human|Homo sapiens	yerpe|Yersinia pestis	pubmed:20711500|imex:IM-13779	psi-mi:MI:0398(two hybrid pooling approach)	psi-mi:MI:0915(physical association)	IntAct
WP_015874967.1	Q56950	ZFHX3	0	100	99.81	BACTERIA	ANIMAL	human|Homo sapiens	yerpe|Yersinia pestis	pubmed:20711500|imex:IM-13779	psi-mi:MI:0398(two hybrid pooling approach)	psi-mi:MI:0915(physical association)	IntAct
WP_004145968.1	Q74Q56	EOMES	0	99	63.406	BACTERIA	ANIMAL	human|Homo sapiens	yerpe|Yersinia pestis	pubmed:20711500|imex:IM-13779	psi-mi:MI:0398(two hybrid pooling approach)	psi-mi:MI:0915(physical association)	IntAct
WP_004145968.1	Q74Q56	RILPL2	0	99	63.406	BACTERIA	ANIMAL	human|Homo sapiens	yerpe|Yersinia pestis	pubmed:20711500|imex:IM-13779	psi-mi:MI:0398(two hybrid pooling approach)	psi-mi:MI:0915(physical association)	IntAct
WP_002922950.1	Q8D1S0	VAPA	0	99	83.55	BACTERIA	ANIMAL	human|Homo sapiens	yerpe|Yersinia pestis	pubmed:20711500|imex:IM-13779	psi-mi:MI:0398(two hybrid pooling approach)	psi-mi:MI:0915(physical association)	IntAct
WP_002916848.1	Q0WJ06	ATRN	3.63e-115	100	80	BACTERIA	ANIMAL	human|Homo sapiens	yerpe|Yersinia pestis	pubmed:20711500|imex:IM-13779	psi-mi:MI:0398(two hybrid pooling approach)	psi-mi:MI:0915(physical association)	IntAct
WP_002916848.1	Q0WJ06	BRD2	3.63e-115	100	80	BACTERIA	ANIMAL	human|Homo sapiens	yerpe|Yersinia pestis	pubmed:20711500|imex:IM-13779	psi-mi:MI:0398(two hybrid pooling approach)	psi-mi:MI:0915(physical association)	IntAct
WP_002916848.1	Q0WJ06	BRWD1	3.63e-115	100	80	BACTERIA	ANIMAL	human|Homo sapiens	yerpe|Yersinia pestis	pubmed:20711500|imex:IM-13779	psi-mi:MI:0398(two hybrid pooling approach)	psi-mi:MI:0915(physical association)	IntAct
WP_002916848.1	Q0WJ06	GPR174	3.63e-115	100	80	BACTERIA	ANIMAL	human|Homo sapiens	yerpe|Yersinia pestis	pubmed:20711500|imex:IM-13779	psi-mi:MI:0398(two hybrid pooling approach)	psi-mi:MI:0915(physical association)	IntAct
WP_002916848.1	Q0WJ06	IFI30	3.63e-115	100	80	BACTERIA	ANIMAL	human|Homo sapiens	yerpe|Yersinia pestis	pubmed:20711500|imex:IM-13779	psi-mi:MI:0398(two hybrid pooling approach)	psi-mi:MI:0915(physical association)	IntAct
WP_002916848.1	Q0WJ06	IGHA2	3.63e-115	100	80	BACTERIA	ANIMAL	human|Homo sapiens	yerpe|Yersinia pestis	pubmed:20711500|imex:IM-13779	psi-mi:MI:0398(two hybrid pooling approach)	psi-mi:MI:0915(physical association)	IntAct
WP_002916848.1	Q0WJ06	RNASET2	3.63e-115	100	80	BACTERIA	ANIMAL	human|Homo sapiens	yerpe|Yersinia pestis	pubmed:20711500|imex:IM-13779	psi-mi:MI:0398(two hybrid pooling approach)	psi-mi:MI:0915(physical association)	IntAct
WP_002916848.1	Q0WJ06	STAB1	3.63e-115	100	80	BACTERIA	ANIMAL	human|Homo sapiens	yerpe|Yersinia pestis	pubmed:20711500|imex:IM-13779	psi-mi:MI:0398(two hybrid pooling approach)	psi-mi:MI:0915(physical association)	IntAct
WP_004152230.1	Q7CJU1	IGHM	0	99	67.452	BACTERIA	ANIMAL	human|Homo sapiens	yerpe|Yersinia pestis	pubmed:20711500|imex:IM-13779	psi-mi:MI:0398(two hybrid pooling approach)	psi-mi:MI:0915(physical association)	IntAct
WP_004152230.1	Q7CJU1	PPP3CC	0	99	67.452	BACTERIA	ANIMAL	human|Homo sapiens	yerpe|Yersinia pestis	pubmed:20711500|imex:IM-13779	psi-mi:MI:0398(two hybrid pooling approach)	psi-mi:MI:0915(physical association)	IntAct
WP_004152230.1	Q7CJU1	PRPF38B	0	99	67.452	BACTERIA	ANIMAL	human|Homo sapiens	yerpe|Yersinia pestis	pubmed:20711500|imex:IM-13779	psi-mi:MI:0398(two hybrid pooling approach)	psi-mi:MI:0915(physical association)	IntAct
WP_004152230.1	Q7CJU1	RAB18	0	99	67.452	BACTERIA	ANIMAL	human|Homo sapiens	yerpe|Yersinia pestis	pubmed:20711500|imex:IM-13779	psi-mi:MI:0398(two hybrid pooling approach)	psi-mi:MI:0915(physical association)	IntAct
WP_004152230.1	Q7CJU1	SBF1	0	99	67.452	BACTERIA	ANIMAL	human|Homo sapiens	yerpe|Yersinia pestis	pubmed:20711500|imex:IM-13779	psi-mi:MI:0398(two hybrid pooling approach)	psi-mi:MI:0915(physical association)	IntAct
WP_004152230.1	Q7CJU1	UTP3	0	99	67.452	BACTERIA	ANIMAL	human|Homo sapiens	yerpe|Yersinia pestis	pubmed:20711500|imex:IM-13779	psi-mi:MI:0398(two hybrid pooling approach)	psi-mi:MI:0915(physical association)	IntAct
WP_002912967.1	A0A384LAW2	GSTM1	3.69e-99	98	69.681	BACTERIA	ANIMAL	human|Homo sapiens	yerpe|Yersinia pestis	pubmed:20711500|imex:IM-13779	psi-mi:MI:0398(two hybrid pooling approach)	psi-mi:MI:0915(physical association)	IntAct
WP_004151426.1	A0A384KV46	NQO2	0	100	80.441	BACTERIA	ANIMAL	human|Homo sapiens	yerpe|Yersinia pestis	pubmed:20711500|imex:IM-13779	psi-mi:MI:0398(two hybrid pooling approach)	psi-mi:MI:0915(physical association)	IntAct
WP_004179333.1	Q8ZFR1	HELZ	1.6e-148	96	73.585	BACTERIA	ANIMAL	human|Homo sapiens	yerpe|Yersinia pestis	pubmed:20711500|imex:IM-13779	psi-mi:MI:0398(two hybrid pooling approach)	psi-mi:MI:0915(physical association)	IntAct
WP_004179333.1	Q8ZFR1	NBEAL1	1.6e-148	96	73.585	BACTERIA	ANIMAL	human|Homo sapiens	yerpe|Yersinia pestis	pubmed:20711500|imex:IM-13779	psi-mi:MI:0398(two hybrid pooling approach)	psi-mi:MI:0915(physical association)	IntAct
WP_004179333.1	Q8ZFR1	NPM1	1.6e-148	96	73.585	BACTERIA	ANIMAL	human|Homo sapiens	yerpe|Yersinia pestis	pubmed:20711500|imex:IM-13779	psi-mi:MI:0398(two hybrid pooling approach)	psi-mi:MI:0915(physical association)	IntAct
WP_002911599.1	Q7CHU1	IDH1	3.38e-126	97	66.795	BACTERIA	ANIMAL	human|Homo sapiens	yerpe|Yersinia pestis	pubmed:20711500|imex:IM-13779	psi-mi:MI:0398(two hybrid pooling approach)	psi-mi:MI:0915(physical association)	IntAct
WP_002911599.1	Q7CHU1	NFAT5	3.38e-126	97	66.795	BACTERIA	ANIMAL	human|Homo sapiens	yerpe|Yersinia pestis	pubmed:20711500|imex:IM-13779	psi-mi:MI:0398(two hybrid pooling approach)	psi-mi:MI:0915(physical association)	IntAct
WP_002911599.1	Q7CHU1	PRDX3	3.38e-126	97	66.795	BACTERIA	ANIMAL	human|Homo sapiens	yerpe|Yersinia pestis	pubmed:20711500|imex:IM-13779	psi-mi:MI:0398(two hybrid pooling approach)	psi-mi:MI:0915(physical association)	IntAct
WP_002911599.1	Q7CHU1	RACK1	3.38e-126	97	66.795	BACTERIA	ANIMAL	human|Homo sapiens	yerpe|Yersinia pestis	pubmed:20711500|imex:IM-13779	psi-mi:MI:0398(two hybrid pooling approach)	psi-mi:MI:0915(physical association)	IntAct
WP_002911599.1	Q7CHU1	SELENOP	3.38e-126	97	66.795	BACTERIA	ANIMAL	human|Homo sapiens	yerpe|Yersinia pestis	pubmed:20711500|imex:IM-13779	psi-mi:MI:0398(two hybrid pooling approach)	psi-mi:MI:0915(physical association)	IntAct
WP_002911599.1	Q7CHU1	SREBF2	3.38e-126	97	66.795	BACTERIA	ANIMAL	human|Homo sapiens	yerpe|Yersinia pestis	pubmed:20711500|imex:IM-13779	psi-mi:MI:0398(two hybrid pooling approach)	psi-mi:MI:0915(physical association)	IntAct
WP_002911599.1	Q7CHU1	SUSD6	3.38e-126	97	66.795	BACTERIA	ANIMAL	human|Homo sapiens	yerpe|Yersinia pestis	pubmed:20711500|imex:IM-13779	psi-mi:MI:0398(two hybrid pooling approach)	psi-mi:MI:0915(physical association)	IntAct
WP_002911599.1	Q7CHU1	TEF	3.38e-126	97	66.795	BACTERIA	ANIMAL	human|Homo sapiens	yerpe|Yersinia pestis	pubmed:20711500|imex:IM-13779	psi-mi:MI:0398(two hybrid pooling approach)	psi-mi:MI:0915(physical association)	IntAct
WP_002911599.1	Q7CHU1	TRPC1	3.38e-126	97	66.795	BACTERIA	ANIMAL	human|Homo sapiens	yerpe|Yersinia pestis	pubmed:20711500|imex:IM-13779	psi-mi:MI:0398(two hybrid pooling approach)	psi-mi:MI:0915(physical association)	IntAct
WP_002911599.1	Q7CHU1	UXT	3.38e-126	97	66.795	BACTERIA	ANIMAL	human|Homo sapiens	yerpe|Yersinia pestis	pubmed:20711500|imex:IM-13779	psi-mi:MI:0398(two hybrid pooling approach)	psi-mi:MI:0915(physical association)	IntAct
WP_002914070.1	A0A384KQD2	ZNF521	1.52e-137	100	59.248	BACTERIA	ANIMAL	human|Homo sapiens	yerpe|Yersinia pestis	pubmed:20711500|imex:IM-13779	psi-mi:MI:0398(two hybrid pooling approach)	psi-mi:MI:0915(physical association)	IntAct
WP_004151564.1	Q0WEL2	RTN1	0	97	70.883	BACTERIA	ANIMAL	human|Homo sapiens	yerpe|Yersinia pestis	pubmed:21911467|imex:IM-26497|doi:10.1128/IAI.05622-11	psi-mi:MI:0397(two hybrid array)	psi-mi:MI:0915(physical association)	MINT
WP_004151564.1	Q0WEL2	SGTA	0	97	70.883	BACTERIA	ANIMAL	human|Homo sapiens	yerpe|Yersinia pestis	pubmed:21911467|imex:IM-26497|doi:10.1128/IAI.05622-11	psi-mi:MI:0397(two hybrid array)	psi-mi:MI:0915(physical association)	MINT
WP_004151564.1	Q0WEL2	STX4	0	97	70.883	BACTERIA	ANIMAL	human|Homo sapiens	yerpe|Yersinia pestis	pubmed:21911467|imex:IM-26497|doi:10.1128/IAI.05622-11	psi-mi:MI:0397(two hybrid array)	psi-mi:MI:0915(physical association)	MINT
WP_004151564.1	Q0WEL2	TMCC1	0	97	70.883	BACTERIA	ANIMAL	human|Homo sapiens	yerpe|Yersinia pestis	pubmed:21911467|imex:IM-26497|doi:10.1128/IAI.05622-11	psi-mi:MI:0397(two hybrid array)	psi-mi:MI:0915(physical association)	MINT
WP_004151564.1	Q0WEL2	TMCC3	0	97	70.883	BACTERIA	ANIMAL	human|Homo sapiens	yerpe|Yersinia pestis	pubmed:21911467|imex:IM-26497|doi:10.1128/IAI.05622-11	psi-mi:MI:0397(two hybrid array)	psi-mi:MI:0915(physical association)	MINT
WP_004151564.1	Q0WEL2	TRAF3IP3	0	97	70.883	BACTERIA	ANIMAL	human|Homo sapiens	yerpe|Yersinia pestis	pubmed:21911467|imex:IM-26497|doi:10.1128/IAI.05622-11	psi-mi:MI:0397(two hybrid array)	psi-mi:MI:0915(physical association)	MINT
WP_002922351.1	A0A384L492	LGALS3	0	99	78.228	BACTERIA	ANIMAL	human|Homo sapiens	yerpe|Yersinia pestis	pubmed:20711500|imex:IM-13779	psi-mi:MI:0398(two hybrid pooling approach)	psi-mi:MI:0915(physical association)	IntAct
WP_032425251.1	A0A384KR77	MYCBP2	6.75e-132	97	60.345	BACTERIA	ANIMAL	human|Homo sapiens	yerpe|Yersinia pestis	pubmed:20711500|imex:IM-13779	psi-mi:MI:0398(two hybrid pooling approach)	psi-mi:MI:0915(physical association)	IntAct
WP_002911449.1	Q7CIC2	NBR1	3.5e-149	100	81.2	BACTERIA	ANIMAL	human|Homo sapiens	yerpe|Yersinia pestis	pubmed:20711500|imex:IM-13779	psi-mi:MI:0398(two hybrid pooling approach)	psi-mi:MI:0915(physical association)	IntAct
WP_002911449.1	Q7CIC2	PCBP1	3.5e-149	100	81.2	BACTERIA	ANIMAL	human|Homo sapiens	yerpe|Yersinia pestis	pubmed:20711500|imex:IM-13779	psi-mi:MI:0398(two hybrid pooling approach)	psi-mi:MI:0915(physical association)	IntAct
WP_009307485.1	Q8ZJB3	NUP62	0	99	67.521	BACTERIA	ANIMAL	human|Homo sapiens	yerpe|Yersinia pestis	pubmed:20711500|imex:IM-13779	psi-mi:MI:0398(two hybrid pooling approach)	psi-mi:MI:0915(physical association)	IntAct
WP_002920103.1	Q8ZJB3	NUP62	0	100	86.79	BACTERIA	ANIMAL	human|Homo sapiens	yerpe|Yersinia pestis	pubmed:20711500|imex:IM-13779	psi-mi:MI:0398(two hybrid pooling approach)	psi-mi:MI:0915(physical association)	IntAct
WP_009307485.1	Q8ZJB3	STAT6	0	99	67.521	BACTERIA	ANIMAL	human|Homo sapiens	yerpe|Yersinia pestis	pubmed:20711500|imex:IM-13779	psi-mi:MI:0398(two hybrid pooling approach)	psi-mi:MI:0915(physical association)	IntAct
WP_002920103.1	Q8ZJB3	STAT6	0	100	86.79	BACTERIA	ANIMAL	human|Homo sapiens	yerpe|Yersinia pestis	pubmed:20711500|imex:IM-13779	psi-mi:MI:0398(two hybrid pooling approach)	psi-mi:MI:0915(physical association)	IntAct
WP_004149542.1	Q7CKC8	SRCAP	1.36e-141	100	57.407	BACTERIA	ANIMAL	human|Homo sapiens	yerpe|Yersinia pestis	pubmed:20711500|imex:IM-13779	psi-mi:MI:0398(two hybrid pooling approach)	psi-mi:MI:0915(physical association)	IntAct
WP_004186717.1	A0A384KCT2	DPYD	8.92e-73	98	67.785	BACTERIA	ANIMAL	human|Homo sapiens	yerpe|Yersinia pestis	pubmed:20711500|imex:IM-13779	psi-mi:MI:0398(two hybrid pooling approach)	psi-mi:MI:0915(physical association)	IntAct
WP_004180937.1	Q8ZD84	APBA1	1.77e-75	100	80.315	BACTERIA	ANIMAL	human|Homo sapiens	yerpe|Yersinia pestis	pubmed:20711500|imex:IM-13779	psi-mi:MI:0398(two hybrid pooling approach)	psi-mi:MI:0915(physical association)	IntAct
WP_002918250.1	Q8ZBC2	ACYP2	0	99	83.519	BACTERIA	ANIMAL	human|Homo sapiens	yerpe|Yersinia pestis	pubmed:20711500|imex:IM-13779	psi-mi:MI:0398(two hybrid pooling approach)	psi-mi:MI:0915(physical association)	IntAct
WP_002918250.1	Q8ZBC2	ATM	0	99	83.519	BACTERIA	ANIMAL	human|Homo sapiens	yerpe|Yersinia pestis	pubmed:20711500|imex:IM-13779	psi-mi:MI:0398(two hybrid pooling approach)	psi-mi:MI:0915(physical association)	IntAct
WP_002918250.1	Q8ZBC2	BCLAF1	0	99	83.519	BACTERIA	ANIMAL	human|Homo sapiens	yerpe|Yersinia pestis	pubmed:20711500|imex:IM-13779	psi-mi:MI:0398(two hybrid pooling approach)	psi-mi:MI:0915(physical association)	IntAct
WP_002918250.1	Q8ZBC2	MAPK14	0	99	83.519	BACTERIA	ANIMAL	human|Homo sapiens	yerpe|Yersinia pestis	pubmed:20711500|imex:IM-13779	psi-mi:MI:0398(two hybrid pooling approach)	psi-mi:MI:0915(physical association)	IntAct
WP_002918250.1	Q8ZBC2	TRPC1	0	99	83.519	BACTERIA	ANIMAL	human|Homo sapiens	yerpe|Yersinia pestis	pubmed:20711500|imex:IM-13779	psi-mi:MI:0398(two hybrid pooling approach)	psi-mi:MI:0915(physical association)	IntAct
WP_002911379.1	A0A0H2W4I6	FNDC3B	0	99	70.133	BACTERIA	ANIMAL	human|Homo sapiens	yerpe|Yersinia pestis	pubmed:20711500|imex:IM-13779	psi-mi:MI:0398(two hybrid pooling approach)	psi-mi:MI:0915(physical association)	IntAct
WP_020323923.1	A0A384KL53	NFE2	0	99	57.082	BACTERIA	ANIMAL	human|Homo sapiens	yerpe|Yersinia pestis	pubmed:20711500|imex:IM-13779	psi-mi:MI:0398(two hybrid pooling approach)	psi-mi:MI:0915(physical association)	IntAct
WP_002898170.1	Q8ZGA9	NFKB1	0	100	83.505	BACTERIA	ANIMAL	human|Homo sapiens	yerpe|Yersinia pestis	pubmed:20711500|imex:IM-13779	psi-mi:MI:0398(two hybrid pooling approach)	psi-mi:MI:0915(physical association)	IntAct
WP_020323923.1	A0A384KL53	SMC3	0	99	57.082	BACTERIA	ANIMAL	human|Homo sapiens	yerpe|Yersinia pestis	pubmed:20711500|imex:IM-13779	psi-mi:MI:0398(two hybrid pooling approach)	psi-mi:MI:0915(physical association)	IntAct
WP_020323923.1	A0A384KL53	VAPA	0	99	57.082	BACTERIA	ANIMAL	human|Homo sapiens	yerpe|Yersinia pestis	pubmed:20711500|imex:IM-13779	psi-mi:MI:0398(two hybrid pooling approach)	psi-mi:MI:0915(physical association)	IntAct
WP_002914147.1	Q8ZBU9	FNDC3A	2.08e-156	96	90.984	BACTERIA	ANIMAL	human|Homo sapiens	yerpe|Yersinia pestis	pubmed:20711500|imex:IM-13779	psi-mi:MI:0398(two hybrid pooling approach)	psi-mi:MI:0915(physical association)	IntAct
WP_002914147.1	Q8ZBU9	ZNF687	2.08e-156	96	90.984	BACTERIA	ANIMAL	human|Homo sapiens	yerpe|Yersinia pestis	pubmed:20711500|imex:IM-13779	psi-mi:MI:0398(two hybrid pooling approach)	psi-mi:MI:0915(physical association)	IntAct
WP_004179105.1	A0A384L3Q4	NFKB1	9.99e-125	99	58.879	BACTERIA	ANIMAL	human|Homo sapiens	yerpe|Yersinia pestis	pubmed:20711500|imex:IM-13779	psi-mi:MI:0398(two hybrid pooling approach)	psi-mi:MI:0915(physical association)	IntAct
WP_004148107.1	Q8ZEG9	PCYT1A	0	99	90.127	BACTERIA	ANIMAL	human|Homo sapiens	yerpe|Yersinia pestis	pubmed:20711500|imex:IM-13779	psi-mi:MI:0398(two hybrid pooling approach)	psi-mi:MI:0915(physical association)	IntAct
WP_002914875.1	Q8D1E7	ATN1	1.54e-49	99	50.867	BACTERIA	ANIMAL	human|Homo sapiens	yerpe|Yersinia pestis	pubmed:20711500|imex:IM-13779	psi-mi:MI:0398(two hybrid pooling approach)	psi-mi:MI:0915(physical association)	IntAct
WP_002914875.1	Q8D1E7	C19orf12	1.54e-49	99	50.867	BACTERIA	ANIMAL	human|Homo sapiens	yerpe|Yersinia pestis	pubmed:20711500|imex:IM-13779	psi-mi:MI:0398(two hybrid pooling approach)	psi-mi:MI:0915(physical association)	IntAct
WP_004178760.1	Q8CZW8	FAM122B	0	99	80.328	BACTERIA	ANIMAL	human|Homo sapiens	yerpe|Yersinia pestis	pubmed:20711500|imex:IM-13779	psi-mi:MI:0398(two hybrid pooling approach)	psi-mi:MI:0915(physical association)	IntAct
WP_002884743.1	Q8CZW8	FAM122B	9.39e-131	85	57.325	BACTERIA	ANIMAL	human|Homo sapiens	yerpe|Yersinia pestis	pubmed:20711500|imex:IM-13779	psi-mi:MI:0398(two hybrid pooling approach)	psi-mi:MI:0915(physical association)	IntAct
WP_004178760.1	Q8CZW8	GPBAR1	0	99	80.328	BACTERIA	ANIMAL	human|Homo sapiens	yerpe|Yersinia pestis	pubmed:20711500|imex:IM-13779	psi-mi:MI:0398(two hybrid pooling approach)	psi-mi:MI:0915(physical association)	IntAct
WP_002884743.1	Q8CZW8	GPBAR1	9.39e-131	85	57.325	BACTERIA	ANIMAL	human|Homo sapiens	yerpe|Yersinia pestis	pubmed:20711500|imex:IM-13779	psi-mi:MI:0398(two hybrid pooling approach)	psi-mi:MI:0915(physical association)	IntAct
WP_002914875.1	Q8D1E7	NKD2	1.54e-49	99	50.867	BACTERIA	ANIMAL	human|Homo sapiens	yerpe|Yersinia pestis	pubmed:20711500|imex:IM-13779	psi-mi:MI:0398(two hybrid pooling approach)	psi-mi:MI:0915(physical association)	IntAct
WP_002914875.1	Q8D1E7	NUP214	1.54e-49	99	50.867	BACTERIA	ANIMAL	human|Homo sapiens	yerpe|Yersinia pestis	pubmed:20711500|imex:IM-13779	psi-mi:MI:0398(two hybrid pooling approach)	psi-mi:MI:0915(physical association)	IntAct
WP_002914875.1	Q8D1E7	PMP22	1.54e-49	99	50.867	BACTERIA	ANIMAL	human|Homo sapiens	yerpe|Yersinia pestis	pubmed:20711500|imex:IM-13779	psi-mi:MI:0398(two hybrid pooling approach)	psi-mi:MI:0915(physical association)	IntAct
WP_004142040.1	A0A1Q4M6L3	SH3GL1	2.61e-95	99	54.812	BACTERIA	ANIMAL	human|Homo sapiens	bacan|Bacillus anthracis	pubmed:20711500|imex:IM-13779	psi-mi:MI:0398(two hybrid pooling approach)	psi-mi:MI:0915(physical association)	IntAct
WP_002894706.1	A0A1Q4M6L3	SH3GL1	3.66e-94	99	55.417	BACTERIA	ANIMAL	human|Homo sapiens	bacan|Bacillus anthracis	pubmed:20711500|imex:IM-13779	psi-mi:MI:0398(two hybrid pooling approach)	psi-mi:MI:0915(physical association)	IntAct
WP_004151455.1	A0A1Q4M6L3	SH3GL1	2.23e-90	98	54.286	BACTERIA	ANIMAL	human|Homo sapiens	bacan|Bacillus anthracis	pubmed:20711500|imex:IM-13779	psi-mi:MI:0398(two hybrid pooling approach)	psi-mi:MI:0915(physical association)	IntAct
WP_004151676.1	A0A1Q4M6L3	SH3GL1	8.01e-91	96	54.098	BACTERIA	ANIMAL	human|Homo sapiens	bacan|Bacillus anthracis	pubmed:20711500|imex:IM-13779	psi-mi:MI:0398(two hybrid pooling approach)	psi-mi:MI:0915(physical association)	IntAct
WP_004143660.1	A0A1Q4M6L3	SH3GL1	6.32e-86	98	50.628	BACTERIA	ANIMAL	human|Homo sapiens	bacan|Bacillus anthracis	pubmed:20711500|imex:IM-13779	psi-mi:MI:0398(two hybrid pooling approach)	psi-mi:MI:0915(physical association)	IntAct
WP_004151355.1	A0A1Q4M6L3	SH3GL1	7.64e-87	88	52.5	BACTERIA	ANIMAL	human|Homo sapiens	bacan|Bacillus anthracis	pubmed:20711500|imex:IM-13779	psi-mi:MI:0398(two hybrid pooling approach)	psi-mi:MI:0915(physical association)	IntAct
WP_012967953.1	A0A1Q4M6L3	SH3GL1	3.04e-105	100	59.583	BACTERIA	ANIMAL	human|Homo sapiens	bacan|Bacillus anthracis	pubmed:20711500|imex:IM-13779	psi-mi:MI:0398(two hybrid pooling approach)	psi-mi:MI:0915(physical association)	IntAct
WP_004142040.1	A0A1Q4M6L3	UXT	2.61e-95	99	54.812	BACTERIA	ANIMAL	human|Homo sapiens	bacan|Bacillus anthracis	pubmed:20711500|imex:IM-13779	psi-mi:MI:0398(two hybrid pooling approach)	psi-mi:MI:0915(physical association)	IntAct
WP_002894706.1	A0A1Q4M6L3	UXT	3.66e-94	99	55.417	BACTERIA	ANIMAL	human|Homo sapiens	bacan|Bacillus anthracis	pubmed:20711500|imex:IM-13779	psi-mi:MI:0398(two hybrid pooling approach)	psi-mi:MI:0915(physical association)	IntAct
WP_004151455.1	A0A1Q4M6L3	UXT	2.23e-90	98	54.286	BACTERIA	ANIMAL	human|Homo sapiens	bacan|Bacillus anthracis	pubmed:20711500|imex:IM-13779	psi-mi:MI:0398(two hybrid pooling approach)	psi-mi:MI:0915(physical association)	IntAct
WP_004151676.1	A0A1Q4M6L3	UXT	8.01e-91	96	54.098	BACTERIA	ANIMAL	human|Homo sapiens	bacan|Bacillus anthracis	pubmed:20711500|imex:IM-13779	psi-mi:MI:0398(two hybrid pooling approach)	psi-mi:MI:0915(physical association)	IntAct
WP_004143660.1	A0A1Q4M6L3	UXT	6.32e-86	98	50.628	BACTERIA	ANIMAL	human|Homo sapiens	bacan|Bacillus anthracis	pubmed:20711500|imex:IM-13779	psi-mi:MI:0398(two hybrid pooling approach)	psi-mi:MI:0915(physical association)	IntAct
WP_004151355.1	A0A1Q4M6L3	UXT	7.64e-87	88	52.5	BACTERIA	ANIMAL	human|Homo sapiens	bacan|Bacillus anthracis	pubmed:20711500|imex:IM-13779	psi-mi:MI:0398(two hybrid pooling approach)	psi-mi:MI:0915(physical association)	IntAct
WP_012967953.1	A0A1Q4M6L3	UXT	3.04e-105	100	59.583	BACTERIA	ANIMAL	human|Homo sapiens	bacan|Bacillus anthracis	pubmed:20711500|imex:IM-13779	psi-mi:MI:0398(two hybrid pooling approach)	psi-mi:MI:0915(physical association)	IntAct
WP_002913992.1	P39171	CD44	0	100	94.802	BACTERIA	ANIMAL	Homo sapiens|Human	Escherichia coli K12	pubmed:11983079(identity)	psi-mi:MI:0018(two hybrid)	psi-mi:MI:0915(physical association)	DIP
WP_002923109.1	Q81UP1	SLFN5	5.65e-98	98	50.512	BACTERIA	ANIMAL	human|Homo sapiens	bacan|Bacillus anthracis	pubmed:20711500|imex:IM-13779	psi-mi:MI:0398(two hybrid pooling approach)	psi-mi:MI:0915(physical association)	IntAct
WP_002887494.1	A0A384LHR9	GGT6	0	100	80.328	BACTERIA	ANIMAL	human|Homo sapiens	yerpe|Yersinia pestis	pubmed:20711500|imex:IM-13779	psi-mi:MI:0398(two hybrid pooling approach)	psi-mi:MI:0915(physical association)	IntAct
WP_002887494.1	A0A384LHR9	HELZ	0	100	80.328	BACTERIA	ANIMAL	human|Homo sapiens	yerpe|Yersinia pestis	pubmed:20711500|imex:IM-13779	psi-mi:MI:0398(two hybrid pooling approach)	psi-mi:MI:0915(physical association)	IntAct
WP_002887477.1	A0A384KQ92	B2M	0	96	71.918	BACTERIA	ANIMAL	human|Homo sapiens	yerpe|Yersinia pestis	pubmed:20711500|imex:IM-13779	psi-mi:MI:0398(two hybrid pooling approach)	psi-mi:MI:0915(physical association)	IntAct
WP_002887477.1	A0A384KQ92	LDHA	0	96	71.918	BACTERIA	ANIMAL	human|Homo sapiens	yerpe|Yersinia pestis	pubmed:20711500|imex:IM-13779	psi-mi:MI:0398(two hybrid pooling approach)	psi-mi:MI:0915(physical association)	IntAct
WP_004178550.1	Q5NIF9	CTBS	1.75e-146	99	52.798	BACTERIA	ANIMAL	human|Homo sapiens	fratt|Francisella tularensis subsp. tularensis	pubmed:20711500|imex:IM-13779	psi-mi:MI:0398(two hybrid pooling approach)	psi-mi:MI:0915(physical association)	IntAct
WP_004178550.1	Q5NIF9	HBB	1.75e-146	99	52.798	BACTERIA	ANIMAL	human|Homo sapiens	fratt|Francisella tularensis subsp. tularensis	pubmed:20711500|imex:IM-13779	psi-mi:MI:0398(two hybrid pooling approach)	psi-mi:MI:0915(physical association)	IntAct
WP_004178550.1	Q8ZIQ3	MKKS	0	100	86.241	BACTERIA	ANIMAL	human|Homo sapiens	yerpe|Yersinia pestis	pubmed:20711500|imex:IM-13779	psi-mi:MI:0398(two hybrid pooling approach)	psi-mi:MI:0915(physical association)	IntAct
WP_004178550.1	Q8ZIQ3	NARS	0	100	86.241	BACTERIA	ANIMAL	human|Homo sapiens	yerpe|Yersinia pestis	pubmed:20711500|imex:IM-13779	psi-mi:MI:0398(two hybrid pooling approach)	psi-mi:MI:0915(physical association)	IntAct
WP_004178550.1	Q5NIF9	PTPRC	1.75e-146	99	52.798	BACTERIA	ANIMAL	human|Homo sapiens	fratt|Francisella tularensis subsp. tularensis	pubmed:20711500|imex:IM-13779	psi-mi:MI:0398(two hybrid pooling approach)	psi-mi:MI:0915(physical association)	IntAct
WP_004178550.1	Q8ZIQ3	RNASE1	0	100	86.241	BACTERIA	ANIMAL	human|Homo sapiens	yerpe|Yersinia pestis	pubmed:20711500|imex:IM-13779	psi-mi:MI:0398(two hybrid pooling approach)	psi-mi:MI:0915(physical association)	IntAct
WP_002910407.1	Q5NH02	ARGLU1	4.05e-130	99	55.414	BACTERIA	ANIMAL	human|Homo sapiens	fratt|Francisella tularensis subsp. tularensis	pubmed:20711500|imex:IM-13779	psi-mi:MI:0398(two hybrid pooling approach)	psi-mi:MI:0915(physical association)	IntAct
WP_002910407.1	Q5NH02	PSME2	4.05e-130	99	55.414	BACTERIA	ANIMAL	human|Homo sapiens	fratt|Francisella tularensis subsp. tularensis	pubmed:20711500|imex:IM-13779	psi-mi:MI:0398(two hybrid pooling approach)	psi-mi:MI:0915(physical association)	IntAct
WP_002910407.1	Q5NH02	RTN2	4.05e-130	99	55.414	BACTERIA	ANIMAL	human|Homo sapiens	fratt|Francisella tularensis subsp. tularensis	pubmed:20711500|imex:IM-13779	psi-mi:MI:0398(two hybrid pooling approach)	psi-mi:MI:0915(physical association)	IntAct
WP_002913196.1	Q7CJ96	IGF2BP2	0	99	86.096	BACTERIA	ANIMAL	human|Homo sapiens	yerpe|Yersinia pestis	pubmed:20711500|imex:IM-13779	psi-mi:MI:0398(two hybrid pooling approach)	psi-mi:MI:0915(physical association)	IntAct
WP_002913196.1	Q7CJ96	VPS37A	0	99	86.096	BACTERIA	ANIMAL	human|Homo sapiens	yerpe|Yersinia pestis	pubmed:20711500|imex:IM-13779	psi-mi:MI:0398(two hybrid pooling approach)	psi-mi:MI:0915(physical association)	IntAct
WP_002913195.1	Q8ZDJ6	KLHL12	0	100	87.75	BACTERIA	ANIMAL	human|Homo sapiens	yerpe|Yersinia pestis	pubmed:20711500|imex:IM-13779	psi-mi:MI:0398(two hybrid pooling approach)	psi-mi:MI:0915(physical association)	IntAct
WP_002889452.1	Q8ZH37	CST3	7.54e-116	100	79.787	BACTERIA	ANIMAL	human|Homo sapiens	yerpe|Yersinia pestis	pubmed:20711500|imex:IM-13779	psi-mi:MI:0398(two hybrid pooling approach)	psi-mi:MI:0915(physical association)	IntAct
WP_002889452.1	Q8ZH37	FEZ2	7.54e-116	100	79.787	BACTERIA	ANIMAL	human|Homo sapiens	yerpe|Yersinia pestis	pubmed:20711500|imex:IM-13779	psi-mi:MI:0398(two hybrid pooling approach)	psi-mi:MI:0915(physical association)	IntAct
WP_002889452.1	Q8ZH37	MMP2	7.54e-116	100	79.787	BACTERIA	ANIMAL	human|Homo sapiens	yerpe|Yersinia pestis	pubmed:20711500|imex:IM-13779	psi-mi:MI:0398(two hybrid pooling approach)	psi-mi:MI:0915(physical association)	IntAct
WP_002889452.1	Q8ZH37	NCOR2	7.54e-116	100	79.787	BACTERIA	ANIMAL	human|Homo sapiens	yerpe|Yersinia pestis	pubmed:20711500|imex:IM-13779	psi-mi:MI:0398(two hybrid pooling approach)	psi-mi:MI:0915(physical association)	IntAct
WP_002889452.1	Q8ZH37	TYROBP	7.54e-116	100	79.787	BACTERIA	ANIMAL	human|Homo sapiens	yerpe|Yersinia pestis	pubmed:20711500|imex:IM-13779	psi-mi:MI:0398(two hybrid pooling approach)	psi-mi:MI:0915(physical association)	IntAct
WP_002922463.1	Q8ZJN4	ARRDC3	0	99	82.792	BACTERIA	ANIMAL	human|Homo sapiens	yerpe|Yersinia pestis	pubmed:20711500|imex:IM-13779	psi-mi:MI:0398(two hybrid pooling approach)	psi-mi:MI:0915(physical association)	IntAct
WP_002916858.1	Q8ZI60	CTSO	0	99	85.201	BACTERIA	ANIMAL	human|Homo sapiens	yerpe|Yersinia pestis	pubmed:20711500|imex:IM-13779	psi-mi:MI:0398(two hybrid pooling approach)	psi-mi:MI:0915(physical association)	IntAct
WP_002916858.1	Q8ZI60	FCGR1A	0	99	85.201	BACTERIA	ANIMAL	human|Homo sapiens	yerpe|Yersinia pestis	pubmed:20711500|imex:IM-13779	psi-mi:MI:0398(two hybrid pooling approach)	psi-mi:MI:0915(physical association)	IntAct
WP_002916858.1	Q8ZI60	IGFBP7	0	99	85.201	BACTERIA	ANIMAL	human|Homo sapiens	yerpe|Yersinia pestis	pubmed:20711500|imex:IM-13779	psi-mi:MI:0398(two hybrid pooling approach)	psi-mi:MI:0915(physical association)	IntAct
WP_002891638.1	Q81V02	MTIF2	0	96	52.673	BACTERIA	ANIMAL	human|Homo sapiens	bacan|Bacillus anthracis	pubmed:20711500|imex:IM-13779	psi-mi:MI:0398(two hybrid pooling approach)	psi-mi:MI:0915(physical association)	IntAct
WP_002888834.1	Q8ZBK6	TBC1D23	1.68e-69	100	76.19	BACTERIA	ANIMAL	human|Homo sapiens	yerpe|Yersinia pestis	pubmed:20711500|imex:IM-13779	psi-mi:MI:0398(two hybrid pooling approach)	psi-mi:MI:0915(physical association)	IntAct
WP_002914765.1	Q5NFW7	CCP110	0	99	54.724	BACTERIA	ANIMAL	human|Homo sapiens	fratt|Francisella tularensis subsp. tularensis	pubmed:20711500|imex:IM-13779	psi-mi:MI:0398(two hybrid pooling approach)	psi-mi:MI:0915(physical association)	IntAct
WP_002914765.1	Q5NFW7	FOXP1	0	99	54.724	BACTERIA	ANIMAL	human|Homo sapiens	fratt|Francisella tularensis subsp. tularensis	pubmed:20711500|imex:IM-13779	psi-mi:MI:0398(two hybrid pooling approach)	psi-mi:MI:0915(physical association)	IntAct
WP_002914765.1	Q5NFW7	HAUS3	0	99	54.724	BACTERIA	ANIMAL	human|Homo sapiens	fratt|Francisella tularensis subsp. tularensis	pubmed:20711500|imex:IM-13779	psi-mi:MI:0398(two hybrid pooling approach)	psi-mi:MI:0915(physical association)	IntAct
WP_002914765.1	Q5NFW7	HOMER3	0	99	54.724	BACTERIA	ANIMAL	human|Homo sapiens	fratt|Francisella tularensis subsp. tularensis	pubmed:20711500|imex:IM-13779	psi-mi:MI:0398(two hybrid pooling approach)	psi-mi:MI:0915(physical association)	IntAct
WP_002914765.1	Q5NFW7	SHLD2	0	99	54.724	BACTERIA	ANIMAL	human|Homo sapiens	fratt|Francisella tularensis subsp. tularensis	pubmed:20711500|imex:IM-13779	psi-mi:MI:0398(two hybrid pooling approach)	psi-mi:MI:0915(physical association)	IntAct
WP_002914765.1	Q5NFW7	SRRM2	0	99	54.724	BACTERIA	ANIMAL	human|Homo sapiens	fratt|Francisella tularensis subsp. tularensis	pubmed:20711500|imex:IM-13779	psi-mi:MI:0398(two hybrid pooling approach)	psi-mi:MI:0915(physical association)	IntAct
WP_002914765.1	Q5NFW7	STAG1	0	99	54.724	BACTERIA	ANIMAL	human|Homo sapiens	fratt|Francisella tularensis subsp. tularensis	pubmed:20711500|imex:IM-13779	psi-mi:MI:0398(two hybrid pooling approach)	psi-mi:MI:0915(physical association)	IntAct
WP_002914765.1	Q8ZBT8	LPXN	0	100	82.629	BACTERIA	ANIMAL	human|Homo sapiens	yerpe|Yersinia pestis	pubmed:20711500|imex:IM-13779	psi-mi:MI:0398(two hybrid pooling approach)	psi-mi:MI:0915(physical association)	IntAct
WP_004210160.1	Q0W9V4	ARPC4	0	97	69.806	BACTERIA	ANIMAL	human|Homo sapiens	yerpe|Yersinia pestis	pubmed:20711500|imex:IM-13779	psi-mi:MI:0398(two hybrid pooling approach)	psi-mi:MI:0915(physical association)	IntAct
WP_004210160.1	Q0W9V4	CSE1L	0	97	69.806	BACTERIA	ANIMAL	human|Homo sapiens	yerpe|Yersinia pestis	pubmed:20711500|imex:IM-13779	psi-mi:MI:0398(two hybrid pooling approach)	psi-mi:MI:0915(physical association)	IntAct
WP_004210160.1	Q0W9V4	HLA-B	0	97	69.806	BACTERIA	ANIMAL	human|Homo sapiens	yerpe|Yersinia pestis	pubmed:20711500|imex:IM-13779	psi-mi:MI:0398(two hybrid pooling approach)	psi-mi:MI:0915(physical association)	IntAct
WP_004210160.1	Q0W9V4	IGKC	0	97	69.806	BACTERIA	ANIMAL	human|Homo sapiens	yerpe|Yersinia pestis	pubmed:20711500|imex:IM-13779	psi-mi:MI:0398(two hybrid pooling approach)	psi-mi:MI:0915(physical association)	IntAct
WP_004210160.1	Q0W9V4	NFKB1	0	97	69.806	BACTERIA	ANIMAL	human|Homo sapiens	yerpe|Yersinia pestis	pubmed:20711500|imex:IM-13779	psi-mi:MI:0398(two hybrid pooling approach)	psi-mi:MI:0915(physical association)	IntAct
WP_004210160.1	Q0W9V4	PRKD3	0	97	69.806	BACTERIA	ANIMAL	human|Homo sapiens	yerpe|Yersinia pestis	pubmed:20711500|imex:IM-13779	psi-mi:MI:0398(two hybrid pooling approach)	psi-mi:MI:0915(physical association)	IntAct
WP_004210160.1	Q0W9V4	TM4SF1	0	97	69.806	BACTERIA	ANIMAL	human|Homo sapiens	yerpe|Yersinia pestis	pubmed:20711500|imex:IM-13779	psi-mi:MI:0398(two hybrid pooling approach)	psi-mi:MI:0915(physical association)	IntAct
WP_004210160.1	Q0W9V4	TNFRSF13B	0	97	69.806	BACTERIA	ANIMAL	human|Homo sapiens	yerpe|Yersinia pestis	pubmed:20711500|imex:IM-13779	psi-mi:MI:0398(two hybrid pooling approach)	psi-mi:MI:0915(physical association)	IntAct
WP_020804933.1	Q8D030	VWF	1.68e-163	96	51.942	BACTERIA	ANIMAL	human|Homo sapiens	yerpe|Yersinia pestis	pubmed:20711500|imex:IM-13779	psi-mi:MI:0398(two hybrid pooling approach)	psi-mi:MI:0915(physical association)	IntAct
WP_002890106.1	A0A0H2W8G4	FUBP1	1.47e-95	90	58.776	BACTERIA	ANIMAL	human|Homo sapiens	yerpe|Yersinia pestis	pubmed:20711500|imex:IM-13779	psi-mi:MI:0398(two hybrid pooling approach)	psi-mi:MI:0915(physical association)	IntAct
WP_002890106.1	A0A0H2W8G4	ITGB4	1.47e-95	90	58.776	BACTERIA	ANIMAL	human|Homo sapiens	yerpe|Yersinia pestis	pubmed:20711500|imex:IM-13779	psi-mi:MI:0398(two hybrid pooling approach)	psi-mi:MI:0915(physical association)	IntAct
WP_002890106.1	A0A0H2W8G4	LRRC45	1.47e-95	90	58.776	BACTERIA	ANIMAL	human|Homo sapiens	yerpe|Yersinia pestis	pubmed:20711500|imex:IM-13779	psi-mi:MI:0398(two hybrid pooling approach)	psi-mi:MI:0915(physical association)	IntAct
WP_002890106.1	A0A0H2W8G4	SEC31A	1.47e-95	90	58.776	BACTERIA	ANIMAL	human|Homo sapiens	yerpe|Yersinia pestis	pubmed:20711500|imex:IM-13779	psi-mi:MI:0398(two hybrid pooling approach)	psi-mi:MI:0915(physical association)	IntAct
WP_004176118.1	Q0WC33	ATXN2L	9.78e-129	99	81.481	BACTERIA	ANIMAL	human|Homo sapiens	yerpe|Yersinia pestis	pubmed:20711500|imex:IM-13779	psi-mi:MI:0398(two hybrid pooling approach)	psi-mi:MI:0915(physical association)	IntAct
WP_002896384.1	Q8D033	ECD	5.63e-149	100	79.835	BACTERIA	ANIMAL	human|Homo sapiens	yerpe|Yersinia pestis	pubmed:20711500|imex:IM-13779	psi-mi:MI:0398(two hybrid pooling approach)	psi-mi:MI:0915(physical association)	IntAct
WP_002896390.1	Q8D033	ECD	5.23e-128	99	68.05	BACTERIA	ANIMAL	human|Homo sapiens	yerpe|Yersinia pestis	pubmed:20711500|imex:IM-13779	psi-mi:MI:0398(two hybrid pooling approach)	psi-mi:MI:0915(physical association)	IntAct
WP_004224704.1	Q8D007	NFKB1	0	99	87.381	BACTERIA	ANIMAL	human|Homo sapiens	yerpe|Yersinia pestis	pubmed:20711500|imex:IM-13779	psi-mi:MI:0398(two hybrid pooling approach)	psi-mi:MI:0915(physical association)	IntAct
WP_002896384.1	Q8D033	VPS37A	5.63e-149	100	79.835	BACTERIA	ANIMAL	human|Homo sapiens	yerpe|Yersinia pestis	pubmed:20711500|imex:IM-13779	psi-mi:MI:0398(two hybrid pooling approach)	psi-mi:MI:0915(physical association)	IntAct
WP_002896390.1	Q8D033	VPS37A	5.23e-128	99	68.05	BACTERIA	ANIMAL	human|Homo sapiens	yerpe|Yersinia pestis	pubmed:20711500|imex:IM-13779	psi-mi:MI:0398(two hybrid pooling approach)	psi-mi:MI:0915(physical association)	IntAct
WP_004176118.1	Q0WC33	VWF	9.78e-129	99	81.481	BACTERIA	ANIMAL	human|Homo sapiens	yerpe|Yersinia pestis	pubmed:20711500|imex:IM-13779	psi-mi:MI:0398(two hybrid pooling approach)	psi-mi:MI:0915(physical association)	IntAct
WP_002895839.1	A0A384KDI8	ZNF277	3.66e-145	100	84.677	BACTERIA	ANIMAL	human|Homo sapiens	yerpe|Yersinia pestis	pubmed:20711500|imex:IM-13779	psi-mi:MI:0398(two hybrid pooling approach)	psi-mi:MI:0915(physical association)	IntAct
WP_002911547.1	A0A0H2W3V4	BRI3	7.12e-127	99	78.636	BACTERIA	ANIMAL	human|Homo sapiens	yerpe|Yersinia pestis	pubmed:20711500|imex:IM-13779	psi-mi:MI:0398(two hybrid pooling approach)	psi-mi:MI:0915(physical association)	IntAct
WP_002911547.1	A0A0H2W3V4	LDHB	7.12e-127	99	78.636	BACTERIA	ANIMAL	human|Homo sapiens	yerpe|Yersinia pestis	pubmed:20711500|imex:IM-13779	psi-mi:MI:0398(two hybrid pooling approach)	psi-mi:MI:0915(physical association)	IntAct
WP_002911547.1	A0A0H2W3V4	RAB29	7.12e-127	99	78.636	BACTERIA	ANIMAL	human|Homo sapiens	yerpe|Yersinia pestis	pubmed:20711500|imex:IM-13779	psi-mi:MI:0398(two hybrid pooling approach)	psi-mi:MI:0915(physical association)	IntAct
WP_002911547.1	A0A0H2W3V4	TXNDC5	7.12e-127	99	78.636	BACTERIA	ANIMAL	human|Homo sapiens	yerpe|Yersinia pestis	pubmed:20711500|imex:IM-13779	psi-mi:MI:0398(two hybrid pooling approach)	psi-mi:MI:0915(physical association)	IntAct
WP_002883322.1	A0A384LGH0	DESI1	0	98	80.889	BACTERIA	ANIMAL	human|Homo sapiens	yerpe|Yersinia pestis	pubmed:20711500|imex:IM-13779	psi-mi:MI:0398(two hybrid pooling approach)	psi-mi:MI:0915(physical association)	IntAct
WP_004147090.1	Q8D090	GRN	0	99	71.053	BACTERIA	ANIMAL	human|Homo sapiens	yerpe|Yersinia pestis	pubmed:20711500|imex:IM-13779	psi-mi:MI:0398(two hybrid pooling approach)	psi-mi:MI:0915(physical association)	IntAct
WP_004178890.1	Q8D090	GRN	0	99	65.859	BACTERIA	ANIMAL	human|Homo sapiens	yerpe|Yersinia pestis	pubmed:20711500|imex:IM-13779	psi-mi:MI:0398(two hybrid pooling approach)	psi-mi:MI:0915(physical association)	IntAct
WP_004147090.1	Q8D090	IGFBP2	0	99	71.053	BACTERIA	ANIMAL	human|Homo sapiens	yerpe|Yersinia pestis	pubmed:20711500|imex:IM-13779	psi-mi:MI:0398(two hybrid pooling approach)	psi-mi:MI:0915(physical association)	IntAct
WP_004178890.1	Q8D090	IGFBP2	0	99	65.859	BACTERIA	ANIMAL	human|Homo sapiens	yerpe|Yersinia pestis	pubmed:20711500|imex:IM-13779	psi-mi:MI:0398(two hybrid pooling approach)	psi-mi:MI:0915(physical association)	IntAct
WP_004147090.1	Q8D090	TINAGL1	0	99	71.053	BACTERIA	ANIMAL	human|Homo sapiens	yerpe|Yersinia pestis	pubmed:20711500|imex:IM-13779	psi-mi:MI:0398(two hybrid pooling approach)	psi-mi:MI:0915(physical association)	IntAct
WP_004178890.1	Q8D090	TINAGL1	0	99	65.859	BACTERIA	ANIMAL	human|Homo sapiens	yerpe|Yersinia pestis	pubmed:20711500|imex:IM-13779	psi-mi:MI:0398(two hybrid pooling approach)	psi-mi:MI:0915(physical association)	IntAct
WP_004147090.1	Q8D090	VWF	0	99	71.053	BACTERIA	ANIMAL	human|Homo sapiens	yerpe|Yersinia pestis	pubmed:20711500|imex:IM-13779	psi-mi:MI:0398(two hybrid pooling approach)	psi-mi:MI:0915(physical association)	IntAct
WP_004178890.1	Q8D090	VWF	0	99	65.859	BACTERIA	ANIMAL	human|Homo sapiens	yerpe|Yersinia pestis	pubmed:20711500|imex:IM-13779	psi-mi:MI:0398(two hybrid pooling approach)	psi-mi:MI:0915(physical association)	IntAct
WP_004148975.1	Q8D0H8	PRKCB	0	99	73.824	BACTERIA	ANIMAL	human|Homo sapiens	yerpe|Yersinia pestis	pubmed:20711500|imex:IM-13779	psi-mi:MI:0398(two hybrid pooling approach)	psi-mi:MI:0915(physical association)	IntAct
WP_004148975.1	Q8D0H8	TXLNA	0	99	73.824	BACTERIA	ANIMAL	human|Homo sapiens	yerpe|Yersinia pestis	pubmed:20711500|imex:IM-13779	psi-mi:MI:0398(two hybrid pooling approach)	psi-mi:MI:0915(physical association)	IntAct
WP_004148975.1	Q8D0H8	VMP1	0	99	73.824	BACTERIA	ANIMAL	human|Homo sapiens	yerpe|Yersinia pestis	pubmed:20711500|imex:IM-13779	psi-mi:MI:0398(two hybrid pooling approach)	psi-mi:MI:0915(physical association)	IntAct
WP_004177727.1	A0A384KTG5	FHL2	0	99	87.669	BACTERIA	ANIMAL	human|Homo sapiens	yerpe|Yersinia pestis	pubmed:20711500|imex:IM-13779	psi-mi:MI:0398(two hybrid pooling approach)	psi-mi:MI:0915(physical association)	IntAct
WP_004177727.1	A0A384KTG5	TBRG1	0	99	87.669	BACTERIA	ANIMAL	human|Homo sapiens	yerpe|Yersinia pestis	pubmed:20711500|imex:IM-13779	psi-mi:MI:0398(two hybrid pooling approach)	psi-mi:MI:0915(physical association)	IntAct
WP_004177969.1	Q8ZA85	DAZAP2	0	99	79.016	BACTERIA	ANIMAL	human|Homo sapiens	yerpe|Yersinia pestis	pubmed:20711500|imex:IM-13779	psi-mi:MI:0398(two hybrid pooling approach)	psi-mi:MI:0915(physical association)	IntAct
WP_004177969.1	Q8ZA85	DENND4B	0	99	79.016	BACTERIA	ANIMAL	human|Homo sapiens	yerpe|Yersinia pestis	pubmed:20711500|imex:IM-13779	psi-mi:MI:0398(two hybrid pooling approach)	psi-mi:MI:0915(physical association)	IntAct
WP_004177969.1	Q8ZA85	EEF1G	0	99	79.016	BACTERIA	ANIMAL	human|Homo sapiens	yerpe|Yersinia pestis	pubmed:20711500|imex:IM-13779	psi-mi:MI:0398(two hybrid pooling approach)	psi-mi:MI:0915(physical association)	IntAct
WP_004177969.1	Q8ZA85	TPP1	0	99	79.016	BACTERIA	ANIMAL	human|Homo sapiens	yerpe|Yersinia pestis	pubmed:20711500|imex:IM-13779	psi-mi:MI:0398(two hybrid pooling approach)	psi-mi:MI:0915(physical association)	IntAct
WP_004144895.1	Q8ZFV7	SLC30A9	0	99	89.116	BACTERIA	ANIMAL	human|Homo sapiens	yerpe|Yersinia pestis	pubmed:20711500|imex:IM-13779	psi-mi:MI:0398(two hybrid pooling approach)	psi-mi:MI:0915(physical association)	IntAct
WP_004176366.1	P59324	EEF2	1.53e-169	99	58.145	BACTERIA	ANIMAL	human|Homo sapiens	yerpe|Yersinia pestis	pubmed:20711500|imex:IM-13779	psi-mi:MI:0398(two hybrid pooling approach)	psi-mi:MI:0915(physical association)	IntAct
WP_002901489.1	P59324	EEF2	0	99	62.75	BACTERIA	ANIMAL	human|Homo sapiens	yerpe|Yersinia pestis	pubmed:20711500|imex:IM-13779	psi-mi:MI:0398(two hybrid pooling approach)	psi-mi:MI:0915(physical association)	IntAct
WP_004146283.1	Q8ZA88	COG3	0	99	90.351	BACTERIA	ANIMAL	human|Homo sapiens	yerpe|Yersinia pestis	pubmed:20711500|imex:IM-13779	psi-mi:MI:0398(two hybrid pooling approach)	psi-mi:MI:0915(physical association)	IntAct
WP_004146283.1	Q8ZA88	SON	0	99	90.351	BACTERIA	ANIMAL	human|Homo sapiens	yerpe|Yersinia pestis	pubmed:20711500|imex:IM-13779	psi-mi:MI:0398(two hybrid pooling approach)	psi-mi:MI:0915(physical association)	IntAct
WP_004146283.1	Q8ZA88	TNFAIP3	0	99	90.351	BACTERIA	ANIMAL	human|Homo sapiens	yerpe|Yersinia pestis	pubmed:20711500|imex:IM-13779	psi-mi:MI:0398(two hybrid pooling approach)	psi-mi:MI:0915(physical association)	IntAct
WP_004149805.1	Q8ZHG8	AHDC1	0	100	83.915	BACTERIA	ANIMAL	human|Homo sapiens	yerpe|Yersinia pestis	pubmed:20711500|imex:IM-13779	psi-mi:MI:0398(two hybrid pooling approach)	psi-mi:MI:0915(physical association)	IntAct
WP_004149805.1	Q8ZHG8	CCNC	0	100	83.915	BACTERIA	ANIMAL	human|Homo sapiens	yerpe|Yersinia pestis	pubmed:20711500|imex:IM-13779	psi-mi:MI:0398(two hybrid pooling approach)	psi-mi:MI:0915(physical association)	IntAct
WP_004149805.1	Q8ZHG8	LGALS3	0	100	83.915	BACTERIA	ANIMAL	human|Homo sapiens	yerpe|Yersinia pestis	pubmed:20711500|imex:IM-13779	psi-mi:MI:0398(two hybrid pooling approach)	psi-mi:MI:0915(physical association)	IntAct
WP_004149805.1	Q8ZHG8	PSMC2	0	100	83.915	BACTERIA	ANIMAL	human|Homo sapiens	yerpe|Yersinia pestis	pubmed:20711500|imex:IM-13779	psi-mi:MI:0398(two hybrid pooling approach)	psi-mi:MI:0915(physical association)	IntAct
WP_004149805.1	Q8ZHG8	RBM17	0	100	83.915	BACTERIA	ANIMAL	human|Homo sapiens	yerpe|Yersinia pestis	pubmed:20711500|imex:IM-13779	psi-mi:MI:0398(two hybrid pooling approach)	psi-mi:MI:0915(physical association)	IntAct
WP_004149805.1	Q8ZHG8	TUBB	0	100	83.915	BACTERIA	ANIMAL	human|Homo sapiens	yerpe|Yersinia pestis	pubmed:20711500|imex:IM-13779	psi-mi:MI:0398(two hybrid pooling approach)	psi-mi:MI:0915(physical association)	IntAct
WP_004149805.1	Q8ZHG8	ZNF318	0	100	83.915	BACTERIA	ANIMAL	human|Homo sapiens	yerpe|Yersinia pestis	pubmed:20711500|imex:IM-13779	psi-mi:MI:0398(two hybrid pooling approach)	psi-mi:MI:0915(physical association)	IntAct
WP_004210329.1	Q9ZC68	AP1G2	0	99	66.392	BACTERIA	ANIMAL	human|Homo sapiens	yerpe|Yersinia pestis	pubmed:20711500|imex:IM-13779	psi-mi:MI:0398(two hybrid pooling approach)	psi-mi:MI:0915(physical association)	IntAct
WP_004210329.1	Q9ZC68	ATXN2L	0	99	66.392	BACTERIA	ANIMAL	human|Homo sapiens	yerpe|Yersinia pestis	pubmed:20711500|imex:IM-13779	psi-mi:MI:0398(two hybrid pooling approach)	psi-mi:MI:0915(physical association)	IntAct
WP_004210329.1	Q9ZC68	DDX5	0	99	66.392	BACTERIA	ANIMAL	human|Homo sapiens	yerpe|Yersinia pestis	pubmed:20711500|imex:IM-13779	psi-mi:MI:0398(two hybrid pooling approach)	psi-mi:MI:0915(physical association)	IntAct
WP_004210329.1	Q9ZC68	EGR1	0	99	66.392	BACTERIA	ANIMAL	human|Homo sapiens	yerpe|Yersinia pestis	pubmed:20711500|imex:IM-13779	psi-mi:MI:0398(two hybrid pooling approach)	psi-mi:MI:0915(physical association)	IntAct
WP_004210329.1	Q9ZC68	MYCBP2	0	99	66.392	BACTERIA	ANIMAL	human|Homo sapiens	yerpe|Yersinia pestis	pubmed:20711500|imex:IM-13779	psi-mi:MI:0398(two hybrid pooling approach)	psi-mi:MI:0915(physical association)	IntAct
WP_004210329.1	Q9ZC68	NAGK	0	99	66.392	BACTERIA	ANIMAL	human|Homo sapiens	yerpe|Yersinia pestis	pubmed:20711500|imex:IM-13779	psi-mi:MI:0398(two hybrid pooling approach)	psi-mi:MI:0915(physical association)	IntAct
WP_004210329.1	Q9ZC68	NLGN4X	0	99	66.392	BACTERIA	ANIMAL	human|Homo sapiens	yerpe|Yersinia pestis	pubmed:20711500|imex:IM-13779	psi-mi:MI:0398(two hybrid pooling approach)	psi-mi:MI:0915(physical association)	IntAct
WP_004210329.1	Q9ZC68	PKM	0	99	66.392	BACTERIA	ANIMAL	human|Homo sapiens	yerpe|Yersinia pestis	pubmed:20711500|imex:IM-13779	psi-mi:MI:0398(two hybrid pooling approach)	psi-mi:MI:0915(physical association)	IntAct
WP_004210329.1	Q9ZC68	SND1	0	99	66.392	BACTERIA	ANIMAL	human|Homo sapiens	yerpe|Yersinia pestis	pubmed:20711500|imex:IM-13779	psi-mi:MI:0398(two hybrid pooling approach)	psi-mi:MI:0915(physical association)	IntAct
WP_004210329.1	Q9ZC68	SPHK2	0	99	66.392	BACTERIA	ANIMAL	human|Homo sapiens	yerpe|Yersinia pestis	pubmed:20711500|imex:IM-13779	psi-mi:MI:0398(two hybrid pooling approach)	psi-mi:MI:0915(physical association)	IntAct
WP_004210329.1	Q9ZC68	TYROBP	0	99	66.392	BACTERIA	ANIMAL	human|Homo sapiens	yerpe|Yersinia pestis	pubmed:20711500|imex:IM-13779	psi-mi:MI:0398(two hybrid pooling approach)	psi-mi:MI:0915(physical association)	IntAct
WP_004210329.1	Q9ZC68	XRN1	0	99	66.392	BACTERIA	ANIMAL	human|Homo sapiens	yerpe|Yersinia pestis	pubmed:20711500|imex:IM-13779	psi-mi:MI:0398(two hybrid pooling approach)	psi-mi:MI:0915(physical association)	IntAct
WP_004151452.1	Q8ZEV7	JAG1	0	100	82.149	BACTERIA	ANIMAL	human|Homo sapiens	yerpe|Yersinia pestis	pubmed:20711500|imex:IM-13779	psi-mi:MI:0398(two hybrid pooling approach)	psi-mi:MI:0915(physical association)	IntAct
WP_004151452.1	Q8ZEV7	LTBP4	0	100	82.149	BACTERIA	ANIMAL	human|Homo sapiens	yerpe|Yersinia pestis	pubmed:20711500|imex:IM-13779	psi-mi:MI:0398(two hybrid pooling approach)	psi-mi:MI:0915(physical association)	IntAct
WP_004151452.1	Q8ZEV7	SETD2	0	100	82.149	BACTERIA	ANIMAL	human|Homo sapiens	yerpe|Yersinia pestis	pubmed:20711500|imex:IM-13779	psi-mi:MI:0398(two hybrid pooling approach)	psi-mi:MI:0915(physical association)	IntAct
WP_004151452.1	Q8ZEV7	TNRC6A	0	100	82.149	BACTERIA	ANIMAL	human|Homo sapiens	yerpe|Yersinia pestis	pubmed:20711500|imex:IM-13779	psi-mi:MI:0398(two hybrid pooling approach)	psi-mi:MI:0915(physical association)	IntAct
WP_002913342.1	Q5NGG6	ANXA7	4.45e-162	97	64	BACTERIA	ANIMAL	human|Homo sapiens	fratt|Francisella tularensis subsp. tularensis	pubmed:20711500|imex:IM-13779	psi-mi:MI:0398(two hybrid pooling approach)	psi-mi:MI:0915(physical association)	IntAct
WP_002914114.1	Q8D184	AP1B1	0	99	79.096	BACTERIA	ANIMAL	human|Homo sapiens	yerpe|Yersinia pestis	pubmed:20711500|imex:IM-13779	psi-mi:MI:0398(two hybrid pooling approach)	psi-mi:MI:0915(physical association)	IntAct
WP_004214507.1	Q8D184	AP1B1	7.46e-129	94	56.535	BACTERIA	ANIMAL	human|Homo sapiens	yerpe|Yersinia pestis	pubmed:20711500|imex:IM-13779	psi-mi:MI:0398(two hybrid pooling approach)	psi-mi:MI:0915(physical association)	IntAct
WP_002914114.1	Q8D184	BCL6	0	99	79.096	BACTERIA	ANIMAL	human|Homo sapiens	yerpe|Yersinia pestis	pubmed:20711500|imex:IM-13779	psi-mi:MI:0398(two hybrid pooling approach)	psi-mi:MI:0915(physical association)	IntAct
WP_004214507.1	Q8D184	BCL6	7.46e-129	94	56.535	BACTERIA	ANIMAL	human|Homo sapiens	yerpe|Yersinia pestis	pubmed:20711500|imex:IM-13779	psi-mi:MI:0398(two hybrid pooling approach)	psi-mi:MI:0915(physical association)	IntAct
WP_002914114.1	Q8D184	FAM222B	0	99	79.096	BACTERIA	ANIMAL	human|Homo sapiens	yerpe|Yersinia pestis	pubmed:20711500|imex:IM-13779	psi-mi:MI:0398(two hybrid pooling approach)	psi-mi:MI:0915(physical association)	IntAct
WP_004214507.1	Q8D184	FAM222B	7.46e-129	94	56.535	BACTERIA	ANIMAL	human|Homo sapiens	yerpe|Yersinia pestis	pubmed:20711500|imex:IM-13779	psi-mi:MI:0398(two hybrid pooling approach)	psi-mi:MI:0915(physical association)	IntAct
WP_004150047.1	Q8ZJF6	NFKB1	0	99	81.994	BACTERIA	ANIMAL	human|Homo sapiens	yerpe|Yersinia pestis	pubmed:20711500|imex:IM-13779	psi-mi:MI:0398(two hybrid pooling approach)	psi-mi:MI:0915(physical association)	IntAct
WP_004214507.1	Q5NG89	OS9	1.23e-134	98	55.072	BACTERIA	ANIMAL	human|Homo sapiens	fratt|Francisella tularensis subsp. tularensis	pubmed:20711500|imex:IM-13779	psi-mi:MI:0398(two hybrid pooling approach)	psi-mi:MI:0915(physical association)	IntAct
WP_002914114.1	Q8D184	STAB1	0	99	79.096	BACTERIA	ANIMAL	human|Homo sapiens	yerpe|Yersinia pestis	pubmed:20711500|imex:IM-13779	psi-mi:MI:0398(two hybrid pooling approach)	psi-mi:MI:0915(physical association)	IntAct
WP_004214507.1	Q8D184	STAB1	7.46e-129	94	56.535	BACTERIA	ANIMAL	human|Homo sapiens	yerpe|Yersinia pestis	pubmed:20711500|imex:IM-13779	psi-mi:MI:0398(two hybrid pooling approach)	psi-mi:MI:0915(physical association)	IntAct
WP_002913342.1	Q8ZD41	WWP1	0	100	83.102	BACTERIA	ANIMAL	human|Homo sapiens	yerpe|Yersinia pestis	pubmed:20711500|imex:IM-13779	psi-mi:MI:0398(two hybrid pooling approach)	psi-mi:MI:0915(physical association)	IntAct
WP_002887487.1	A0A384LL75	KIAA0753	6.24e-164	100	80.15	BACTERIA	ANIMAL	human|Homo sapiens	yerpe|Yersinia pestis	pubmed:20711500|imex:IM-13779	psi-mi:MI:0398(two hybrid pooling approach)	psi-mi:MI:0915(physical association)	IntAct
WP_002887487.1	A0A384LL75	SEC24C	6.24e-164	100	80.15	BACTERIA	ANIMAL	human|Homo sapiens	yerpe|Yersinia pestis	pubmed:20711500|imex:IM-13779	psi-mi:MI:0398(two hybrid pooling approach)	psi-mi:MI:0915(physical association)	IntAct
WP_002887487.1	A0A384LL75	TMTC2	6.24e-164	100	80.15	BACTERIA	ANIMAL	human|Homo sapiens	yerpe|Yersinia pestis	pubmed:20711500|imex:IM-13779	psi-mi:MI:0398(two hybrid pooling approach)	psi-mi:MI:0915(physical association)	IntAct
WP_002901979.1	Q8D0K9	FUBP1	0	99	70.213	BACTERIA	ANIMAL	human|Homo sapiens	yerpe|Yersinia pestis	pubmed:20711500|imex:IM-13779	psi-mi:MI:0398(two hybrid pooling approach)	psi-mi:MI:0915(physical association)	IntAct
WP_002901979.1	Q8D0K9	GOPC	0	99	70.213	BACTERIA	ANIMAL	human|Homo sapiens	yerpe|Yersinia pestis	pubmed:20711500|imex:IM-13779	psi-mi:MI:0398(two hybrid pooling approach)	psi-mi:MI:0915(physical association)	IntAct
WP_002894734.1	A0A384K8S0	IGFBP7	0	100	91.155	BACTERIA	ANIMAL	human|Homo sapiens	yerpe|Yersinia pestis	pubmed:20711500|imex:IM-13779	psi-mi:MI:0398(two hybrid pooling approach)	psi-mi:MI:0915(physical association)	IntAct
WP_002894734.1	A0A384K8S0	RACK1	0	100	91.155	BACTERIA	ANIMAL	human|Homo sapiens	yerpe|Yersinia pestis	pubmed:20711500|imex:IM-13779	psi-mi:MI:0398(two hybrid pooling approach)	psi-mi:MI:0915(physical association)	IntAct
WP_002894734.1	A0A384K8S0	REXO4	0	100	91.155	BACTERIA	ANIMAL	human|Homo sapiens	yerpe|Yersinia pestis	pubmed:20711500|imex:IM-13779	psi-mi:MI:0398(two hybrid pooling approach)	psi-mi:MI:0915(physical association)	IntAct
WP_002894734.1	A0A384K8S0	THRAP3	0	100	91.155	BACTERIA	ANIMAL	human|Homo sapiens	yerpe|Yersinia pestis	pubmed:20711500|imex:IM-13779	psi-mi:MI:0398(two hybrid pooling approach)	psi-mi:MI:0915(physical association)	IntAct
WP_002894734.1	A0A384K8S0	YAF2	0	100	91.155	BACTERIA	ANIMAL	human|Homo sapiens	yerpe|Yersinia pestis	pubmed:20711500|imex:IM-13779	psi-mi:MI:0398(two hybrid pooling approach)	psi-mi:MI:0915(physical association)	IntAct
WP_002898206.1	Q81L32	G3BP2	0	96	59.06	BACTERIA	ANIMAL	human|Homo sapiens	bacan|Bacillus anthracis	pubmed:20711500|imex:IM-13779	psi-mi:MI:0398(two hybrid pooling approach)	psi-mi:MI:0915(physical association)	IntAct
WP_002898206.1	Q81L32	KHDRBS1	0	96	59.06	BACTERIA	ANIMAL	human|Homo sapiens	bacan|Bacillus anthracis	pubmed:20711500|imex:IM-13779	psi-mi:MI:0398(two hybrid pooling approach)	psi-mi:MI:0915(physical association)	IntAct
WP_002898206.1	Q81L32	LARGE2	0	96	59.06	BACTERIA	ANIMAL	human|Homo sapiens	bacan|Bacillus anthracis	pubmed:20711500|imex:IM-13779	psi-mi:MI:0398(two hybrid pooling approach)	psi-mi:MI:0915(physical association)	IntAct
WP_002885424.1	Q81V90	CALR	9.45e-161	97	51.299	BACTERIA	ANIMAL	human|Homo sapiens	bacan|Bacillus anthracis	pubmed:20711500|imex:IM-13779	psi-mi:MI:0398(two hybrid pooling approach)	psi-mi:MI:0915(physical association)	IntAct
WP_002885424.1	Q81V90	CCDC88C	9.45e-161	97	51.299	BACTERIA	ANIMAL	human|Homo sapiens	bacan|Bacillus anthracis	pubmed:20711500|imex:IM-13779	psi-mi:MI:0398(two hybrid pooling approach)	psi-mi:MI:0915(physical association)	IntAct
WP_002885424.1	Q81V90	CYFIP2	9.45e-161	97	51.299	BACTERIA	ANIMAL	human|Homo sapiens	bacan|Bacillus anthracis	pubmed:20711500|imex:IM-13779	psi-mi:MI:0398(two hybrid pooling approach)	psi-mi:MI:0915(physical association)	IntAct
WP_002885424.1	Q81V90	DKFZp434J052	9.45e-161	97	51.299	BACTERIA	ANIMAL	human|Homo sapiens	bacan|Bacillus anthracis	pubmed:20711500|imex:IM-13779	psi-mi:MI:0398(two hybrid pooling approach)	psi-mi:MI:0915(physical association)	IntAct
WP_002885424.1	Q81V90	FCRLA	9.45e-161	97	51.299	BACTERIA	ANIMAL	human|Homo sapiens	bacan|Bacillus anthracis	pubmed:20711500|imex:IM-13779	psi-mi:MI:0398(two hybrid pooling approach)	psi-mi:MI:0915(physical association)	IntAct
WP_002885424.1	Q8CWH9	IFT57	0	100	89.121	BACTERIA	ANIMAL	human|Homo sapiens	yerpe|Yersinia pestis	pubmed:20711500|imex:IM-13779	psi-mi:MI:0398(two hybrid pooling approach)	psi-mi:MI:0915(physical association)	IntAct
WP_002885424.1	Q8CWH9	ODF2L	0	100	89.121	BACTERIA	ANIMAL	human|Homo sapiens	yerpe|Yersinia pestis	pubmed:20711500|imex:IM-13779	psi-mi:MI:0398(two hybrid pooling approach)	psi-mi:MI:0915(physical association)	IntAct
WP_002885424.1	Q81V90	SEC31A	9.45e-161	97	51.299	BACTERIA	ANIMAL	human|Homo sapiens	bacan|Bacillus anthracis	pubmed:20711500|imex:IM-13779	psi-mi:MI:0398(two hybrid pooling approach)	psi-mi:MI:0915(physical association)	IntAct
WP_002885424.1	Q8CWH9	VASP	0	100	89.121	BACTERIA	ANIMAL	human|Homo sapiens	yerpe|Yersinia pestis	pubmed:20711500|imex:IM-13779	psi-mi:MI:0398(two hybrid pooling approach)	psi-mi:MI:0915(physical association)	IntAct
WP_002885424.1	Q81V90	ZEB2	9.45e-161	97	51.299	BACTERIA	ANIMAL	human|Homo sapiens	bacan|Bacillus anthracis	pubmed:20711500|imex:IM-13779	psi-mi:MI:0398(two hybrid pooling approach)	psi-mi:MI:0915(physical association)	IntAct
WP_002911479.1	Q81LI7	ANKRD36C	0	99	53.03	BACTERIA	ANIMAL	human|Homo sapiens	bacan|Bacillus anthracis	pubmed:20711500|imex:IM-13779	psi-mi:MI:0398(two hybrid pooling approach)	psi-mi:MI:0915(physical association)	IntAct
WP_002911479.1	Q81LI7	CCDC92	0	99	53.03	BACTERIA	ANIMAL	human|Homo sapiens	bacan|Bacillus anthracis	pubmed:20711500|imex:IM-13779	psi-mi:MI:0398(two hybrid pooling approach)	psi-mi:MI:0915(physical association)	IntAct
WP_002911479.1	Q81LI7	RANBP2	0	99	53.03	BACTERIA	ANIMAL	human|Homo sapiens	bacan|Bacillus anthracis	pubmed:20711500|imex:IM-13779	psi-mi:MI:0398(two hybrid pooling approach)	psi-mi:MI:0915(physical association)	IntAct
WP_004889660.1	Q0WJP9	COL6A3	0	99	62.828	BACTERIA	ANIMAL	human|Homo sapiens	yerpe|Yersinia pestis	pubmed:20711500|imex:IM-13779	psi-mi:MI:0398(two hybrid pooling approach)	psi-mi:MI:0915(physical association)	IntAct
WP_004889660.1	Q0WJP9	EPS15	0	99	62.828	BACTERIA	ANIMAL	human|Homo sapiens	yerpe|Yersinia pestis	pubmed:20711500|imex:IM-13779	psi-mi:MI:0398(two hybrid pooling approach)	psi-mi:MI:0915(physical association)	IntAct
WP_032435066.1	Q8CZV0	COL3A1	0	97	78.07	BACTERIA	ANIMAL	human|Homo sapiens	yerpe|Yersinia pestis	pubmed:20711500|imex:IM-13779	psi-mi:MI:0398(two hybrid pooling approach)	psi-mi:MI:0915(physical association)	IntAct
WP_032435066.1	Q8CZV0	RPH3AL	0	97	78.07	BACTERIA	ANIMAL	human|Homo sapiens	yerpe|Yersinia pestis	pubmed:20711500|imex:IM-13779	psi-mi:MI:0398(two hybrid pooling approach)	psi-mi:MI:0915(physical association)	IntAct
WP_002913372.1	Q7CJE7	CD74	0	99	89.75	BACTERIA	ANIMAL	human|Homo sapiens	yerpe|Yersinia pestis	pubmed:20711500|imex:IM-13779	psi-mi:MI:0398(two hybrid pooling approach)	psi-mi:MI:0915(physical association)	IntAct
WP_002913372.1	Q7CJE7	EPAS1	0	99	89.75	BACTERIA	ANIMAL	human|Homo sapiens	yerpe|Yersinia pestis	pubmed:20711500|imex:IM-13779	psi-mi:MI:0398(two hybrid pooling approach)	psi-mi:MI:0915(physical association)	IntAct
WP_002913372.1	Q7CJE7	HAX1	0	99	89.75	BACTERIA	ANIMAL	human|Homo sapiens	yerpe|Yersinia pestis	pubmed:20711500|imex:IM-13779	psi-mi:MI:0398(two hybrid pooling approach)	psi-mi:MI:0915(physical association)	IntAct
WP_002913185.1	Q8D0T1	HLA-DRB1	0	99	90.594	BACTERIA	ANIMAL	human|Homo sapiens	yerpe|Yersinia pestis	pubmed:20711500|imex:IM-13779	psi-mi:MI:0398(two hybrid pooling approach)	psi-mi:MI:0915(physical association)	IntAct
WP_002913185.1	Q8D0T1	LTBP4	0	99	90.594	BACTERIA	ANIMAL	human|Homo sapiens	yerpe|Yersinia pestis	pubmed:20711500|imex:IM-13779	psi-mi:MI:0398(two hybrid pooling approach)	psi-mi:MI:0915(physical association)	IntAct
WP_002913372.1	Q7CJE7	MMP9	0	99	89.75	BACTERIA	ANIMAL	human|Homo sapiens	yerpe|Yersinia pestis	pubmed:20711500|imex:IM-13779	psi-mi:MI:0398(two hybrid pooling approach)	psi-mi:MI:0915(physical association)	IntAct
WP_002913372.1	Q7CJE7	MYLK	0	99	89.75	BACTERIA	ANIMAL	human|Homo sapiens	yerpe|Yersinia pestis	pubmed:20711500|imex:IM-13779	psi-mi:MI:0398(two hybrid pooling approach)	psi-mi:MI:0915(physical association)	IntAct
WP_002913185.1	Q8D0T1	NOTCH2NLA	0	99	90.594	BACTERIA	ANIMAL	human|Homo sapiens	yerpe|Yersinia pestis	pubmed:20711500|imex:IM-13779	psi-mi:MI:0398(two hybrid pooling approach)	psi-mi:MI:0915(physical association)	IntAct
WP_002913372.1	Q7CJE7	PKM	0	99	89.75	BACTERIA	ANIMAL	human|Homo sapiens	yerpe|Yersinia pestis	pubmed:20711500|imex:IM-13779	psi-mi:MI:0398(two hybrid pooling approach)	psi-mi:MI:0915(physical association)	IntAct
WP_002913372.1	Q7CJE7	PSD3	0	99	89.75	BACTERIA	ANIMAL	human|Homo sapiens	yerpe|Yersinia pestis	pubmed:20711500|imex:IM-13779	psi-mi:MI:0398(two hybrid pooling approach)	psi-mi:MI:0915(physical association)	IntAct
WP_002913372.1	Q7CJE7	SEC31A	0	99	89.75	BACTERIA	ANIMAL	human|Homo sapiens	yerpe|Yersinia pestis	pubmed:20711500|imex:IM-13779	psi-mi:MI:0398(two hybrid pooling approach)	psi-mi:MI:0915(physical association)	IntAct
WP_002913372.1	Q7CJE7	TCF7L2	0	99	89.75	BACTERIA	ANIMAL	human|Homo sapiens	yerpe|Yersinia pestis	pubmed:20711500|imex:IM-13779	psi-mi:MI:0398(two hybrid pooling approach)	psi-mi:MI:0915(physical association)	IntAct
WP_002913372.1	Q7CJE7	TINAGL1	0	99	89.75	BACTERIA	ANIMAL	human|Homo sapiens	yerpe|Yersinia pestis	pubmed:20711500|imex:IM-13779	psi-mi:MI:0398(two hybrid pooling approach)	psi-mi:MI:0915(physical association)	IntAct
WP_002898202.1	Q8D050	B2M	0	100	86.111	BACTERIA	ANIMAL	human|Homo sapiens	yerpe|Yersinia pestis	pubmed:20711500|imex:IM-13779	psi-mi:MI:0398(two hybrid pooling approach)	psi-mi:MI:0915(physical association)	IntAct
WP_002898202.1	Q8D050	GATM	0	100	86.111	BACTERIA	ANIMAL	human|Homo sapiens	yerpe|Yersinia pestis	pubmed:20711500|imex:IM-13779	psi-mi:MI:0398(two hybrid pooling approach)	psi-mi:MI:0915(physical association)	IntAct
WP_002898202.1	Q8D050	GPR34	0	100	86.111	BACTERIA	ANIMAL	human|Homo sapiens	yerpe|Yersinia pestis	pubmed:20711500|imex:IM-13779	psi-mi:MI:0398(two hybrid pooling approach)	psi-mi:MI:0915(physical association)	IntAct
WP_002898202.1	Q8D050	PUF60	0	100	86.111	BACTERIA	ANIMAL	human|Homo sapiens	yerpe|Yersinia pestis	pubmed:20711500|imex:IM-13779	psi-mi:MI:0398(two hybrid pooling approach)	psi-mi:MI:0915(physical association)	IntAct
WP_002898202.1	Q8D050	TNRC6B	0	100	86.111	BACTERIA	ANIMAL	human|Homo sapiens	yerpe|Yersinia pestis	pubmed:20711500|imex:IM-13779	psi-mi:MI:0398(two hybrid pooling approach)	psi-mi:MI:0915(physical association)	IntAct
WP_002902399.1	A0A0H2W2H9	PMP22	0	99	71.97	BACTERIA	ANIMAL	human|Homo sapiens	yerpe|Yersinia pestis	pubmed:20711500|imex:IM-13779	psi-mi:MI:0398(two hybrid pooling approach)	psi-mi:MI:0915(physical association)	IntAct
WP_002884946.1	A0A0H2W2H9	PMP22	0	99	73.232	BACTERIA	ANIMAL	human|Homo sapiens	yerpe|Yersinia pestis	pubmed:20711500|imex:IM-13779	psi-mi:MI:0398(two hybrid pooling approach)	psi-mi:MI:0915(physical association)	IntAct
WP_002902399.1	A0A0H2W2H9	TCF7L2	0	99	71.97	BACTERIA	ANIMAL	human|Homo sapiens	yerpe|Yersinia pestis	pubmed:20711500|imex:IM-13779	psi-mi:MI:0398(two hybrid pooling approach)	psi-mi:MI:0915(physical association)	IntAct
WP_002884946.1	A0A0H2W2H9	TCF7L2	0	99	73.232	BACTERIA	ANIMAL	human|Homo sapiens	yerpe|Yersinia pestis	pubmed:20711500|imex:IM-13779	psi-mi:MI:0398(two hybrid pooling approach)	psi-mi:MI:0915(physical association)	IntAct
WP_002922462.1	Q8CWI4	ADAM15	0	99	84.264	BACTERIA	ANIMAL	human|Homo sapiens	yerpe|Yersinia pestis	pubmed:20711500|imex:IM-13779	psi-mi:MI:0398(two hybrid pooling approach)	psi-mi:MI:0915(physical association)	IntAct
WP_002922462.1	Q8CWI4	CRIPAK	0	99	84.264	BACTERIA	ANIMAL	human|Homo sapiens	yerpe|Yersinia pestis	pubmed:20711500|imex:IM-13779	psi-mi:MI:0398(two hybrid pooling approach)	psi-mi:MI:0915(physical association)	IntAct
WP_002922462.1	Q8CWI4	IGHG1	0	99	84.264	BACTERIA	ANIMAL	human|Homo sapiens	yerpe|Yersinia pestis	pubmed:20711500|imex:IM-13779	psi-mi:MI:0398(two hybrid pooling approach)	psi-mi:MI:0915(physical association)	IntAct
WP_002922462.1	Q8CWI4	MLXIP	0	99	84.264	BACTERIA	ANIMAL	human|Homo sapiens	yerpe|Yersinia pestis	pubmed:20711500|imex:IM-13779	psi-mi:MI:0398(two hybrid pooling approach)	psi-mi:MI:0915(physical association)	IntAct
WP_002922462.1	Q8CWI4	SHMT2	0	99	84.264	BACTERIA	ANIMAL	human|Homo sapiens	yerpe|Yersinia pestis	pubmed:20711500|imex:IM-13779	psi-mi:MI:0398(two hybrid pooling approach)	psi-mi:MI:0915(physical association)	IntAct
WP_002922462.1	Q8CWI4	STAB1	0	99	84.264	BACTERIA	ANIMAL	human|Homo sapiens	yerpe|Yersinia pestis	pubmed:20711500|imex:IM-13779	psi-mi:MI:0398(two hybrid pooling approach)	psi-mi:MI:0915(physical association)	IntAct
WP_002922462.1	Q8CWI4	TGFB1I1	0	99	84.264	BACTERIA	ANIMAL	human|Homo sapiens	yerpe|Yersinia pestis	pubmed:20711500|imex:IM-13779	psi-mi:MI:0398(two hybrid pooling approach)	psi-mi:MI:0915(physical association)	IntAct
WP_002922462.1	Q8CWI4	TINAGL1	0	99	84.264	BACTERIA	ANIMAL	human|Homo sapiens	yerpe|Yersinia pestis	pubmed:20711500|imex:IM-13779	psi-mi:MI:0398(two hybrid pooling approach)	psi-mi:MI:0915(physical association)	IntAct
WP_002922462.1	Q8CWI4	TMBIM1	0	99	84.264	BACTERIA	ANIMAL	human|Homo sapiens	yerpe|Yersinia pestis	pubmed:20711500|imex:IM-13779	psi-mi:MI:0398(two hybrid pooling approach)	psi-mi:MI:0915(physical association)	IntAct
WP_002910105.1	A0A384KEN5	A2M	1.26e-139	97	66.212	BACTERIA	ANIMAL	human|Homo sapiens	yerpe|Yersinia pestis	pubmed:20711500|imex:IM-13779	psi-mi:MI:0398(two hybrid pooling approach)	psi-mi:MI:0915(physical association)	IntAct
WP_002895648.1	Q8ZGW9	CEP250	7.94e-109	95	66.524	BACTERIA	ANIMAL	human|Homo sapiens	yerpe|Yersinia pestis	pubmed:20711500|imex:IM-13779	psi-mi:MI:0398(two hybrid pooling approach)	psi-mi:MI:0915(physical association)	IntAct
WP_023300955.1	Q8ZGW9	CEP250	7.67e-69	95	50	BACTERIA	ANIMAL	human|Homo sapiens	yerpe|Yersinia pestis	pubmed:20711500|imex:IM-13779	psi-mi:MI:0398(two hybrid pooling approach)	psi-mi:MI:0915(physical association)	IntAct
WP_002895648.1	Q8ZGW9	LGALS9	7.94e-109	95	66.524	BACTERIA	ANIMAL	human|Homo sapiens	yerpe|Yersinia pestis	pubmed:20711500|imex:IM-13779	psi-mi:MI:0398(two hybrid pooling approach)	psi-mi:MI:0915(physical association)	IntAct
WP_023300955.1	Q8ZGW9	LGALS9	7.67e-69	95	50	BACTERIA	ANIMAL	human|Homo sapiens	yerpe|Yersinia pestis	pubmed:20711500|imex:IM-13779	psi-mi:MI:0398(two hybrid pooling approach)	psi-mi:MI:0915(physical association)	IntAct
WP_002895580.1	Q5NGB2	NFKB1	6.83e-112	88	50.654	BACTERIA	ANIMAL	human|Homo sapiens	fratt|Francisella tularensis subsp. tularensis	pubmed:20711500|imex:IM-13779	psi-mi:MI:0398(two hybrid pooling approach)	psi-mi:MI:0915(physical association)	IntAct
WP_002895648.1	Q8ZGW9	PITPNM1	7.94e-109	95	66.524	BACTERIA	ANIMAL	human|Homo sapiens	yerpe|Yersinia pestis	pubmed:20711500|imex:IM-13779	psi-mi:MI:0398(two hybrid pooling approach)	psi-mi:MI:0915(physical association)	IntAct
WP_023300955.1	Q8ZGW9	PITPNM1	7.67e-69	95	50	BACTERIA	ANIMAL	human|Homo sapiens	yerpe|Yersinia pestis	pubmed:20711500|imex:IM-13779	psi-mi:MI:0398(two hybrid pooling approach)	psi-mi:MI:0915(physical association)	IntAct
WP_002895648.1	Q8ZGW9	R3HDM2	7.94e-109	95	66.524	BACTERIA	ANIMAL	human|Homo sapiens	yerpe|Yersinia pestis	pubmed:20711500|imex:IM-13779	psi-mi:MI:0398(two hybrid pooling approach)	psi-mi:MI:0915(physical association)	IntAct
WP_023300955.1	Q8ZGW9	R3HDM2	7.67e-69	95	50	BACTERIA	ANIMAL	human|Homo sapiens	yerpe|Yersinia pestis	pubmed:20711500|imex:IM-13779	psi-mi:MI:0398(two hybrid pooling approach)	psi-mi:MI:0915(physical association)	IntAct
WP_004175750.1	A0A0F7RLK2	CBFA2T2	0	99	50.802	BACTERIA	ANIMAL	human|Homo sapiens	bacan|Bacillus anthracis	pubmed:20711500|imex:IM-13779	psi-mi:MI:0398(two hybrid pooling approach)	psi-mi:MI:0915(physical association)	IntAct
WP_004175750.1	A0A0F7RLK2	CTSL	0	99	50.802	BACTERIA	ANIMAL	human|Homo sapiens	bacan|Bacillus anthracis	pubmed:20711500|imex:IM-13779	psi-mi:MI:0398(two hybrid pooling approach)	psi-mi:MI:0915(physical association)	IntAct
WP_004175750.1	A0A0F7RLK2	GUCY2C	0	99	50.802	BACTERIA	ANIMAL	human|Homo sapiens	bacan|Bacillus anthracis	pubmed:20711500|imex:IM-13779	psi-mi:MI:0398(two hybrid pooling approach)	psi-mi:MI:0915(physical association)	IntAct
WP_004175750.1	A0A0F7RLK2	HDAC3	0	99	50.802	BACTERIA	ANIMAL	human|Homo sapiens	bacan|Bacillus anthracis	pubmed:20711500|imex:IM-13779	psi-mi:MI:0398(two hybrid pooling approach)	psi-mi:MI:0915(physical association)	IntAct
WP_004175750.1	A0A0F7RLK2	HINT1	0	99	50.802	BACTERIA	ANIMAL	human|Homo sapiens	bacan|Bacillus anthracis	pubmed:20711500|imex:IM-13779	psi-mi:MI:0398(two hybrid pooling approach)	psi-mi:MI:0915(physical association)	IntAct
WP_004175750.1	A0A0F7RLK2	RGS3	0	99	50.802	BACTERIA	ANIMAL	human|Homo sapiens	bacan|Bacillus anthracis	pubmed:20711500|imex:IM-13779	psi-mi:MI:0398(two hybrid pooling approach)	psi-mi:MI:0915(physical association)	IntAct
WP_004175750.1	A0A0F7RLK2	SDCBP	0	99	50.802	BACTERIA	ANIMAL	human|Homo sapiens	bacan|Bacillus anthracis	pubmed:20711500|imex:IM-13779	psi-mi:MI:0398(two hybrid pooling approach)	psi-mi:MI:0915(physical association)	IntAct
WP_004175750.1	A0A0F7RLK2	SERF2	0	99	50.802	BACTERIA	ANIMAL	human|Homo sapiens	bacan|Bacillus anthracis	pubmed:20711500|imex:IM-13779	psi-mi:MI:0398(two hybrid pooling approach)	psi-mi:MI:0915(physical association)	IntAct
WP_002883383.1	P40127	ADSS	0	98	81.936	BACTERIA	ANIMAL	human|Homo sapiens	yerpe|Yersinia pestis	pubmed:20711500|imex:IM-13779	psi-mi:MI:0398(two hybrid pooling approach)	psi-mi:MI:0915(physical association)	IntAct
WP_002883383.1	P40127	CCNI	0	98	81.936	BACTERIA	ANIMAL	human|Homo sapiens	yerpe|Yersinia pestis	pubmed:20711500|imex:IM-13779	psi-mi:MI:0398(two hybrid pooling approach)	psi-mi:MI:0915(physical association)	IntAct
WP_002883383.1	P40127	KIR2DS1	0	98	81.936	BACTERIA	ANIMAL	human|Homo sapiens	yerpe|Yersinia pestis	pubmed:20711500|imex:IM-13779	psi-mi:MI:0398(two hybrid pooling approach)	psi-mi:MI:0915(physical association)	IntAct
WP_002883383.1	P40127	PDIA3	0	98	81.936	BACTERIA	ANIMAL	human|Homo sapiens	yerpe|Yersinia pestis	pubmed:20711500|imex:IM-13779	psi-mi:MI:0398(two hybrid pooling approach)	psi-mi:MI:0915(physical association)	IntAct
WP_002883383.1	P40127	THRAP3	0	98	81.936	BACTERIA	ANIMAL	human|Homo sapiens	yerpe|Yersinia pestis	pubmed:20711500|imex:IM-13779	psi-mi:MI:0398(two hybrid pooling approach)	psi-mi:MI:0915(physical association)	IntAct
WP_002883383.1	P40127	TPP1	0	98	81.936	BACTERIA	ANIMAL	human|Homo sapiens	yerpe|Yersinia pestis	pubmed:20711500|imex:IM-13779	psi-mi:MI:0398(two hybrid pooling approach)	psi-mi:MI:0915(physical association)	IntAct
WP_002883383.1	P40127	TRPC1	0	98	81.936	BACTERIA	ANIMAL	human|Homo sapiens	yerpe|Yersinia pestis	pubmed:20711500|imex:IM-13779	psi-mi:MI:0398(two hybrid pooling approach)	psi-mi:MI:0915(physical association)	IntAct
WP_002883383.1	P40127	TSNAX	0	98	81.936	BACTERIA	ANIMAL	human|Homo sapiens	yerpe|Yersinia pestis	pubmed:20711500|imex:IM-13779	psi-mi:MI:0398(two hybrid pooling approach)	psi-mi:MI:0915(physical association)	IntAct
WP_002883383.1	P40127	TTC7A	0	98	81.936	BACTERIA	ANIMAL	human|Homo sapiens	yerpe|Yersinia pestis	pubmed:20711500|imex:IM-13779	psi-mi:MI:0398(two hybrid pooling approach)	psi-mi:MI:0915(physical association)	IntAct
WP_004178018.1	Q8D087	HLA-DRB1	0	100	59.887	BACTERIA	ANIMAL	human|Homo sapiens	yerpe|Yersinia pestis	pubmed:20711500|imex:IM-13779	psi-mi:MI:0398(two hybrid pooling approach)	psi-mi:MI:0915(physical association)	IntAct
WP_002920153.1	Q8CZJ2	A2M	0	100	85.813	BACTERIA	ANIMAL	human|Homo sapiens	yerpe|Yersinia pestis	pubmed:20711500|imex:IM-13779	psi-mi:MI:0398(two hybrid pooling approach)	psi-mi:MI:0915(physical association)	IntAct
WP_004180505.1	Q8D0R5	ARHGAP45	0	99	60.823	BACTERIA	ANIMAL	human|Homo sapiens	yerpe|Yersinia pestis	pubmed:20711500|imex:IM-13779	psi-mi:MI:0398(two hybrid pooling approach)	psi-mi:MI:0915(physical association)	IntAct
WP_004180505.1	Q8D0R5	CCDC18	0	99	60.823	BACTERIA	ANIMAL	human|Homo sapiens	yerpe|Yersinia pestis	pubmed:20711500|imex:IM-13779	psi-mi:MI:0398(two hybrid pooling approach)	psi-mi:MI:0915(physical association)	IntAct
WP_002916322.1	Q8D020	CLNS1A	0	100	76.778	BACTERIA	ANIMAL	human|Homo sapiens	yerpe|Yersinia pestis	pubmed:20711500|imex:IM-13779	psi-mi:MI:0398(two hybrid pooling approach)	psi-mi:MI:0915(physical association)	IntAct
WP_004181034.1	Q8D020	CLNS1A	1.19e-174	99	50.313	BACTERIA	ANIMAL	human|Homo sapiens	yerpe|Yersinia pestis	pubmed:20711500|imex:IM-13779	psi-mi:MI:0398(two hybrid pooling approach)	psi-mi:MI:0915(physical association)	IntAct
WP_002916322.1	Q8D020	CRIPAK	0	100	76.778	BACTERIA	ANIMAL	human|Homo sapiens	yerpe|Yersinia pestis	pubmed:20711500|imex:IM-13779	psi-mi:MI:0398(two hybrid pooling approach)	psi-mi:MI:0915(physical association)	IntAct
WP_004181034.1	Q8D020	CRIPAK	1.19e-174	99	50.313	BACTERIA	ANIMAL	human|Homo sapiens	yerpe|Yersinia pestis	pubmed:20711500|imex:IM-13779	psi-mi:MI:0398(two hybrid pooling approach)	psi-mi:MI:0915(physical association)	IntAct
WP_002898148.1	Q8D044	DDX39A	0	100	89.079	BACTERIA	ANIMAL	human|Homo sapiens	yerpe|Yersinia pestis	pubmed:20711500|imex:IM-13779	psi-mi:MI:0398(two hybrid pooling approach)	psi-mi:MI:0915(physical association)	IntAct
WP_004177662.1	A0A384K9D9	HPCAL1	0	100	73.793	BACTERIA	ANIMAL	human|Homo sapiens	yerpe|Yersinia pestis	pubmed:20711500|imex:IM-13779	psi-mi:MI:0398(two hybrid pooling approach)	psi-mi:MI:0915(physical association)	IntAct
WP_002916322.1	Q8D020	MBD6	0	100	76.778	BACTERIA	ANIMAL	human|Homo sapiens	yerpe|Yersinia pestis	pubmed:20711500|imex:IM-13779	psi-mi:MI:0398(two hybrid pooling approach)	psi-mi:MI:0915(physical association)	IntAct
WP_004181034.1	Q8D020	MBD6	1.19e-174	99	50.313	BACTERIA	ANIMAL	human|Homo sapiens	yerpe|Yersinia pestis	pubmed:20711500|imex:IM-13779	psi-mi:MI:0398(two hybrid pooling approach)	psi-mi:MI:0915(physical association)	IntAct
WP_004180505.1	Q8D0R5	RAB27A	0	99	60.823	BACTERIA	ANIMAL	human|Homo sapiens	yerpe|Yersinia pestis	pubmed:20711500|imex:IM-13779	psi-mi:MI:0398(two hybrid pooling approach)	psi-mi:MI:0915(physical association)	IntAct
WP_004180505.1	Q8D0R5	SLTM	0	99	60.823	BACTERIA	ANIMAL	human|Homo sapiens	yerpe|Yersinia pestis	pubmed:20711500|imex:IM-13779	psi-mi:MI:0398(two hybrid pooling approach)	psi-mi:MI:0915(physical association)	IntAct
WP_004180505.1	Q8D0R5	SMARCA5	0	99	60.823	BACTERIA	ANIMAL	human|Homo sapiens	yerpe|Yersinia pestis	pubmed:20711500|imex:IM-13779	psi-mi:MI:0398(two hybrid pooling approach)	psi-mi:MI:0915(physical association)	IntAct
WP_002916322.1	Q8D020	TKT	0	100	76.778	BACTERIA	ANIMAL	human|Homo sapiens	yerpe|Yersinia pestis	pubmed:20711500|imex:IM-13779	psi-mi:MI:0398(two hybrid pooling approach)	psi-mi:MI:0915(physical association)	IntAct
WP_004181034.1	Q8D020	TKT	1.19e-174	99	50.313	BACTERIA	ANIMAL	human|Homo sapiens	yerpe|Yersinia pestis	pubmed:20711500|imex:IM-13779	psi-mi:MI:0398(two hybrid pooling approach)	psi-mi:MI:0915(physical association)	IntAct
WP_004180505.1	Q8D0R5	VWF	0	99	60.823	BACTERIA	ANIMAL	human|Homo sapiens	yerpe|Yersinia pestis	pubmed:20711500|imex:IM-13779	psi-mi:MI:0398(two hybrid pooling approach)	psi-mi:MI:0915(physical association)	IntAct
WP_002920775.1	A0A384KJ61	LDB2	2.43e-67	89	56.688	BACTERIA	ANIMAL	human|Homo sapiens	yerpe|Yersinia pestis	pubmed:20711500|imex:IM-13779	psi-mi:MI:0398(two hybrid pooling approach)	psi-mi:MI:0915(physical association)	IntAct
WP_002920775.1	A0A384KJ61	SDCBP	2.43e-67	89	56.688	BACTERIA	ANIMAL	human|Homo sapiens	yerpe|Yersinia pestis	pubmed:20711500|imex:IM-13779	psi-mi:MI:0398(two hybrid pooling approach)	psi-mi:MI:0915(physical association)	IntAct
WP_004210671.1	A0A384LE92	TRIM7	1e-110	96	55.556	BACTERIA	ANIMAL	human|Homo sapiens	yerpe|Yersinia pestis	pubmed:20711500|imex:IM-13779	psi-mi:MI:0398(two hybrid pooling approach)	psi-mi:MI:0915(physical association)	IntAct
WP_038433392.1	Q9R7V4	RTTN	0	98	56.798	BACTERIA	ANIMAL	human|Homo sapiens	yerpe|Yersinia pestis	pubmed:20711500|imex:IM-13779	psi-mi:MI:0398(two hybrid pooling approach)	psi-mi:MI:0915(physical association)	IntAct
WP_002903312.1	Q8D0I3	CYTIP	0	99	70.18	BACTERIA	ANIMAL	human|Homo sapiens	yerpe|Yersinia pestis	pubmed:20711500|imex:IM-13779	psi-mi:MI:0398(two hybrid pooling approach)	psi-mi:MI:0915(physical association)	IntAct
WP_002903312.1	Q8D0I3	LPXN	0	99	70.18	BACTERIA	ANIMAL	human|Homo sapiens	yerpe|Yersinia pestis	pubmed:20711500|imex:IM-13779	psi-mi:MI:0398(two hybrid pooling approach)	psi-mi:MI:0915(physical association)	IntAct
WP_002922427.1	Q8ZJM6	TRIM11	0	99	84.821	BACTERIA	ANIMAL	human|Homo sapiens	yerpe|Yersinia pestis	pubmed:20711500|imex:IM-13779	psi-mi:MI:0398(two hybrid pooling approach)	psi-mi:MI:0915(physical association)	IntAct
WP_002920257.1	Q8ZJF3	IGHM	2.82e-92	99	58.964	BACTERIA	ANIMAL	human|Homo sapiens	yerpe|Yersinia pestis	pubmed:20711500|imex:IM-13779	psi-mi:MI:0398(two hybrid pooling approach)	psi-mi:MI:0915(physical association)	IntAct
WP_002920257.1	Q8ZJF3	OGDH	2.82e-92	99	58.964	BACTERIA	ANIMAL	human|Homo sapiens	yerpe|Yersinia pestis	pubmed:20711500|imex:IM-13779	psi-mi:MI:0398(two hybrid pooling approach)	psi-mi:MI:0915(physical association)	IntAct
WP_002920257.1	Q8ZJF3	POGZ	2.82e-92	99	58.964	BACTERIA	ANIMAL	human|Homo sapiens	yerpe|Yersinia pestis	pubmed:20711500|imex:IM-13779	psi-mi:MI:0398(two hybrid pooling approach)	psi-mi:MI:0915(physical association)	IntAct
WP_002920257.1	Q8ZJF3	PUM2	2.82e-92	99	58.964	BACTERIA	ANIMAL	human|Homo sapiens	yerpe|Yersinia pestis	pubmed:20711500|imex:IM-13779	psi-mi:MI:0398(two hybrid pooling approach)	psi-mi:MI:0915(physical association)	IntAct
WP_002920257.1	Q8ZJF3	SPHAR	2.82e-92	99	58.964	BACTERIA	ANIMAL	human|Homo sapiens	yerpe|Yersinia pestis	pubmed:20711500|imex:IM-13779	psi-mi:MI:0398(two hybrid pooling approach)	psi-mi:MI:0915(physical association)	IntAct
WP_002920257.1	Q8ZJF3	WIPI2	2.82e-92	99	58.964	BACTERIA	ANIMAL	human|Homo sapiens	yerpe|Yersinia pestis	pubmed:20711500|imex:IM-13779	psi-mi:MI:0398(two hybrid pooling approach)	psi-mi:MI:0915(physical association)	IntAct
WP_002894747.1	A0A0H2W2U3	ARHGDIB	0	99	75.066	BACTERIA	ANIMAL	human|Homo sapiens	yerpe|Yersinia pestis	pubmed:20711500|imex:IM-13779	psi-mi:MI:0398(two hybrid pooling approach)	psi-mi:MI:0915(physical association)	IntAct
WP_002894747.1	A0A0H2W2U3	CDK7	0	99	75.066	BACTERIA	ANIMAL	human|Homo sapiens	yerpe|Yersinia pestis	pubmed:20711500|imex:IM-13779	psi-mi:MI:0398(two hybrid pooling approach)	psi-mi:MI:0915(physical association)	IntAct
WP_002894747.1	A0A0H2W2U3	IK	0	99	75.066	BACTERIA	ANIMAL	human|Homo sapiens	yerpe|Yersinia pestis	pubmed:20711500|imex:IM-13779	psi-mi:MI:0398(two hybrid pooling approach)	psi-mi:MI:0915(physical association)	IntAct
WP_002894747.1	A0A0H2W2U3	SHMT2	0	99	75.066	BACTERIA	ANIMAL	human|Homo sapiens	yerpe|Yersinia pestis	pubmed:20711500|imex:IM-13779	psi-mi:MI:0398(two hybrid pooling approach)	psi-mi:MI:0915(physical association)	IntAct
WP_004147958.1	Q8ZIN2	CD74	7.21e-147	99	62.42	BACTERIA	ANIMAL	human|Homo sapiens	yerpe|Yersinia pestis	pubmed:20711500|imex:IM-13779	psi-mi:MI:0398(two hybrid pooling approach)	psi-mi:MI:0915(physical association)	IntAct
WP_002887897.1	Q8ZIN2	CD74	0	100	87.697	BACTERIA	ANIMAL	human|Homo sapiens	yerpe|Yersinia pestis	pubmed:20711500|imex:IM-13779	psi-mi:MI:0398(two hybrid pooling approach)	psi-mi:MI:0915(physical association)	IntAct
WP_002920545.1	Q8ZJI2	NOTCH1	0	99	75.721	BACTERIA	ANIMAL	human|Homo sapiens	yerpe|Yersinia pestis	pubmed:20711500|imex:IM-13779	psi-mi:MI:0398(two hybrid pooling approach)	psi-mi:MI:0915(physical association)	IntAct
WP_002920545.1	Q8ZJI2	TNFRSF1B	0	99	75.721	BACTERIA	ANIMAL	human|Homo sapiens	yerpe|Yersinia pestis	pubmed:20711500|imex:IM-13779	psi-mi:MI:0398(two hybrid pooling approach)	psi-mi:MI:0915(physical association)	IntAct
WP_002894036.1	Q7CHR0	ARFGAP3	0	99	80.056	BACTERIA	ANIMAL	human|Homo sapiens	yerpe|Yersinia pestis	pubmed:20711500|imex:IM-13779	psi-mi:MI:0398(two hybrid pooling approach)	psi-mi:MI:0915(physical association)	IntAct
WP_002894036.1	Q7CHR0	ATRN	0	99	80.056	BACTERIA	ANIMAL	human|Homo sapiens	yerpe|Yersinia pestis	pubmed:20711500|imex:IM-13779	psi-mi:MI:0398(two hybrid pooling approach)	psi-mi:MI:0915(physical association)	IntAct
WP_002894036.1	Q7CHR0	BCL2	0	99	80.056	BACTERIA	ANIMAL	human|Homo sapiens	yerpe|Yersinia pestis	pubmed:20711500|imex:IM-13779	psi-mi:MI:0398(two hybrid pooling approach)	psi-mi:MI:0915(physical association)	IntAct
WP_002894036.1	Q7CHR0	BSDC1	0	99	80.056	BACTERIA	ANIMAL	human|Homo sapiens	yerpe|Yersinia pestis	pubmed:20711500|imex:IM-13779	psi-mi:MI:0398(two hybrid pooling approach)	psi-mi:MI:0915(physical association)	IntAct
WP_002894036.1	Q7CHR0	FKBP5	0	99	80.056	BACTERIA	ANIMAL	human|Homo sapiens	yerpe|Yersinia pestis	pubmed:20711500|imex:IM-13779	psi-mi:MI:0398(two hybrid pooling approach)	psi-mi:MI:0915(physical association)	IntAct
WP_002894036.1	Q7CHR0	LARP7	0	99	80.056	BACTERIA	ANIMAL	human|Homo sapiens	yerpe|Yersinia pestis	pubmed:20711500|imex:IM-13779	psi-mi:MI:0398(two hybrid pooling approach)	psi-mi:MI:0915(physical association)	IntAct
WP_002894036.1	Q7CHR0	LOC84524	0	99	80.056	BACTERIA	ANIMAL	human|Homo sapiens	yerpe|Yersinia pestis	pubmed:20711500|imex:IM-13779	psi-mi:MI:0398(two hybrid pooling approach)	psi-mi:MI:0915(physical association)	IntAct
WP_002894036.1	Q7CHR0	RBPJ	0	99	80.056	BACTERIA	ANIMAL	human|Homo sapiens	yerpe|Yersinia pestis	pubmed:20711500|imex:IM-13779	psi-mi:MI:0398(two hybrid pooling approach)	psi-mi:MI:0915(physical association)	IntAct
WP_004175412.1	Q8D016	AAMP	0	96	64.056	BACTERIA	ANIMAL	human|Homo sapiens	yerpe|Yersinia pestis	pubmed:20711500|imex:IM-13779	psi-mi:MI:0398(two hybrid pooling approach)	psi-mi:MI:0915(physical association)	IntAct
WP_004175412.1	Q8D016	PHLDA1	0	96	64.056	BACTERIA	ANIMAL	human|Homo sapiens	yerpe|Yersinia pestis	pubmed:20711500|imex:IM-13779	psi-mi:MI:0398(two hybrid pooling approach)	psi-mi:MI:0915(physical association)	IntAct
WP_004150074.1	Q81TH8	CASP8AP2	1.87e-81	66	50	BACTERIA	ANIMAL	human|Homo sapiens	bacan|Bacillus anthracis	pubmed:20711500|imex:IM-13779	psi-mi:MI:0398(two hybrid pooling approach)	psi-mi:MI:0915(physical association)	IntAct
WP_004150074.1	Q74R28	AP1B1	0	99	73.803	BACTERIA	ANIMAL	human|Homo sapiens	yerpe|Yersinia pestis	pubmed:20711500|imex:IM-13779	psi-mi:MI:0398(two hybrid pooling approach)	psi-mi:MI:0915(physical association)	IntAct
WP_004150074.1	Q74R28	ATF2	0	99	73.803	BACTERIA	ANIMAL	human|Homo sapiens	yerpe|Yersinia pestis	pubmed:20711500|imex:IM-13779	psi-mi:MI:0398(two hybrid pooling approach)	psi-mi:MI:0915(physical association)	IntAct
WP_004150074.1	Q74R28	CHD8	0	99	73.803	BACTERIA	ANIMAL	human|Homo sapiens	yerpe|Yersinia pestis	pubmed:20711500|imex:IM-13779	psi-mi:MI:0398(two hybrid pooling approach)	psi-mi:MI:0915(physical association)	IntAct
WP_004150074.1	Q74R28	ELF2	0	99	73.803	BACTERIA	ANIMAL	human|Homo sapiens	yerpe|Yersinia pestis	pubmed:20711500|imex:IM-13779	psi-mi:MI:0398(two hybrid pooling approach)	psi-mi:MI:0915(physical association)	IntAct
WP_004150074.1	Q74R28	FERMT3	0	99	73.803	BACTERIA	ANIMAL	human|Homo sapiens	yerpe|Yersinia pestis	pubmed:20711500|imex:IM-13779	psi-mi:MI:0398(two hybrid pooling approach)	psi-mi:MI:0915(physical association)	IntAct
WP_004150074.1	Q74R28	KCNJ11	0	99	73.803	BACTERIA	ANIMAL	human|Homo sapiens	yerpe|Yersinia pestis	pubmed:20711500|imex:IM-13779	psi-mi:MI:0398(two hybrid pooling approach)	psi-mi:MI:0915(physical association)	IntAct
WP_004150074.1	Q74R28	LGALS3	0	99	73.803	BACTERIA	ANIMAL	human|Homo sapiens	yerpe|Yersinia pestis	pubmed:20711500|imex:IM-13779	psi-mi:MI:0398(two hybrid pooling approach)	psi-mi:MI:0915(physical association)	IntAct
WP_004150074.1	Q74R28	MBNL1	0	99	73.803	BACTERIA	ANIMAL	human|Homo sapiens	yerpe|Yersinia pestis	pubmed:20711500|imex:IM-13779	psi-mi:MI:0398(two hybrid pooling approach)	psi-mi:MI:0915(physical association)	IntAct
WP_004150074.1	Q74R28	SRCAP	0	99	73.803	BACTERIA	ANIMAL	human|Homo sapiens	yerpe|Yersinia pestis	pubmed:20711500|imex:IM-13779	psi-mi:MI:0398(two hybrid pooling approach)	psi-mi:MI:0915(physical association)	IntAct
WP_004150074.1	Q74R28	STAT6	0	99	73.803	BACTERIA	ANIMAL	human|Homo sapiens	yerpe|Yersinia pestis	pubmed:20711500|imex:IM-13779	psi-mi:MI:0398(two hybrid pooling approach)	psi-mi:MI:0915(physical association)	IntAct
WP_004181636.1	Q8ZA84	PICALM	0	100	81.54	BACTERIA	ANIMAL	human|Homo sapiens	yerpe|Yersinia pestis	pubmed:20711500|imex:IM-13779	psi-mi:MI:0398(two hybrid pooling approach)	psi-mi:MI:0915(physical association)	IntAct
WP_004181636.1	Q8ZA84	PUM1	0	100	81.54	BACTERIA	ANIMAL	human|Homo sapiens	yerpe|Yersinia pestis	pubmed:20711500|imex:IM-13779	psi-mi:MI:0398(two hybrid pooling approach)	psi-mi:MI:0915(physical association)	IntAct
WP_004181636.1	Q8ZA84	SULT1A1	0	100	81.54	BACTERIA	ANIMAL	human|Homo sapiens	yerpe|Yersinia pestis	pubmed:20711500|imex:IM-13779	psi-mi:MI:0398(two hybrid pooling approach)	psi-mi:MI:0915(physical association)	IntAct
WP_004181636.1	Q8ZA84	TRIM26	0	100	81.54	BACTERIA	ANIMAL	human|Homo sapiens	yerpe|Yersinia pestis	pubmed:20711500|imex:IM-13779	psi-mi:MI:0398(two hybrid pooling approach)	psi-mi:MI:0915(physical association)	IntAct
WP_004181636.1	Q8ZA84	UCKL1	0	100	81.54	BACTERIA	ANIMAL	human|Homo sapiens	yerpe|Yersinia pestis	pubmed:20711500|imex:IM-13779	psi-mi:MI:0398(two hybrid pooling approach)	psi-mi:MI:0915(physical association)	IntAct
WP_004178269.1	Q8ZJ18	N4BP2L2	0	99	79.826	BACTERIA	ANIMAL	human|Homo sapiens	yerpe|Yersinia pestis	pubmed:20711500|imex:IM-13779	psi-mi:MI:0398(two hybrid pooling approach)	psi-mi:MI:0915(physical association)	IntAct
WP_004178269.1	Q8ZJ18	NFKB1	0	99	79.826	BACTERIA	ANIMAL	human|Homo sapiens	yerpe|Yersinia pestis	pubmed:20711500|imex:IM-13779	psi-mi:MI:0398(two hybrid pooling approach)	psi-mi:MI:0915(physical association)	IntAct
WP_004173892.1	Q8ZA34	CD74	1.41e-88	89	52.863	BACTERIA	ANIMAL	human|Homo sapiens	yerpe|Yersinia pestis	pubmed:20711500|imex:IM-13779	psi-mi:MI:0398(two hybrid pooling approach)	psi-mi:MI:0915(physical association)	IntAct
WP_004151788.1	P08191	UPK1A	0	100	84.053	BACTERIA	ANIMAL	human|Homo sapiens	ecoli|Escherichia coli (strain K12)	pubmed:28228557|imex:IM-26025	psi-mi:MI:0892(solid phase assay)	psi-mi:MI:0915(physical association)	HPIDB
WP_004144945.1	Q8D1R1	COG8	0	100	67.021	BACTERIA	ANIMAL	human|Homo sapiens	yerpe|Yersinia pestis	pubmed:20711500|imex:IM-13779	psi-mi:MI:0398(two hybrid pooling approach)	psi-mi:MI:0915(physical association)	IntAct
WP_004144945.1	Q8D1R1	MIB2	0	100	67.021	BACTERIA	ANIMAL	human|Homo sapiens	yerpe|Yersinia pestis	pubmed:20711500|imex:IM-13779	psi-mi:MI:0398(two hybrid pooling approach)	psi-mi:MI:0915(physical association)	IntAct
WP_002886886.1	A0A384LII3	DHRS3	0	99	86.184	BACTERIA	ANIMAL	human|Homo sapiens	yerpe|Yersinia pestis	pubmed:20711500|imex:IM-13779	psi-mi:MI:0398(two hybrid pooling approach)	psi-mi:MI:0915(physical association)	IntAct
WP_004145947.1	Q8ZIE8	HMCN1	0	100	86.558	BACTERIA	ANIMAL	human|Homo sapiens	yerpe|Yersinia pestis	pubmed:20711500|imex:IM-13779	psi-mi:MI:0398(two hybrid pooling approach)	psi-mi:MI:0915(physical association)	IntAct
WP_002898189.1	Q8ZGA1	HGS	0	100	83.636	BACTERIA	ANIMAL	human|Homo sapiens	yerpe|Yersinia pestis	pubmed:20711500|imex:IM-13779	psi-mi:MI:0398(two hybrid pooling approach)	psi-mi:MI:0915(physical association)	IntAct
WP_002898189.1	Q8ZGA1	IFT20	0	100	83.636	BACTERIA	ANIMAL	human|Homo sapiens	yerpe|Yersinia pestis	pubmed:20711500|imex:IM-13779	psi-mi:MI:0398(two hybrid pooling approach)	psi-mi:MI:0915(physical association)	IntAct
WP_002898189.1	Q8ZGA1	LRRFIP2	0	100	83.636	BACTERIA	ANIMAL	human|Homo sapiens	yerpe|Yersinia pestis	pubmed:20711500|imex:IM-13779	psi-mi:MI:0398(two hybrid pooling approach)	psi-mi:MI:0915(physical association)	IntAct
WP_004147816.1	Q8ZG99	ODF2L	0	99	81.081	BACTERIA	ANIMAL	human|Homo sapiens	yerpe|Yersinia pestis	pubmed:20711500|imex:IM-13779	psi-mi:MI:0398(two hybrid pooling approach)	psi-mi:MI:0915(physical association)	IntAct
WP_002898189.1	Q8ZGA1	SPECC1	0	100	83.636	BACTERIA	ANIMAL	human|Homo sapiens	yerpe|Yersinia pestis	pubmed:20711500|imex:IM-13779	psi-mi:MI:0398(two hybrid pooling approach)	psi-mi:MI:0915(physical association)	IntAct
WP_002898189.1	Q8ZGA1	TRIM26	0	100	83.636	BACTERIA	ANIMAL	human|Homo sapiens	yerpe|Yersinia pestis	pubmed:20711500|imex:IM-13779	psi-mi:MI:0398(two hybrid pooling approach)	psi-mi:MI:0915(physical association)	IntAct
WP_002898189.1	Q8ZGA1	WAC	0	100	83.636	BACTERIA	ANIMAL	human|Homo sapiens	yerpe|Yersinia pestis	pubmed:20711500|imex:IM-13779	psi-mi:MI:0398(two hybrid pooling approach)	psi-mi:MI:0915(physical association)	IntAct
WP_004147816.1	Q8ZG99	YWHAE	0	99	81.081	BACTERIA	ANIMAL	human|Homo sapiens	yerpe|Yersinia pestis	pubmed:20711500|imex:IM-13779	psi-mi:MI:0398(two hybrid pooling approach)	psi-mi:MI:0915(physical association)	IntAct
WP_004147816.1	Q8ZG99	YWHAZ	0	99	81.081	BACTERIA	ANIMAL	human|Homo sapiens	yerpe|Yersinia pestis	pubmed:20711500|imex:IM-13779	psi-mi:MI:0398(two hybrid pooling approach)	psi-mi:MI:0915(physical association)	IntAct
WP_002883396.1	Q8D1K0	DPYD	1.33e-165	97	74.227	BACTERIA	ANIMAL	human|Homo sapiens	yerpe|Yersinia pestis	pubmed:20711500|imex:IM-13779	psi-mi:MI:0398(two hybrid pooling approach)	psi-mi:MI:0915(physical association)	IntAct
WP_002883396.1	Q8D1K0	NFKB1	1.33e-165	97	74.227	BACTERIA	ANIMAL	human|Homo sapiens	yerpe|Yersinia pestis	pubmed:20711500|imex:IM-13779	psi-mi:MI:0398(two hybrid pooling approach)	psi-mi:MI:0915(physical association)	IntAct
WP_002895066.1	Q8ZGZ1	UTP11	0	100	81.163	BACTERIA	ANIMAL	human|Homo sapiens	yerpe|Yersinia pestis	pubmed:20711500|imex:IM-13779	psi-mi:MI:0398(two hybrid pooling approach)	psi-mi:MI:0915(physical association)	IntAct
WP_002895061.1	A0A384KE99	TCF21	8.4e-68	100	78.873	BACTERIA	ANIMAL	human|Homo sapiens	yerpe|Yersinia pestis	pubmed:20711500|imex:IM-13779	psi-mi:MI:0398(two hybrid pooling approach)	psi-mi:MI:0915(physical association)	IntAct
WP_004173839.1	Q8Z9S7	DYNLT1	0	100	82.018	BACTERIA	ANIMAL	human|Homo sapiens	yerpe|Yersinia pestis	pubmed:20711500|imex:IM-13779	psi-mi:MI:0398(two hybrid pooling approach)	psi-mi:MI:0915(physical association)	IntAct
WP_004173839.1	Q8Z9S7	EIF4EBP2	0	100	82.018	BACTERIA	ANIMAL	human|Homo sapiens	yerpe|Yersinia pestis	pubmed:20711500|imex:IM-13779	psi-mi:MI:0398(two hybrid pooling approach)	psi-mi:MI:0915(physical association)	IntAct
WP_004173839.1	Q5NHR0	ERO1B	6.4e-159	99	50.998	BACTERIA	ANIMAL	human|Homo sapiens	fratt|Francisella tularensis subsp. tularensis	pubmed:20711500|imex:IM-13779	psi-mi:MI:0398(two hybrid pooling approach)	psi-mi:MI:0915(physical association)	IntAct
WP_004173839.1	Q8Z9S7	HIVEP1	0	100	82.018	BACTERIA	ANIMAL	human|Homo sapiens	yerpe|Yersinia pestis	pubmed:20711500|imex:IM-13779	psi-mi:MI:0398(two hybrid pooling approach)	psi-mi:MI:0915(physical association)	IntAct
WP_004173839.1	Q5NHR0	MBNL1	6.4e-159	99	50.998	BACTERIA	ANIMAL	human|Homo sapiens	fratt|Francisella tularensis subsp. tularensis	pubmed:20711500|imex:IM-13779	psi-mi:MI:0398(two hybrid pooling approach)	psi-mi:MI:0915(physical association)	IntAct
WP_004173839.1	Q5NHR0	MFN1	6.4e-159	99	50.998	BACTERIA	ANIMAL	human|Homo sapiens	fratt|Francisella tularensis subsp. tularensis	pubmed:20711500|imex:IM-13779	psi-mi:MI:0398(two hybrid pooling approach)	psi-mi:MI:0915(physical association)	IntAct
WP_004173839.1	Q8Z9S7	RBM4	0	100	82.018	BACTERIA	ANIMAL	human|Homo sapiens	yerpe|Yersinia pestis	pubmed:20711500|imex:IM-13779	psi-mi:MI:0398(two hybrid pooling approach)	psi-mi:MI:0915(physical association)	IntAct
WP_004173839.1	Q8Z9S7	SFT2D1	0	100	82.018	BACTERIA	ANIMAL	human|Homo sapiens	yerpe|Yersinia pestis	pubmed:20711500|imex:IM-13779	psi-mi:MI:0398(two hybrid pooling approach)	psi-mi:MI:0915(physical association)	IntAct
WP_004173839.1	Q8Z9S7	ZFP36	0	100	82.018	BACTERIA	ANIMAL	human|Homo sapiens	yerpe|Yersinia pestis	pubmed:20711500|imex:IM-13779	psi-mi:MI:0398(two hybrid pooling approach)	psi-mi:MI:0915(physical association)	IntAct
WP_002888731.1	Q5NEX4	CALCOCO2	0	99	64.271	BACTERIA	ANIMAL	human|Homo sapiens	fratt|Francisella tularensis subsp. tularensis	pubmed:20711500|imex:IM-13779	psi-mi:MI:0398(two hybrid pooling approach)	psi-mi:MI:0915(physical association)	IntAct
WP_002888731.1	Q5NEX4	CARD8	0	99	64.271	BACTERIA	ANIMAL	human|Homo sapiens	fratt|Francisella tularensis subsp. tularensis	pubmed:20711500|imex:IM-13779	psi-mi:MI:0398(two hybrid pooling approach)	psi-mi:MI:0915(physical association)	IntAct
WP_002888731.1	Q5NEX4	IGKC	0	99	64.271	BACTERIA	ANIMAL	human|Homo sapiens	fratt|Francisella tularensis subsp. tularensis	pubmed:20711500|imex:IM-13779	psi-mi:MI:0398(two hybrid pooling approach)	psi-mi:MI:0915(physical association)	IntAct
WP_002888731.1	Q5NEX4	TNRC6A	0	99	64.271	BACTERIA	ANIMAL	human|Homo sapiens	fratt|Francisella tularensis subsp. tularensis	pubmed:20711500|imex:IM-13779	psi-mi:MI:0398(two hybrid pooling approach)	psi-mi:MI:0915(physical association)	IntAct
WP_002888731.1	Q5NEX4	TSC22D3	0	99	64.271	BACTERIA	ANIMAL	human|Homo sapiens	fratt|Francisella tularensis subsp. tularensis	pubmed:20711500|imex:IM-13779	psi-mi:MI:0398(two hybrid pooling approach)	psi-mi:MI:0915(physical association)	IntAct
WP_002888731.1	A0A384K8A4	ACOT13	0	100	92.616	BACTERIA	ANIMAL	human|Homo sapiens	yerpe|Yersinia pestis	pubmed:20711500|imex:IM-13779	psi-mi:MI:0398(two hybrid pooling approach)	psi-mi:MI:0915(physical association)	IntAct
WP_002883224.1	INTACT:EBI-1540155	MDM2	4.53e-72	100	87.603	BACTERIA	ANIMAL	human|Homo sapiens	ecolx|Escherichia coli	pubmed:17875722	psi-mi:MI:0007(anti tag coimmunoprecipitation)	psi-mi:MI:0915(physical association)	IntAct
WP_002883224.1	INTACT:EBI-1540155	MDM4	4.53e-72	100	87.603	BACTERIA	ANIMAL	human|Homo sapiens	ecolx|Escherichia coli	pubmed:17875722	psi-mi:MI:0007(anti tag coimmunoprecipitation)	psi-mi:MI:0915(physical association)	IntAct
WP_002883016.1	Q5NGZ2	ANKRD13D	8.59e-165	99	52.586	BACTERIA	ANIMAL	human|Homo sapiens	fratt|Francisella tularensis subsp. tularensis	pubmed:20711500|imex:IM-13779	psi-mi:MI:0398(two hybrid pooling approach)	psi-mi:MI:0915(physical association)	IntAct
WP_002883016.1	Q5NGZ2	MAGED2	8.59e-165	99	52.586	BACTERIA	ANIMAL	human|Homo sapiens	fratt|Francisella tularensis subsp. tularensis	pubmed:20711500|imex:IM-13779	psi-mi:MI:0398(two hybrid pooling approach)	psi-mi:MI:0915(physical association)	IntAct
WP_002883016.1	Q5NGZ2	PIGH	8.59e-165	99	52.586	BACTERIA	ANIMAL	human|Homo sapiens	fratt|Francisella tularensis subsp. tularensis	pubmed:20711500|imex:IM-13779	psi-mi:MI:0398(two hybrid pooling approach)	psi-mi:MI:0915(physical association)	IntAct
WP_002883016.1	Q5NGZ2	SNRNP70	8.59e-165	99	52.586	BACTERIA	ANIMAL	human|Homo sapiens	fratt|Francisella tularensis subsp. tularensis	pubmed:20711500|imex:IM-13779	psi-mi:MI:0398(two hybrid pooling approach)	psi-mi:MI:0915(physical association)	IntAct
WP_002883016.1	Q5NGZ2	ZNF75D	8.59e-165	99	52.586	BACTERIA	ANIMAL	human|Homo sapiens	fratt|Francisella tularensis subsp. tularensis	pubmed:20711500|imex:IM-13779	psi-mi:MI:0398(two hybrid pooling approach)	psi-mi:MI:0915(physical association)	IntAct
WP_002883016.1	Q8ZA97	STAT1	0	100	83.691	BACTERIA	ANIMAL	human|Homo sapiens	yerpe|Yersinia pestis	pubmed:20711500|imex:IM-13779	psi-mi:MI:0398(two hybrid pooling approach)	psi-mi:MI:0915(physical association)	IntAct
WP_004180822.1	P58492	KDM5C	2.21e-108	100	52.528	BACTERIA	ANIMAL	human|Homo sapiens	yerpe|Yersinia pestis	pubmed:20711500|imex:IM-13779	psi-mi:MI:0398(two hybrid pooling approach)	psi-mi:MI:0915(physical association)	IntAct
WP_004180822.1	P58492	TUBB4A	2.21e-108	100	52.528	BACTERIA	ANIMAL	human|Homo sapiens	yerpe|Yersinia pestis	pubmed:20711500|imex:IM-13779	psi-mi:MI:0398(two hybrid pooling approach)	psi-mi:MI:0915(physical association)	IntAct
WP_004180822.1	P58492	VMAC	2.21e-108	100	52.528	BACTERIA	ANIMAL	human|Homo sapiens	yerpe|Yersinia pestis	pubmed:20711500|imex:IM-13779	psi-mi:MI:0398(two hybrid pooling approach)	psi-mi:MI:0915(physical association)	IntAct
WP_004180822.1	P58492	VWF	2.21e-108	100	52.528	BACTERIA	ANIMAL	human|Homo sapiens	yerpe|Yersinia pestis	pubmed:20711500|imex:IM-13779	psi-mi:MI:0398(two hybrid pooling approach)	psi-mi:MI:0915(physical association)	IntAct
WP_004144346.1	Q74SQ6	DNMT1	0	89	58.299	BACTERIA	ANIMAL	human|Homo sapiens	yerpe|Yersinia pestis	pubmed:20711500|imex:IM-13779	psi-mi:MI:0398(two hybrid pooling approach)	psi-mi:MI:0915(physical association)	IntAct
WP_002910924.1	Q0WJB8	CYTIP	0	99	60.522	BACTERIA	ANIMAL	human|Homo sapiens	yerpe|Yersinia pestis	pubmed:20711500|imex:IM-13779	psi-mi:MI:0398(two hybrid pooling approach)	psi-mi:MI:0915(physical association)	IntAct
WP_002888559.1	Q0WJB8	CYTIP	0	99	85.345	BACTERIA	ANIMAL	human|Homo sapiens	yerpe|Yersinia pestis	pubmed:20711500|imex:IM-13779	psi-mi:MI:0398(two hybrid pooling approach)	psi-mi:MI:0915(physical association)	IntAct
WP_002883026.1	Q8ZAA2	ZYX	1.31e-152	100	72.822	BACTERIA	ANIMAL	human|Homo sapiens	yerpe|Yersinia pestis	pubmed:20711500|imex:IM-13779	psi-mi:MI:0398(two hybrid pooling approach)	psi-mi:MI:0915(physical association)	IntAct
WP_004182874.1	Q8CZP1	EEF1G	0	99	62.112	BACTERIA	ANIMAL	human|Homo sapiens	yerpe|Yersinia pestis	pubmed:20711500|imex:IM-13779	psi-mi:MI:0398(two hybrid pooling approach)	psi-mi:MI:0915(physical association)	IntAct
WP_004182874.1	Q8CZP1	PDCD6	0	99	62.112	BACTERIA	ANIMAL	human|Homo sapiens	yerpe|Yersinia pestis	pubmed:20711500|imex:IM-13779	psi-mi:MI:0398(two hybrid pooling approach)	psi-mi:MI:0915(physical association)	IntAct
WP_004182874.1	Q8CZP1	TRIP11	0	99	62.112	BACTERIA	ANIMAL	human|Homo sapiens	yerpe|Yersinia pestis	pubmed:20711500|imex:IM-13779	psi-mi:MI:0398(two hybrid pooling approach)	psi-mi:MI:0915(physical association)	IntAct
WP_002913227.1	A0A0H2W6Y4	CHUK	3.9e-176	100	70.623	BACTERIA	ANIMAL	human|Homo sapiens	yerpe|Yersinia pestis	pubmed:20711500|imex:IM-13779	psi-mi:MI:0398(two hybrid pooling approach)	psi-mi:MI:0915(physical association)	IntAct
WP_002913227.1	A0A0H2W6Y4	RHOA	3.9e-176	100	70.623	BACTERIA	ANIMAL	human|Homo sapiens	yerpe|Yersinia pestis	pubmed:20711500|imex:IM-13779	psi-mi:MI:0398(two hybrid pooling approach)	psi-mi:MI:0915(physical association)	IntAct
WP_002913227.1	A0A0H2W6Y4	TASOR	3.9e-176	100	70.623	BACTERIA	ANIMAL	human|Homo sapiens	yerpe|Yersinia pestis	pubmed:20711500|imex:IM-13779	psi-mi:MI:0398(two hybrid pooling approach)	psi-mi:MI:0915(physical association)	IntAct
WP_004176526.1	Q8CZK9	CHP1	0	100	83.445	BACTERIA	ANIMAL	human|Homo sapiens	yerpe|Yersinia pestis	pubmed:20711500|imex:IM-13779	psi-mi:MI:0398(two hybrid pooling approach)	psi-mi:MI:0915(physical association)	IntAct
WP_004176526.1	Q5NHR7	FUBP1	4.05e-176	99	54.425	BACTERIA	ANIMAL	human|Homo sapiens	fratt|Francisella tularensis subsp. tularensis	pubmed:20711500|imex:IM-13779	psi-mi:MI:0398(two hybrid pooling approach)	psi-mi:MI:0915(physical association)	IntAct
WP_004176526.1	Q5NHR7	PLSCR1	4.05e-176	99	54.425	BACTERIA	ANIMAL	human|Homo sapiens	fratt|Francisella tularensis subsp. tularensis	pubmed:20711500|imex:IM-13779	psi-mi:MI:0398(two hybrid pooling approach)	psi-mi:MI:0915(physical association)	IntAct
WP_004174357.1	A0A384LGP0	PSD3	2.12e-142	99	70.229	BACTERIA	ANIMAL	human|Homo sapiens	yerpe|Yersinia pestis	pubmed:20711500|imex:IM-13779	psi-mi:MI:0398(two hybrid pooling approach)	psi-mi:MI:0915(physical association)	IntAct
WP_004143747.1	A0A384L096	GCN1	3.32e-173	96	76.491	BACTERIA	ANIMAL	human|Homo sapiens	yerpe|Yersinia pestis	pubmed:20711500|imex:IM-13779	psi-mi:MI:0398(two hybrid pooling approach)	psi-mi:MI:0915(physical association)	IntAct
WP_002882822.1	A0A384L096	GCN1	0	94	89.123	BACTERIA	ANIMAL	human|Homo sapiens	yerpe|Yersinia pestis	pubmed:20711500|imex:IM-13779	psi-mi:MI:0398(two hybrid pooling approach)	psi-mi:MI:0915(physical association)	IntAct
WP_004143747.1	A0A384L096	NCL	3.32e-173	96	76.491	BACTERIA	ANIMAL	human|Homo sapiens	yerpe|Yersinia pestis	pubmed:20711500|imex:IM-13779	psi-mi:MI:0398(two hybrid pooling approach)	psi-mi:MI:0915(physical association)	IntAct
WP_002882822.1	A0A384L096	NCL	0	94	89.123	BACTERIA	ANIMAL	human|Homo sapiens	yerpe|Yersinia pestis	pubmed:20711500|imex:IM-13779	psi-mi:MI:0398(two hybrid pooling approach)	psi-mi:MI:0915(physical association)	IntAct
WP_004143747.1	A0A384L096	P3H2	3.32e-173	96	76.491	BACTERIA	ANIMAL	human|Homo sapiens	yerpe|Yersinia pestis	pubmed:20711500|imex:IM-13779	psi-mi:MI:0398(two hybrid pooling approach)	psi-mi:MI:0915(physical association)	IntAct
WP_002882822.1	A0A384L096	P3H2	0	94	89.123	BACTERIA	ANIMAL	human|Homo sapiens	yerpe|Yersinia pestis	pubmed:20711500|imex:IM-13779	psi-mi:MI:0398(two hybrid pooling approach)	psi-mi:MI:0915(physical association)	IntAct
WP_004143747.1	A0A384L096	PDIA3	3.32e-173	96	76.491	BACTERIA	ANIMAL	human|Homo sapiens	yerpe|Yersinia pestis	pubmed:20711500|imex:IM-13779	psi-mi:MI:0398(two hybrid pooling approach)	psi-mi:MI:0915(physical association)	IntAct
WP_002882822.1	A0A384L096	PDIA3	0	94	89.123	BACTERIA	ANIMAL	human|Homo sapiens	yerpe|Yersinia pestis	pubmed:20711500|imex:IM-13779	psi-mi:MI:0398(two hybrid pooling approach)	psi-mi:MI:0915(physical association)	IntAct
WP_004143747.1	A0A384L096	PTPRC	3.32e-173	96	76.491	BACTERIA	ANIMAL	human|Homo sapiens	yerpe|Yersinia pestis	pubmed:20711500|imex:IM-13779	psi-mi:MI:0398(two hybrid pooling approach)	psi-mi:MI:0915(physical association)	IntAct
WP_002882822.1	A0A384L096	PTPRC	0	94	89.123	BACTERIA	ANIMAL	human|Homo sapiens	yerpe|Yersinia pestis	pubmed:20711500|imex:IM-13779	psi-mi:MI:0398(two hybrid pooling approach)	psi-mi:MI:0915(physical association)	IntAct
WP_004143747.1	A0A384L096	SETD2	3.32e-173	96	76.491	BACTERIA	ANIMAL	human|Homo sapiens	yerpe|Yersinia pestis	pubmed:20711500|imex:IM-13779	psi-mi:MI:0398(two hybrid pooling approach)	psi-mi:MI:0915(physical association)	IntAct
WP_002882822.1	A0A384L096	SETD2	0	94	89.123	BACTERIA	ANIMAL	human|Homo sapiens	yerpe|Yersinia pestis	pubmed:20711500|imex:IM-13779	psi-mi:MI:0398(two hybrid pooling approach)	psi-mi:MI:0915(physical association)	IntAct
WP_004143747.1	A0A384L096	TPT1	3.32e-173	96	76.491	BACTERIA	ANIMAL	human|Homo sapiens	yerpe|Yersinia pestis	pubmed:20711500|imex:IM-13779	psi-mi:MI:0398(two hybrid pooling approach)	psi-mi:MI:0915(physical association)	IntAct
WP_002882822.1	A0A384L096	TPT1	0	94	89.123	BACTERIA	ANIMAL	human|Homo sapiens	yerpe|Yersinia pestis	pubmed:20711500|imex:IM-13779	psi-mi:MI:0398(two hybrid pooling approach)	psi-mi:MI:0915(physical association)	IntAct
WP_004143747.1	A0A384L096	TRIM41	3.32e-173	96	76.491	BACTERIA	ANIMAL	human|Homo sapiens	yerpe|Yersinia pestis	pubmed:20711500|imex:IM-13779	psi-mi:MI:0398(two hybrid pooling approach)	psi-mi:MI:0915(physical association)	IntAct
WP_002882822.1	A0A384L096	TRIM41	0	94	89.123	BACTERIA	ANIMAL	human|Homo sapiens	yerpe|Yersinia pestis	pubmed:20711500|imex:IM-13779	psi-mi:MI:0398(two hybrid pooling approach)	psi-mi:MI:0915(physical association)	IntAct
WP_004151336.1	Q5NH45	CTDSP2	0	97	54.889	BACTERIA	ANIMAL	human|Homo sapiens	fratt|Francisella tularensis subsp. tularensis	pubmed:20711500|imex:IM-13779	psi-mi:MI:0398(two hybrid pooling approach)	psi-mi:MI:0915(physical association)	IntAct
WP_004151336.1	Q5NH45	MRFAP1	0	97	54.889	BACTERIA	ANIMAL	human|Homo sapiens	fratt|Francisella tularensis subsp. tularensis	pubmed:20711500|imex:IM-13779	psi-mi:MI:0398(two hybrid pooling approach)	psi-mi:MI:0915(physical association)	IntAct
WP_004151336.1	Q5NH45	RILPL1	0	97	54.889	BACTERIA	ANIMAL	human|Homo sapiens	fratt|Francisella tularensis subsp. tularensis	pubmed:20711500|imex:IM-13779	psi-mi:MI:0398(two hybrid pooling approach)	psi-mi:MI:0915(physical association)	IntAct
WP_004151336.1	Q5NH45	STAB1	0	97	54.889	BACTERIA	ANIMAL	human|Homo sapiens	fratt|Francisella tularensis subsp. tularensis	pubmed:20711500|imex:IM-13779	psi-mi:MI:0398(two hybrid pooling approach)	psi-mi:MI:0915(physical association)	IntAct
WP_004151336.1	Q5NH45	STMN1	0	97	54.889	BACTERIA	ANIMAL	human|Homo sapiens	fratt|Francisella tularensis subsp. tularensis	pubmed:20711500|imex:IM-13779	psi-mi:MI:0398(two hybrid pooling approach)	psi-mi:MI:0915(physical association)	IntAct
WP_004151336.1	Q5NH45	TMBIM4	0	97	54.889	BACTERIA	ANIMAL	human|Homo sapiens	fratt|Francisella tularensis subsp. tularensis	pubmed:20711500|imex:IM-13779	psi-mi:MI:0398(two hybrid pooling approach)	psi-mi:MI:0915(physical association)	IntAct
WP_004151336.1	Q5NH45	UTRN	0	97	54.889	BACTERIA	ANIMAL	human|Homo sapiens	fratt|Francisella tularensis subsp. tularensis	pubmed:20711500|imex:IM-13779	psi-mi:MI:0398(two hybrid pooling approach)	psi-mi:MI:0915(physical association)	IntAct
WP_004151336.1	Q5NH45	ZC3H13	0	97	54.889	BACTERIA	ANIMAL	human|Homo sapiens	fratt|Francisella tularensis subsp. tularensis	pubmed:20711500|imex:IM-13779	psi-mi:MI:0398(two hybrid pooling approach)	psi-mi:MI:0915(physical association)	IntAct
WP_004893501.1	Q81JN7	VAPA	0	98	60.435	BACTERIA	ANIMAL	human|Homo sapiens	bacan|Bacillus anthracis	pubmed:20711500|imex:IM-13779	psi-mi:MI:0398(two hybrid pooling approach)	psi-mi:MI:0915(physical association)	IntAct
WP_002913807.1	Q8ZCC3	FUBP1	0	94	71.554	BACTERIA	ANIMAL	human|Homo sapiens	yerpe|Yersinia pestis	pubmed:20711500|imex:IM-13779	psi-mi:MI:0398(two hybrid pooling approach)	psi-mi:MI:0915(physical association)	IntAct
WP_004181324.1	A0A0H2W839	ABI3BP	0	99	83.622	BACTERIA	ANIMAL	human|Homo sapiens	yerpe|Yersinia pestis	pubmed:20711500|imex:IM-13779	psi-mi:MI:0398(two hybrid pooling approach)	psi-mi:MI:0915(physical association)	IntAct
WP_004181324.1	A0A0H2W839	AMBRA1	0	99	83.622	BACTERIA	ANIMAL	human|Homo sapiens	yerpe|Yersinia pestis	pubmed:20711500|imex:IM-13779	psi-mi:MI:0398(two hybrid pooling approach)	psi-mi:MI:0915(physical association)	IntAct
WP_002916844.1	Q5NIB3	CDC5L	0	99	53.503	BACTERIA	ANIMAL	human|Homo sapiens	fratt|Francisella tularensis subsp. tularensis	pubmed:20711500|imex:IM-13779	psi-mi:MI:0398(two hybrid pooling approach)	psi-mi:MI:0915(physical association)	IntAct
WP_004181324.1	Q5NHQ1	CIB1	0	99	50.538	BACTERIA	ANIMAL	human|Homo sapiens	fratt|Francisella tularensis subsp. tularensis	pubmed:20711500|imex:IM-13779	psi-mi:MI:0398(two hybrid pooling approach)	psi-mi:MI:0915(physical association)	IntAct
WP_002916844.1	A0A384KVM3	DUT	0	100	90.808	BACTERIA	ANIMAL	human|Homo sapiens	yerpe|Yersinia pestis	pubmed:20711500|imex:IM-13779	psi-mi:MI:0398(two hybrid pooling approach)	psi-mi:MI:0915(physical association)	IntAct
WP_002916844.1	A0A384KVM3	HLA-A	0	100	90.808	BACTERIA	ANIMAL	human|Homo sapiens	yerpe|Yersinia pestis	pubmed:20711500|imex:IM-13779	psi-mi:MI:0398(two hybrid pooling approach)	psi-mi:MI:0915(physical association)	IntAct
WP_002916844.1	A0A384KVM3	HLA-A	0	100	90.808	BACTERIA	ANIMAL	human|Homo sapiens	yerpe|Yersinia pestis	pubmed:20711500|imex:IM-13779	psi-mi:MI:0398(two hybrid pooling approach)	psi-mi:MI:0915(physical association)	IntAct
WP_002916844.1	Q5NIB3	IQCB1	0	99	53.503	BACTERIA	ANIMAL	human|Homo sapiens	fratt|Francisella tularensis subsp. tularensis	pubmed:20711500|imex:IM-13779	psi-mi:MI:0398(two hybrid pooling approach)	psi-mi:MI:0915(physical association)	IntAct
WP_004181324.1	A0A0H2W839	LARS	0	99	83.622	BACTERIA	ANIMAL	human|Homo sapiens	yerpe|Yersinia pestis	pubmed:20711500|imex:IM-13779	psi-mi:MI:0398(two hybrid pooling approach)	psi-mi:MI:0915(physical association)	IntAct
WP_004181324.1	A0A0H2W839	MARK3	0	99	83.622	BACTERIA	ANIMAL	human|Homo sapiens	yerpe|Yersinia pestis	pubmed:20711500|imex:IM-13779	psi-mi:MI:0398(two hybrid pooling approach)	psi-mi:MI:0915(physical association)	IntAct
WP_004181324.1	A0A0H2W839	MYO1F	0	99	83.622	BACTERIA	ANIMAL	human|Homo sapiens	yerpe|Yersinia pestis	pubmed:20711500|imex:IM-13779	psi-mi:MI:0398(two hybrid pooling approach)	psi-mi:MI:0915(physical association)	IntAct
WP_002916844.1	A0A384KVM3	NKTR	0	100	90.808	BACTERIA	ANIMAL	human|Homo sapiens	yerpe|Yersinia pestis	pubmed:20711500|imex:IM-13779	psi-mi:MI:0398(two hybrid pooling approach)	psi-mi:MI:0915(physical association)	IntAct
WP_002916844.1	Q5NIB3	NT5C2	0	99	53.503	BACTERIA	ANIMAL	human|Homo sapiens	fratt|Francisella tularensis subsp. tularensis	pubmed:20711500|imex:IM-13779	psi-mi:MI:0398(two hybrid pooling approach)	psi-mi:MI:0915(physical association)	IntAct
WP_002916844.1	A0A384KVM3	PECAM1	0	100	90.808	BACTERIA	ANIMAL	human|Homo sapiens	yerpe|Yersinia pestis	pubmed:20711500|imex:IM-13779	psi-mi:MI:0398(two hybrid pooling approach)	psi-mi:MI:0915(physical association)	IntAct
WP_002916844.1	A0A384KVM3	STUB1	0	100	90.808	BACTERIA	ANIMAL	human|Homo sapiens	yerpe|Yersinia pestis	pubmed:20711500|imex:IM-13779	psi-mi:MI:0398(two hybrid pooling approach)	psi-mi:MI:0915(physical association)	IntAct
WP_004151850.1	Q8ZDX4	ANXA7	2.13e-143	95	67.949	BACTERIA	ANIMAL	human|Homo sapiens	yerpe|Yersinia pestis	pubmed:20711500|imex:IM-13779	psi-mi:MI:0398(two hybrid pooling approach)	psi-mi:MI:0915(physical association)	IntAct
WP_004151850.1	Q8ZDX4	CLINT1	2.13e-143	95	67.949	BACTERIA	ANIMAL	human|Homo sapiens	yerpe|Yersinia pestis	pubmed:20711500|imex:IM-13779	psi-mi:MI:0398(two hybrid pooling approach)	psi-mi:MI:0915(physical association)	IntAct
WP_004151850.1	Q8ZDX4	EIF2AK1	2.13e-143	95	67.949	BACTERIA	ANIMAL	human|Homo sapiens	yerpe|Yersinia pestis	pubmed:20711500|imex:IM-13779	psi-mi:MI:0398(two hybrid pooling approach)	psi-mi:MI:0915(physical association)	IntAct
WP_004151850.1	Q8ZDX4	HAX1	2.13e-143	95	67.949	BACTERIA	ANIMAL	human|Homo sapiens	yerpe|Yersinia pestis	pubmed:20711500|imex:IM-13779	psi-mi:MI:0398(two hybrid pooling approach)	psi-mi:MI:0915(physical association)	IntAct
WP_004151850.1	Q8ZDX4	MAPRE1	2.13e-143	95	67.949	BACTERIA	ANIMAL	human|Homo sapiens	yerpe|Yersinia pestis	pubmed:20711500|imex:IM-13779	psi-mi:MI:0398(two hybrid pooling approach)	psi-mi:MI:0915(physical association)	IntAct
WP_004151850.1	Q8ZDX4	SPTB	2.13e-143	95	67.949	BACTERIA	ANIMAL	human|Homo sapiens	yerpe|Yersinia pestis	pubmed:20711500|imex:IM-13779	psi-mi:MI:0398(two hybrid pooling approach)	psi-mi:MI:0915(physical association)	IntAct
WP_004144312.1	Q8ZCT2	PDCD6IP	1.67e-82	99	78.169	BACTERIA	ANIMAL	human|Homo sapiens	yerpe|Yersinia pestis	pubmed:20711500|imex:IM-13779	psi-mi:MI:0398(two hybrid pooling approach)	psi-mi:MI:0915(physical association)	IntAct
WP_002913498.1	A0A384KU48	ADAR	0	100	88.235	BACTERIA	ANIMAL	human|Homo sapiens	yerpe|Yersinia pestis	pubmed:20711500|imex:IM-13779	psi-mi:MI:0398(two hybrid pooling approach)	psi-mi:MI:0915(physical association)	IntAct
WP_002913498.1	A0A384KU48	CALCOCO1	0	100	88.235	BACTERIA	ANIMAL	human|Homo sapiens	yerpe|Yersinia pestis	pubmed:20711500|imex:IM-13779	psi-mi:MI:0398(two hybrid pooling approach)	psi-mi:MI:0915(physical association)	IntAct
WP_002913498.1	A0A384KU48	EEF2	0	100	88.235	BACTERIA	ANIMAL	human|Homo sapiens	yerpe|Yersinia pestis	pubmed:20711500|imex:IM-13779	psi-mi:MI:0398(two hybrid pooling approach)	psi-mi:MI:0915(physical association)	IntAct
WP_002913498.1	A0A1S0QPD6	FGF1	6.87e-91	96	52.396	BACTERIA	ANIMAL	human|Homo sapiens	bacan|Bacillus anthracis	pubmed:20711500|imex:IM-13779	psi-mi:MI:0398(two hybrid pooling approach)	psi-mi:MI:0915(physical association)	IntAct
WP_002913498.1	A0A384KU48	HNRNPR	0	100	88.235	BACTERIA	ANIMAL	human|Homo sapiens	yerpe|Yersinia pestis	pubmed:20711500|imex:IM-13779	psi-mi:MI:0398(two hybrid pooling approach)	psi-mi:MI:0915(physical association)	IntAct
WP_002913498.1	A0A384KU48	RELCH	0	100	88.235	BACTERIA	ANIMAL	human|Homo sapiens	yerpe|Yersinia pestis	pubmed:20711500|imex:IM-13779	psi-mi:MI:0398(two hybrid pooling approach)	psi-mi:MI:0915(physical association)	IntAct
WP_002913498.1	A0A384KU48	RNF122	0	100	88.235	BACTERIA	ANIMAL	human|Homo sapiens	yerpe|Yersinia pestis	pubmed:20711500|imex:IM-13779	psi-mi:MI:0398(two hybrid pooling approach)	psi-mi:MI:0915(physical association)	IntAct
WP_021441488.1	Q7CHI5	THRAP3	0	100	66.497	BACTERIA	ANIMAL	human|Homo sapiens	yerpe|Yersinia pestis	pubmed:20711500|imex:IM-13779	psi-mi:MI:0398(two hybrid pooling approach)	psi-mi:MI:0915(physical association)	IntAct
WP_004143010.1	Q5NEL1	GIPC1	0	99	56.209	BACTERIA	ANIMAL	human|Homo sapiens	fratt|Francisella tularensis subsp. tularensis	pubmed:20711500|imex:IM-13779	psi-mi:MI:0398(two hybrid pooling approach)	psi-mi:MI:0915(physical association)	IntAct
WP_004143010.1	Q5NEL1	LDB1	0	99	56.209	BACTERIA	ANIMAL	human|Homo sapiens	fratt|Francisella tularensis subsp. tularensis	pubmed:20711500|imex:IM-13779	psi-mi:MI:0398(two hybrid pooling approach)	psi-mi:MI:0915(physical association)	IntAct
WP_002914153.1	Q7CK92	C11orf24	2.61e-130	99	73.846	BACTERIA	ANIMAL	human|Homo sapiens	yerpe|Yersinia pestis	pubmed:20711500|imex:IM-13779	psi-mi:MI:0398(two hybrid pooling approach)	psi-mi:MI:0915(physical association)	IntAct
WP_002914153.1	Q7CK92	JPH4	2.61e-130	99	73.846	BACTERIA	ANIMAL	human|Homo sapiens	yerpe|Yersinia pestis	pubmed:20711500|imex:IM-13779	psi-mi:MI:0398(two hybrid pooling approach)	psi-mi:MI:0915(physical association)	IntAct
WP_002914153.1	Q7CK92	SSBP2	2.61e-130	99	73.846	BACTERIA	ANIMAL	human|Homo sapiens	yerpe|Yersinia pestis	pubmed:20711500|imex:IM-13779	psi-mi:MI:0398(two hybrid pooling approach)	psi-mi:MI:0915(physical association)	IntAct
WP_002884943.1	Q8ZJ10	GIPC1	0	99	72.346	BACTERIA	ANIMAL	human|Homo sapiens	yerpe|Yersinia pestis	pubmed:20711500|imex:IM-13779	psi-mi:MI:0398(two hybrid pooling approach)	psi-mi:MI:0915(physical association)	IntAct
WP_002884943.1	Q8ZJ10	NLRP1	0	99	72.346	BACTERIA	ANIMAL	human|Homo sapiens	yerpe|Yersinia pestis	pubmed:20711500|imex:IM-13779	psi-mi:MI:0398(two hybrid pooling approach)	psi-mi:MI:0915(physical association)	IntAct
WP_002884943.1	Q8ZJ10	RIDA	0	99	72.346	BACTERIA	ANIMAL	human|Homo sapiens	yerpe|Yersinia pestis	pubmed:20711500|imex:IM-13779	psi-mi:MI:0398(two hybrid pooling approach)	psi-mi:MI:0915(physical association)	IntAct
WP_002884943.1	Q8ZJ10	TLR4	0	99	72.346	BACTERIA	ANIMAL	human|Homo sapiens	yerpe|Yersinia pestis	pubmed:20711500|imex:IM-13779	psi-mi:MI:0398(two hybrid pooling approach)	psi-mi:MI:0915(physical association)	IntAct
WP_002884943.1	Q8ZJ10	TRPC1	0	99	72.346	BACTERIA	ANIMAL	human|Homo sapiens	yerpe|Yersinia pestis	pubmed:20711500|imex:IM-13779	psi-mi:MI:0398(two hybrid pooling approach)	psi-mi:MI:0915(physical association)	IntAct
WP_004175465.1	Q8ZEL7	DNMT3A	0	99	78.886	BACTERIA	ANIMAL	human|Homo sapiens	yerpe|Yersinia pestis	pubmed:20711500|imex:IM-13779	psi-mi:MI:0398(two hybrid pooling approach)	psi-mi:MI:0915(physical association)	IntAct
WP_004175465.1	Q8ZEL7	PLXNB2	0	99	78.886	BACTERIA	ANIMAL	human|Homo sapiens	yerpe|Yersinia pestis	pubmed:20711500|imex:IM-13779	psi-mi:MI:0398(two hybrid pooling approach)	psi-mi:MI:0915(physical association)	IntAct
WP_004175465.1	Q8ZEL7	TES	0	99	78.886	BACTERIA	ANIMAL	human|Homo sapiens	yerpe|Yersinia pestis	pubmed:20711500|imex:IM-13779	psi-mi:MI:0398(two hybrid pooling approach)	psi-mi:MI:0915(physical association)	IntAct
WP_004175465.1	Q8ZEL7	THBD	0	99	78.886	BACTERIA	ANIMAL	human|Homo sapiens	yerpe|Yersinia pestis	pubmed:20711500|imex:IM-13779	psi-mi:MI:0398(two hybrid pooling approach)	psi-mi:MI:0915(physical association)	IntAct
WP_004175465.1	Q8ZEL7	TRPC1	0	99	78.886	BACTERIA	ANIMAL	human|Homo sapiens	yerpe|Yersinia pestis	pubmed:20711500|imex:IM-13779	psi-mi:MI:0398(two hybrid pooling approach)	psi-mi:MI:0915(physical association)	IntAct
WP_002885665.1	Q8ZIV7	BAG1	0	100	89.352	BACTERIA	ANIMAL	human|Homo sapiens	yerpe|Yersinia pestis	pubmed:20711500|imex:IM-13779	psi-mi:MI:0398(two hybrid pooling approach)	psi-mi:MI:0915(physical association)	IntAct
WP_004142808.1	Q81JW1	ANPEP	0	98	56.983	BACTERIA	ANIMAL	human|Homo sapiens	bacan|Bacillus anthracis	pubmed:20711500|imex:IM-13779	psi-mi:MI:0398(two hybrid pooling approach)	psi-mi:MI:0915(physical association)	IntAct
WP_004142808.1	Q81JW1	CDC16	0	98	56.983	BACTERIA	ANIMAL	human|Homo sapiens	bacan|Bacillus anthracis	pubmed:20711500|imex:IM-13779	psi-mi:MI:0398(two hybrid pooling approach)	psi-mi:MI:0915(physical association)	IntAct
WP_004142808.1	Q81JW1	CYP4F3	0	98	56.983	BACTERIA	ANIMAL	human|Homo sapiens	bacan|Bacillus anthracis	pubmed:20711500|imex:IM-13779	psi-mi:MI:0398(two hybrid pooling approach)	psi-mi:MI:0915(physical association)	IntAct
WP_004142808.1	Q81JW1	DCTN3	0	98	56.983	BACTERIA	ANIMAL	human|Homo sapiens	bacan|Bacillus anthracis	pubmed:20711500|imex:IM-13779	psi-mi:MI:0398(two hybrid pooling approach)	psi-mi:MI:0915(physical association)	IntAct
WP_004142808.1	Q81JW1	HDAC4	0	98	56.983	BACTERIA	ANIMAL	human|Homo sapiens	bacan|Bacillus anthracis	pubmed:20711500|imex:IM-13779	psi-mi:MI:0398(two hybrid pooling approach)	psi-mi:MI:0915(physical association)	IntAct
WP_004142808.1	Q81JW1	LENG8	0	98	56.983	BACTERIA	ANIMAL	human|Homo sapiens	bacan|Bacillus anthracis	pubmed:20711500|imex:IM-13779	psi-mi:MI:0398(two hybrid pooling approach)	psi-mi:MI:0915(physical association)	IntAct
WP_004142808.1	Q81JW1	MACF1	0	98	56.983	BACTERIA	ANIMAL	human|Homo sapiens	bacan|Bacillus anthracis	pubmed:20711500|imex:IM-13779	psi-mi:MI:0398(two hybrid pooling approach)	psi-mi:MI:0915(physical association)	IntAct
WP_004142808.1	Q81JW1	MED23	0	98	56.983	BACTERIA	ANIMAL	human|Homo sapiens	bacan|Bacillus anthracis	pubmed:20711500|imex:IM-13779	psi-mi:MI:0398(two hybrid pooling approach)	psi-mi:MI:0915(physical association)	IntAct
WP_004142808.1	Q81JW1	MTMR12	0	98	56.983	BACTERIA	ANIMAL	human|Homo sapiens	bacan|Bacillus anthracis	pubmed:20711500|imex:IM-13779	psi-mi:MI:0398(two hybrid pooling approach)	psi-mi:MI:0915(physical association)	IntAct
WP_004142808.1	Q81JW1	PLXNB2	0	98	56.983	BACTERIA	ANIMAL	human|Homo sapiens	bacan|Bacillus anthracis	pubmed:20711500|imex:IM-13779	psi-mi:MI:0398(two hybrid pooling approach)	psi-mi:MI:0915(physical association)	IntAct
WP_004142808.1	Q81JW1	PTGER4	0	98	56.983	BACTERIA	ANIMAL	human|Homo sapiens	bacan|Bacillus anthracis	pubmed:20711500|imex:IM-13779	psi-mi:MI:0398(two hybrid pooling approach)	psi-mi:MI:0915(physical association)	IntAct
WP_004142808.1	Q5NHS1	RBM45	0	99	61.039	BACTERIA	ANIMAL	human|Homo sapiens	fratt|Francisella tularensis subsp. tularensis	pubmed:20711500|imex:IM-13779	psi-mi:MI:0398(two hybrid pooling approach)	psi-mi:MI:0915(physical association)	IntAct
WP_004142808.1	Q81JW1	RBM47	0	98	56.983	BACTERIA	ANIMAL	human|Homo sapiens	bacan|Bacillus anthracis	pubmed:20711500|imex:IM-13779	psi-mi:MI:0398(two hybrid pooling approach)	psi-mi:MI:0915(physical association)	IntAct
WP_004142808.1	Q81JW1	SLC12A6	0	98	56.983	BACTERIA	ANIMAL	human|Homo sapiens	bacan|Bacillus anthracis	pubmed:20711500|imex:IM-13779	psi-mi:MI:0398(two hybrid pooling approach)	psi-mi:MI:0915(physical association)	IntAct
WP_004142808.1	Q81JW1	ZAP70	0	98	56.983	BACTERIA	ANIMAL	human|Homo sapiens	bacan|Bacillus anthracis	pubmed:20711500|imex:IM-13779	psi-mi:MI:0398(two hybrid pooling approach)	psi-mi:MI:0915(physical association)	IntAct
WP_004142808.1	Q81JW1	ZNF292	0	98	56.983	BACTERIA	ANIMAL	human|Homo sapiens	bacan|Bacillus anthracis	pubmed:20711500|imex:IM-13779	psi-mi:MI:0398(two hybrid pooling approach)	psi-mi:MI:0915(physical association)	IntAct
WP_004178254.1	Q8ZAR3	C4B	0	100	89.225	BACTERIA	ANIMAL	human|Homo sapiens	yerpe|Yersinia pestis	pubmed:20711500|imex:IM-13779	psi-mi:MI:0398(two hybrid pooling approach)	psi-mi:MI:0915(physical association)	IntAct
WP_004178254.1	Q5NI79	CIAO2B	0	99	53.03	BACTERIA	ANIMAL	human|Homo sapiens	fratt|Francisella tularensis subsp. tularensis	pubmed:20711500|imex:IM-13779	psi-mi:MI:0398(two hybrid pooling approach)	psi-mi:MI:0915(physical association)	IntAct
WP_004178254.1	Q5NI79	DKFZp686B0790	0	99	53.03	BACTERIA	ANIMAL	human|Homo sapiens	fratt|Francisella tularensis subsp. tularensis	pubmed:20711500|imex:IM-13779	psi-mi:MI:0398(two hybrid pooling approach)	psi-mi:MI:0915(physical association)	IntAct
WP_004178254.1	Q8ZAR3	ENG	0	100	89.225	BACTERIA	ANIMAL	human|Homo sapiens	yerpe|Yersinia pestis	pubmed:20711500|imex:IM-13779	psi-mi:MI:0398(two hybrid pooling approach)	psi-mi:MI:0915(physical association)	IntAct
WP_004178254.1	Q5NI79	FES	0	99	53.03	BACTERIA	ANIMAL	human|Homo sapiens	fratt|Francisella tularensis subsp. tularensis	pubmed:20711500|imex:IM-13779	psi-mi:MI:0398(two hybrid pooling approach)	psi-mi:MI:0915(physical association)	IntAct
WP_004178254.1	Q5NI79	HNRNPA2B1	0	99	53.03	BACTERIA	ANIMAL	human|Homo sapiens	fratt|Francisella tularensis subsp. tularensis	pubmed:20711500|imex:IM-13779	psi-mi:MI:0398(two hybrid pooling approach)	psi-mi:MI:0915(physical association)	IntAct
WP_004178254.1	Q5NI79	KLF15	0	99	53.03	BACTERIA	ANIMAL	human|Homo sapiens	fratt|Francisella tularensis subsp. tularensis	pubmed:20711500|imex:IM-13779	psi-mi:MI:0398(two hybrid pooling approach)	psi-mi:MI:0915(physical association)	IntAct
WP_004178254.1	Q8ZAR3	RACK1	0	100	89.225	BACTERIA	ANIMAL	human|Homo sapiens	yerpe|Yersinia pestis	pubmed:20711500|imex:IM-13779	psi-mi:MI:0398(two hybrid pooling approach)	psi-mi:MI:0915(physical association)	IntAct
WP_004178254.1	Q5NI79	RBFOX2	0	99	53.03	BACTERIA	ANIMAL	human|Homo sapiens	fratt|Francisella tularensis subsp. tularensis	pubmed:20711500|imex:IM-13779	psi-mi:MI:0398(two hybrid pooling approach)	psi-mi:MI:0915(physical association)	IntAct
WP_004178254.1	Q8ZAR3	SUN2	0	100	89.225	BACTERIA	ANIMAL	human|Homo sapiens	yerpe|Yersinia pestis	pubmed:20711500|imex:IM-13779	psi-mi:MI:0398(two hybrid pooling approach)	psi-mi:MI:0915(physical association)	IntAct
WP_004151322.1	A0A1S0QXP6	MYL12A	4.4e-66	89	62	BACTERIA	ANIMAL	human|Homo sapiens	bacan|Bacillus anthracis	pubmed:20711500|imex:IM-13779	psi-mi:MI:0398(two hybrid pooling approach)	psi-mi:MI:0915(physical association)	IntAct
WP_004151322.1	A0A1S0QXP6	TRANK1	4.4e-66	89	62	BACTERIA	ANIMAL	human|Homo sapiens	bacan|Bacillus anthracis	pubmed:20711500|imex:IM-13779	psi-mi:MI:0398(two hybrid pooling approach)	psi-mi:MI:0915(physical association)	IntAct
WP_002913213.1	Q5NEB9	TENT4B	0	96	57.113	BACTERIA	ANIMAL	human|Homo sapiens	fratt|Francisella tularensis subsp. tularensis	pubmed:20711500|imex:IM-13779	psi-mi:MI:0398(two hybrid pooling approach)	psi-mi:MI:0915(physical association)	IntAct
WP_002884357.1	Q8ZAR2	DEF6	0	99	81.308	BACTERIA	ANIMAL	human|Homo sapiens	yerpe|Yersinia pestis	pubmed:20711500|imex:IM-13779	psi-mi:MI:0398(two hybrid pooling approach)	psi-mi:MI:0915(physical association)	IntAct
WP_002884357.1	Q8ZAR2	HIVEP1	0	99	81.308	BACTERIA	ANIMAL	human|Homo sapiens	yerpe|Yersinia pestis	pubmed:20711500|imex:IM-13779	psi-mi:MI:0398(two hybrid pooling approach)	psi-mi:MI:0915(physical association)	IntAct
WP_002884357.1	Q8ZAR2	JAK1	0	99	81.308	BACTERIA	ANIMAL	human|Homo sapiens	yerpe|Yersinia pestis	pubmed:20711500|imex:IM-13779	psi-mi:MI:0398(two hybrid pooling approach)	psi-mi:MI:0915(physical association)	IntAct
WP_002884357.1	A0A0F7RI71	MED21	1.61e-149	99	52.448	BACTERIA	ANIMAL	human|Homo sapiens	bacan|Bacillus anthracis	pubmed:20711500|imex:IM-13779	psi-mi:MI:0398(two hybrid pooling approach)	psi-mi:MI:0915(physical association)	IntAct
WP_002884357.1	Q8ZAR2	POGZ	0	99	81.308	BACTERIA	ANIMAL	human|Homo sapiens	yerpe|Yersinia pestis	pubmed:20711500|imex:IM-13779	psi-mi:MI:0398(two hybrid pooling approach)	psi-mi:MI:0915(physical association)	IntAct
WP_002884357.1	Q8ZAR2	ZHX1	0	99	81.308	BACTERIA	ANIMAL	human|Homo sapiens	yerpe|Yersinia pestis	pubmed:20711500|imex:IM-13779	psi-mi:MI:0398(two hybrid pooling approach)	psi-mi:MI:0915(physical association)	IntAct
WP_002920570.1	Q8G8T7	ARHGDIB	5.96e-132	99	50.137	BACTERIA	ANIMAL	human|Homo sapiens	fratl|Francisella tularensis subsp. tularensis	pubmed:20711500|imex:IM-13779	psi-mi:MI:0398(two hybrid pooling approach)	psi-mi:MI:0915(physical association)	IntAct
WP_002920570.1	Q8G8T7	EMILIN1	5.96e-132	99	50.137	BACTERIA	ANIMAL	human|Homo sapiens	fratl|Francisella tularensis subsp. tularensis	pubmed:20711500|imex:IM-13779	psi-mi:MI:0398(two hybrid pooling approach)	psi-mi:MI:0915(physical association)	IntAct
WP_002920570.1	Q8G8T7	HBA1	5.96e-132	99	50.137	BACTERIA	ANIMAL	human|Homo sapiens	fratl|Francisella tularensis subsp. tularensis	pubmed:20711500|imex:IM-13779	psi-mi:MI:0398(two hybrid pooling approach)	psi-mi:MI:0915(physical association)	IntAct
WP_002920570.1	Q8G8T7	ICAM2	5.96e-132	99	50.137	BACTERIA	ANIMAL	human|Homo sapiens	fratl|Francisella tularensis subsp. tularensis	pubmed:20711500|imex:IM-13779	psi-mi:MI:0398(two hybrid pooling approach)	psi-mi:MI:0915(physical association)	IntAct
WP_002920570.1	Q8G8T7	IGHA2	5.96e-132	99	50.137	BACTERIA	ANIMAL	human|Homo sapiens	fratl|Francisella tularensis subsp. tularensis	pubmed:20711500|imex:IM-13779	psi-mi:MI:0398(two hybrid pooling approach)	psi-mi:MI:0915(physical association)	IntAct
WP_002920570.1	Q8G8T7	NFKB1	5.96e-132	99	50.137	BACTERIA	ANIMAL	human|Homo sapiens	fratl|Francisella tularensis subsp. tularensis	pubmed:20711500|imex:IM-13779	psi-mi:MI:0398(two hybrid pooling approach)	psi-mi:MI:0915(physical association)	IntAct
WP_002920570.1	Q8G8T7	POGZ	5.96e-132	99	50.137	BACTERIA	ANIMAL	human|Homo sapiens	fratl|Francisella tularensis subsp. tularensis	pubmed:20711500|imex:IM-13779	psi-mi:MI:0398(two hybrid pooling approach)	psi-mi:MI:0915(physical association)	IntAct
WP_002920570.1	Q8G8T7	RNF126	5.96e-132	99	50.137	BACTERIA	ANIMAL	human|Homo sapiens	fratl|Francisella tularensis subsp. tularensis	pubmed:20711500|imex:IM-13779	psi-mi:MI:0398(two hybrid pooling approach)	psi-mi:MI:0915(physical association)	IntAct
WP_002920570.1	Q8G8T7	SNRPD1	5.96e-132	99	50.137	BACTERIA	ANIMAL	human|Homo sapiens	fratl|Francisella tularensis subsp. tularensis	pubmed:20711500|imex:IM-13779	psi-mi:MI:0398(two hybrid pooling approach)	psi-mi:MI:0915(physical association)	IntAct
WP_002920570.1	Q8G8T7	USO1	5.96e-132	99	50.137	BACTERIA	ANIMAL	human|Homo sapiens	fratl|Francisella tularensis subsp. tularensis	pubmed:20711500|imex:IM-13779	psi-mi:MI:0398(two hybrid pooling approach)	psi-mi:MI:0915(physical association)	IntAct
WP_004151907.1	P58644	CIC	1.41e-128	100	74.286	BACTERIA	ANIMAL	human|Homo sapiens	yerpe|Yersinia pestis	pubmed:20711500|imex:IM-13779	psi-mi:MI:0398(two hybrid pooling approach)	psi-mi:MI:0915(physical association)	IntAct
WP_004151907.1	P58644	ECM1	1.41e-128	100	74.286	BACTERIA	ANIMAL	human|Homo sapiens	yerpe|Yersinia pestis	pubmed:20711500|imex:IM-13779	psi-mi:MI:0398(two hybrid pooling approach)	psi-mi:MI:0915(physical association)	IntAct
WP_004151907.1	P58644	HTRA2	1.41e-128	100	74.286	BACTERIA	ANIMAL	human|Homo sapiens	yerpe|Yersinia pestis	pubmed:20711500|imex:IM-13779	psi-mi:MI:0398(two hybrid pooling approach)	psi-mi:MI:0915(physical association)	IntAct
WP_004151907.1	P58644	TAF6	1.41e-128	100	74.286	BACTERIA	ANIMAL	human|Homo sapiens	yerpe|Yersinia pestis	pubmed:20711500|imex:IM-13779	psi-mi:MI:0398(two hybrid pooling approach)	psi-mi:MI:0915(physical association)	IntAct
WP_004212571.1	Q8ZIL5	CD46	0	99	86.877	BACTERIA	ANIMAL	human|Homo sapiens	yerpe|Yersinia pestis	pubmed:20711500|imex:IM-13779	psi-mi:MI:0398(two hybrid pooling approach)	psi-mi:MI:0915(physical association)	IntAct
WP_004212571.1	Q8ZIL5	CPT1A	0	99	86.877	BACTERIA	ANIMAL	human|Homo sapiens	yerpe|Yersinia pestis	pubmed:20711500|imex:IM-13779	psi-mi:MI:0398(two hybrid pooling approach)	psi-mi:MI:0915(physical association)	IntAct
WP_004212571.1	Q8ZIL5	N4BP2L2	0	99	86.877	BACTERIA	ANIMAL	human|Homo sapiens	yerpe|Yersinia pestis	pubmed:20711500|imex:IM-13779	psi-mi:MI:0398(two hybrid pooling approach)	psi-mi:MI:0915(physical association)	IntAct
WP_004212571.1	Q8ZIL5	NCOA3	0	99	86.877	BACTERIA	ANIMAL	human|Homo sapiens	yerpe|Yersinia pestis	pubmed:20711500|imex:IM-13779	psi-mi:MI:0398(two hybrid pooling approach)	psi-mi:MI:0915(physical association)	IntAct
WP_004212571.1	Q8ZIL5	PLSCR3	0	99	86.877	BACTERIA	ANIMAL	human|Homo sapiens	yerpe|Yersinia pestis	pubmed:20711500|imex:IM-13779	psi-mi:MI:0398(two hybrid pooling approach)	psi-mi:MI:0915(physical association)	IntAct
WP_004212571.1	Q8ZIL5	S100A9	0	99	86.877	BACTERIA	ANIMAL	human|Homo sapiens	yerpe|Yersinia pestis	pubmed:20711500|imex:IM-13779	psi-mi:MI:0398(two hybrid pooling approach)	psi-mi:MI:0915(physical association)	IntAct
WP_002886928.1	Q8ZB39	ANXA7	0	100	85.852	BACTERIA	ANIMAL	human|Homo sapiens	yerpe|Yersinia pestis	pubmed:20711500|imex:IM-13779	psi-mi:MI:0398(two hybrid pooling approach)	psi-mi:MI:0915(physical association)	IntAct
WP_002886928.1	Q8ZB39	DNMT3A	0	100	85.852	BACTERIA	ANIMAL	human|Homo sapiens	yerpe|Yersinia pestis	pubmed:20711500|imex:IM-13779	psi-mi:MI:0398(two hybrid pooling approach)	psi-mi:MI:0915(physical association)	IntAct
WP_002888056.1	Q81WF2	CHD8	0	97	50.523	BACTERIA	ANIMAL	human|Homo sapiens	bacan|Bacillus anthracis	pubmed:20711500|imex:IM-13779	psi-mi:MI:0398(two hybrid pooling approach)	psi-mi:MI:0915(physical association)	IntAct
WP_002888056.1	Q5NEH1	COL4A2	0	98	57.263	BACTERIA	ANIMAL	human|Homo sapiens	fratt|Francisella tularensis subsp. tularensis	pubmed:20711500|imex:IM-13779	psi-mi:MI:0398(two hybrid pooling approach)	psi-mi:MI:0915(physical association)	IntAct
WP_002888056.1	Q81WF2	DAAM1	0	97	50.523	BACTERIA	ANIMAL	human|Homo sapiens	bacan|Bacillus anthracis	pubmed:20711500|imex:IM-13779	psi-mi:MI:0398(two hybrid pooling approach)	psi-mi:MI:0915(physical association)	IntAct
WP_002888056.1	Q5NEH1	GATA2	0	98	57.263	BACTERIA	ANIMAL	human|Homo sapiens	fratt|Francisella tularensis subsp. tularensis	pubmed:20711500|imex:IM-13779	psi-mi:MI:0398(two hybrid pooling approach)	psi-mi:MI:0915(physical association)	IntAct
WP_002888056.1	Q81WF2	GDPD5	0	97	50.523	BACTERIA	ANIMAL	human|Homo sapiens	bacan|Bacillus anthracis	pubmed:20711500|imex:IM-13779	psi-mi:MI:0398(two hybrid pooling approach)	psi-mi:MI:0915(physical association)	IntAct
WP_002888056.1	Q5NEH1	KPNB1	0	98	57.263	BACTERIA	ANIMAL	human|Homo sapiens	fratt|Francisella tularensis subsp. tularensis	pubmed:20711500|imex:IM-13779	psi-mi:MI:0398(two hybrid pooling approach)	psi-mi:MI:0915(physical association)	IntAct
WP_002888056.1	Q5NEH1	LGALS3	0	98	57.263	BACTERIA	ANIMAL	human|Homo sapiens	fratt|Francisella tularensis subsp. tularensis	pubmed:20711500|imex:IM-13779	psi-mi:MI:0398(two hybrid pooling approach)	psi-mi:MI:0915(physical association)	IntAct
WP_002888056.1	Q5NEH1	LIMD2	0	98	57.263	BACTERIA	ANIMAL	human|Homo sapiens	fratt|Francisella tularensis subsp. tularensis	pubmed:20711500|imex:IM-13779	psi-mi:MI:0398(two hybrid pooling approach)	psi-mi:MI:0915(physical association)	IntAct
WP_002888056.1	Q5NEH1	NFATC2	0	98	57.263	BACTERIA	ANIMAL	human|Homo sapiens	fratt|Francisella tularensis subsp. tularensis	pubmed:20711500|imex:IM-13779	psi-mi:MI:0398(two hybrid pooling approach)	psi-mi:MI:0915(physical association)	IntAct
WP_002888056.1	Q5NEH1	ORC3	0	98	57.263	BACTERIA	ANIMAL	human|Homo sapiens	fratt|Francisella tularensis subsp. tularensis	pubmed:20711500|imex:IM-13779	psi-mi:MI:0398(two hybrid pooling approach)	psi-mi:MI:0915(physical association)	IntAct
WP_002888056.1	Q5NEH1	PAIP1	0	98	57.263	BACTERIA	ANIMAL	human|Homo sapiens	fratt|Francisella tularensis subsp. tularensis	pubmed:20711500|imex:IM-13779	psi-mi:MI:0398(two hybrid pooling approach)	psi-mi:MI:0915(physical association)	IntAct
WP_002888056.1	Q5NEH1	RAB5C	0	98	57.263	BACTERIA	ANIMAL	human|Homo sapiens	fratt|Francisella tularensis subsp. tularensis	pubmed:20711500|imex:IM-13779	psi-mi:MI:0398(two hybrid pooling approach)	psi-mi:MI:0915(physical association)	IntAct
WP_002888056.1	Q81WF2	SMARCC1	0	97	50.523	BACTERIA	ANIMAL	human|Homo sapiens	bacan|Bacillus anthracis	pubmed:20711500|imex:IM-13779	psi-mi:MI:0398(two hybrid pooling approach)	psi-mi:MI:0915(physical association)	IntAct
WP_002888056.1	Q5NEH1	STX8	0	98	57.263	BACTERIA	ANIMAL	human|Homo sapiens	fratt|Francisella tularensis subsp. tularensis	pubmed:20711500|imex:IM-13779	psi-mi:MI:0398(two hybrid pooling approach)	psi-mi:MI:0915(physical association)	IntAct
WP_002888056.1	Q5NEH1	TG	0	98	57.263	BACTERIA	ANIMAL	human|Homo sapiens	fratt|Francisella tularensis subsp. tularensis	pubmed:20711500|imex:IM-13779	psi-mi:MI:0398(two hybrid pooling approach)	psi-mi:MI:0915(physical association)	IntAct
WP_002888056.1	Q5NEH1	TRPC1	0	98	57.263	BACTERIA	ANIMAL	human|Homo sapiens	fratt|Francisella tularensis subsp. tularensis	pubmed:20711500|imex:IM-13779	psi-mi:MI:0398(two hybrid pooling approach)	psi-mi:MI:0915(physical association)	IntAct
WP_002888056.1	Q8ZIL4	ARHGAP29	0	99	93.47	BACTERIA	ANIMAL	human|Homo sapiens	yerpe|Yersinia pestis	pubmed:20711500|imex:IM-13779	psi-mi:MI:0398(two hybrid pooling approach)	psi-mi:MI:0915(physical association)	IntAct
WP_002888056.1	Q8ZIL4	BCAP31	0	99	93.47	BACTERIA	ANIMAL	human|Homo sapiens	yerpe|Yersinia pestis	pubmed:20711500|imex:IM-13779	psi-mi:MI:0398(two hybrid pooling approach)	psi-mi:MI:0915(physical association)	IntAct
WP_002888056.1	Q8ZIL4	CTSA	0	99	93.47	BACTERIA	ANIMAL	human|Homo sapiens	yerpe|Yersinia pestis	pubmed:20711500|imex:IM-13779	psi-mi:MI:0398(two hybrid pooling approach)	psi-mi:MI:0915(physical association)	IntAct
WP_002888056.1	Q8ZIL4	IFIT2	0	99	93.47	BACTERIA	ANIMAL	human|Homo sapiens	yerpe|Yersinia pestis	pubmed:20711500|imex:IM-13779	psi-mi:MI:0398(two hybrid pooling approach)	psi-mi:MI:0915(physical association)	IntAct
WP_002888056.1	Q8ZIL4	NFKB1	0	99	93.47	BACTERIA	ANIMAL	human|Homo sapiens	yerpe|Yersinia pestis	pubmed:20711500|imex:IM-13779	psi-mi:MI:0398(two hybrid pooling approach)	psi-mi:MI:0915(physical association)	IntAct
WP_002888056.1	Q8ZIL4	PTPRC	0	99	93.47	BACTERIA	ANIMAL	human|Homo sapiens	yerpe|Yersinia pestis	pubmed:20711500|imex:IM-13779	psi-mi:MI:0398(two hybrid pooling approach)	psi-mi:MI:0915(physical association)	IntAct
WP_002888056.1	Q8ZIL4	SF3B1	0	99	93.47	BACTERIA	ANIMAL	human|Homo sapiens	yerpe|Yersinia pestis	pubmed:20711500|imex:IM-13779	psi-mi:MI:0398(two hybrid pooling approach)	psi-mi:MI:0915(physical association)	IntAct
WP_002888056.1	Q8ZIL4	TGFB1	0	99	93.47	BACTERIA	ANIMAL	human|Homo sapiens	yerpe|Yersinia pestis	pubmed:20711500|imex:IM-13779	psi-mi:MI:0398(two hybrid pooling approach)	psi-mi:MI:0915(physical association)	IntAct
WP_020804946.1	Q8ZJP7	BAG6	2.81e-138	100	86.385	BACTERIA	ANIMAL	human|Homo sapiens	yerpe|Yersinia pestis	pubmed:20711500|imex:IM-13779	psi-mi:MI:0398(two hybrid pooling approach)	psi-mi:MI:0915(physical association)	IntAct
WP_020804946.1	Q8ZJP7	EGLN1	2.81e-138	100	86.385	BACTERIA	ANIMAL	human|Homo sapiens	yerpe|Yersinia pestis	pubmed:20711500|imex:IM-13779	psi-mi:MI:0398(two hybrid pooling approach)	psi-mi:MI:0915(physical association)	IntAct
WP_020804946.1	Q8ZJP7	SIVA1	2.81e-138	100	86.385	BACTERIA	ANIMAL	human|Homo sapiens	yerpe|Yersinia pestis	pubmed:20711500|imex:IM-13779	psi-mi:MI:0398(two hybrid pooling approach)	psi-mi:MI:0915(physical association)	IntAct
WP_020804946.1	Q8ZJP7	TCF7L2	2.81e-138	100	86.385	BACTERIA	ANIMAL	human|Homo sapiens	yerpe|Yersinia pestis	pubmed:20711500|imex:IM-13779	psi-mi:MI:0398(two hybrid pooling approach)	psi-mi:MI:0915(physical association)	IntAct
WP_020804946.1	Q8ZJP7	USF2	2.81e-138	100	86.385	BACTERIA	ANIMAL	human|Homo sapiens	yerpe|Yersinia pestis	pubmed:20711500|imex:IM-13779	psi-mi:MI:0398(two hybrid pooling approach)	psi-mi:MI:0915(physical association)	IntAct
WP_004176586.1	Q8ZFU4	EIF4A1	0	100	72.701	BACTERIA	ANIMAL	human|Homo sapiens	yerpe|Yersinia pestis	pubmed:20711500|imex:IM-13779	psi-mi:MI:0398(two hybrid pooling approach)	psi-mi:MI:0915(physical association)	IntAct
WP_004176586.1	Q8ZFU4	HSP90B1	0	100	72.701	BACTERIA	ANIMAL	human|Homo sapiens	yerpe|Yersinia pestis	pubmed:20711500|imex:IM-13779	psi-mi:MI:0398(two hybrid pooling approach)	psi-mi:MI:0915(physical association)	IntAct
WP_004176586.1	Q8ZFU4	OSER1	0	100	72.701	BACTERIA	ANIMAL	human|Homo sapiens	yerpe|Yersinia pestis	pubmed:20711500|imex:IM-13779	psi-mi:MI:0398(two hybrid pooling approach)	psi-mi:MI:0915(physical association)	IntAct
WP_004176586.1	Q8ZFU4	TOPORS	0	100	72.701	BACTERIA	ANIMAL	human|Homo sapiens	yerpe|Yersinia pestis	pubmed:20711500|imex:IM-13779	psi-mi:MI:0398(two hybrid pooling approach)	psi-mi:MI:0915(physical association)	IntAct
WP_004140835.1	Q8D014	CTSC	0	100	88.564	BACTERIA	ANIMAL	human|Homo sapiens	yerpe|Yersinia pestis	pubmed:20711500|imex:IM-13779	psi-mi:MI:0398(two hybrid pooling approach)	psi-mi:MI:0915(physical association)	IntAct
WP_004140835.1	Q8D014	HAX1	0	100	88.564	BACTERIA	ANIMAL	human|Homo sapiens	yerpe|Yersinia pestis	pubmed:20711500|imex:IM-13779	psi-mi:MI:0398(two hybrid pooling approach)	psi-mi:MI:0915(physical association)	IntAct
WP_004140835.1	Q8D014	HLA-B	0	100	88.564	BACTERIA	ANIMAL	human|Homo sapiens	yerpe|Yersinia pestis	pubmed:20711500|imex:IM-13779	psi-mi:MI:0398(two hybrid pooling approach)	psi-mi:MI:0915(physical association)	IntAct
WP_004140835.1	Q8D014	POM121	0	100	88.564	BACTERIA	ANIMAL	human|Homo sapiens	yerpe|Yersinia pestis	pubmed:20711500|imex:IM-13779	psi-mi:MI:0398(two hybrid pooling approach)	psi-mi:MI:0915(physical association)	IntAct
WP_004140835.1	Q8D014	PRR22	0	100	88.564	BACTERIA	ANIMAL	human|Homo sapiens	yerpe|Yersinia pestis	pubmed:20711500|imex:IM-13779	psi-mi:MI:0398(two hybrid pooling approach)	psi-mi:MI:0915(physical association)	IntAct
WP_004140835.1	Q8D014	SORL1	0	100	88.564	BACTERIA	ANIMAL	human|Homo sapiens	yerpe|Yersinia pestis	pubmed:20711500|imex:IM-13779	psi-mi:MI:0398(two hybrid pooling approach)	psi-mi:MI:0915(physical association)	IntAct
WP_004140835.1	Q8D014	STAM2	0	100	88.564	BACTERIA	ANIMAL	human|Homo sapiens	yerpe|Yersinia pestis	pubmed:20711500|imex:IM-13779	psi-mi:MI:0398(two hybrid pooling approach)	psi-mi:MI:0915(physical association)	IntAct
WP_004140835.1	Q8D014	STAT6	0	100	88.564	BACTERIA	ANIMAL	human|Homo sapiens	yerpe|Yersinia pestis	pubmed:20711500|imex:IM-13779	psi-mi:MI:0398(two hybrid pooling approach)	psi-mi:MI:0915(physical association)	IntAct
WP_004180507.1	A0A0F7R7Y8	ABLIM2	0	99	67.234	BACTERIA	ANIMAL	human|Homo sapiens	bacan|Bacillus anthracis	pubmed:20711500|imex:IM-13779	psi-mi:MI:0398(two hybrid pooling approach)	psi-mi:MI:0915(physical association)	IntAct
WP_004180507.1	Q8D078	ALOX5	0	99	87.393	BACTERIA	ANIMAL	human|Homo sapiens	yerpe|Yersinia pestis	pubmed:20711500|imex:IM-13779	psi-mi:MI:0398(two hybrid pooling approach)	psi-mi:MI:0915(physical association)	IntAct
WP_004180507.1	Q8D078	CTGF	0	99	87.393	BACTERIA	ANIMAL	human|Homo sapiens	yerpe|Yersinia pestis	pubmed:20711500|imex:IM-13779	psi-mi:MI:0398(two hybrid pooling approach)	psi-mi:MI:0915(physical association)	IntAct
WP_004180507.1	Q8D078	HNRNPA1	0	99	87.393	BACTERIA	ANIMAL	human|Homo sapiens	yerpe|Yersinia pestis	pubmed:20711500|imex:IM-13779	psi-mi:MI:0398(two hybrid pooling approach)	psi-mi:MI:0915(physical association)	IntAct
WP_004180507.1	Q8D078	SDCBP	0	99	87.393	BACTERIA	ANIMAL	human|Homo sapiens	yerpe|Yersinia pestis	pubmed:20711500|imex:IM-13779	psi-mi:MI:0398(two hybrid pooling approach)	psi-mi:MI:0915(physical association)	IntAct
WP_004145871.1	Q8ZBM5	CEP112	0	100	65.089	BACTERIA	ANIMAL	human|Homo sapiens	yerpe|Yersinia pestis	pubmed:20711500|imex:IM-13779	psi-mi:MI:0398(two hybrid pooling approach)	psi-mi:MI:0915(physical association)	IntAct
WP_004145871.1	Q8ZBM5	NAGK	0	100	65.089	BACTERIA	ANIMAL	human|Homo sapiens	yerpe|Yersinia pestis	pubmed:20711500|imex:IM-13779	psi-mi:MI:0398(two hybrid pooling approach)	psi-mi:MI:0915(physical association)	IntAct
WP_004145871.1	Q8ZBM5	PARD3B	0	100	65.089	BACTERIA	ANIMAL	human|Homo sapiens	yerpe|Yersinia pestis	pubmed:20711500|imex:IM-13779	psi-mi:MI:0398(two hybrid pooling approach)	psi-mi:MI:0915(physical association)	IntAct
WP_002889295.1	Q8ZH69	GRAP	0	100	91.971	BACTERIA	ANIMAL	human|Homo sapiens	yerpe|Yersinia pestis	pubmed:20711500|imex:IM-13779	psi-mi:MI:0398(two hybrid pooling approach)	psi-mi:MI:0915(physical association)	IntAct
WP_002889295.1	Q8ZH69	KEAP1	0	100	91.971	BACTERIA	ANIMAL	human|Homo sapiens	yerpe|Yersinia pestis	pubmed:20711500|imex:IM-13779	psi-mi:MI:0398(two hybrid pooling approach)	psi-mi:MI:0915(physical association)	IntAct
WP_002889295.1	Q8ZH69	TOX4	0	100	91.971	BACTERIA	ANIMAL	human|Homo sapiens	yerpe|Yersinia pestis	pubmed:20711500|imex:IM-13779	psi-mi:MI:0398(two hybrid pooling approach)	psi-mi:MI:0915(physical association)	IntAct
WP_002889295.1	Q8ZH69	ZHX2	0	100	91.971	BACTERIA	ANIMAL	human|Homo sapiens	yerpe|Yersinia pestis	pubmed:20711500|imex:IM-13779	psi-mi:MI:0398(two hybrid pooling approach)	psi-mi:MI:0915(physical association)	IntAct
WP_002921438.1	Q8ZA28	BAP1	0	99	84.543	BACTERIA	ANIMAL	human|Homo sapiens	yerpe|Yersinia pestis	pubmed:20711500|imex:IM-13779	psi-mi:MI:0398(two hybrid pooling approach)	psi-mi:MI:0915(physical association)	IntAct
WP_002887979.1	P58680	CES2	0	100	81.388	BACTERIA	ANIMAL	human|Homo sapiens	yerpe|Yersinia pestis	pubmed:20711500|imex:IM-13779	psi-mi:MI:0398(two hybrid pooling approach)	psi-mi:MI:0915(physical association)	IntAct
WP_002887979.1	P58680	COL3A1	0	100	81.388	BACTERIA	ANIMAL	human|Homo sapiens	yerpe|Yersinia pestis	pubmed:20711500|imex:IM-13779	psi-mi:MI:0398(two hybrid pooling approach)	psi-mi:MI:0915(physical association)	IntAct
WP_002887979.1	P58680	PAFAH1B1	0	100	81.388	BACTERIA	ANIMAL	human|Homo sapiens	yerpe|Yersinia pestis	pubmed:20711500|imex:IM-13779	psi-mi:MI:0398(two hybrid pooling approach)	psi-mi:MI:0915(physical association)	IntAct
WP_002887979.1	P58680	TXNDC11	0	100	81.388	BACTERIA	ANIMAL	human|Homo sapiens	yerpe|Yersinia pestis	pubmed:20711500|imex:IM-13779	psi-mi:MI:0398(two hybrid pooling approach)	psi-mi:MI:0915(physical association)	IntAct
WP_002888628.1	A0A384LQ43	ATN1	0	100	96.094	BACTERIA	ANIMAL	human|Homo sapiens	yerpe|Yersinia pestis	pubmed:20711500|imex:IM-13779	psi-mi:MI:0398(two hybrid pooling approach)	psi-mi:MI:0915(physical association)	IntAct
WP_002888628.1	Q5NI93	ARHGAP4	4.89e-129	98	60.053	BACTERIA	ANIMAL	human|Homo sapiens	fratt|Francisella tularensis subsp. tularensis	pubmed:20711500|imex:IM-13779	psi-mi:MI:0398(two hybrid pooling approach)	psi-mi:MI:0915(physical association)	IntAct
WP_002888628.1	Q5NI93	CPSF6	4.89e-129	98	60.053	BACTERIA	ANIMAL	human|Homo sapiens	fratt|Francisella tularensis subsp. tularensis	pubmed:20711500|imex:IM-13779	psi-mi:MI:0398(two hybrid pooling approach)	psi-mi:MI:0915(physical association)	IntAct
WP_002888628.1	Q5NI93	DCHS1	4.89e-129	98	60.053	BACTERIA	ANIMAL	human|Homo sapiens	fratt|Francisella tularensis subsp. tularensis	pubmed:20711500|imex:IM-13779	psi-mi:MI:0398(two hybrid pooling approach)	psi-mi:MI:0915(physical association)	IntAct
WP_002888628.1	Q5NI93	ITFG2	4.89e-129	98	60.053	BACTERIA	ANIMAL	human|Homo sapiens	fratt|Francisella tularensis subsp. tularensis	pubmed:20711500|imex:IM-13779	psi-mi:MI:0398(two hybrid pooling approach)	psi-mi:MI:0915(physical association)	IntAct
WP_002888628.1	Q5NI93	MSN	4.89e-129	98	60.053	BACTERIA	ANIMAL	human|Homo sapiens	fratt|Francisella tularensis subsp. tularensis	pubmed:20711500|imex:IM-13779	psi-mi:MI:0398(two hybrid pooling approach)	psi-mi:MI:0915(physical association)	IntAct
WP_002888628.1	Q5NI93	NOC2L	4.89e-129	98	60.053	BACTERIA	ANIMAL	human|Homo sapiens	fratt|Francisella tularensis subsp. tularensis	pubmed:20711500|imex:IM-13779	psi-mi:MI:0398(two hybrid pooling approach)	psi-mi:MI:0915(physical association)	IntAct
WP_002888628.1	Q5NI93	PLSCR1	4.89e-129	98	60.053	BACTERIA	ANIMAL	human|Homo sapiens	fratt|Francisella tularensis subsp. tularensis	pubmed:20711500|imex:IM-13779	psi-mi:MI:0398(two hybrid pooling approach)	psi-mi:MI:0915(physical association)	IntAct
WP_002888628.1	Q5NI93	SYVN1	4.89e-129	98	60.053	BACTERIA	ANIMAL	human|Homo sapiens	fratt|Francisella tularensis subsp. tularensis	pubmed:20711500|imex:IM-13779	psi-mi:MI:0398(two hybrid pooling approach)	psi-mi:MI:0915(physical association)	IntAct
WP_002888628.1	Q5NI93	TNIP1	4.89e-129	98	60.053	BACTERIA	ANIMAL	human|Homo sapiens	fratt|Francisella tularensis subsp. tularensis	pubmed:20711500|imex:IM-13779	psi-mi:MI:0398(two hybrid pooling approach)	psi-mi:MI:0915(physical association)	IntAct
WP_002890285.1	Q8ZC18	ARHGAP4	0	100	83.498	BACTERIA	ANIMAL	human|Homo sapiens	yerpe|Yersinia pestis	pubmed:20711500|imex:IM-13779	psi-mi:MI:0398(two hybrid pooling approach)	psi-mi:MI:0915(physical association)	IntAct
WP_002890285.1	Q8ZC18	CTNNB1	0	100	83.498	BACTERIA	ANIMAL	human|Homo sapiens	yerpe|Yersinia pestis	pubmed:20711500|imex:IM-13779	psi-mi:MI:0398(two hybrid pooling approach)	psi-mi:MI:0915(physical association)	IntAct
WP_002890285.1	Q8ZC18	EXOC7	0	100	83.498	BACTERIA	ANIMAL	human|Homo sapiens	yerpe|Yersinia pestis	pubmed:20711500|imex:IM-13779	psi-mi:MI:0398(two hybrid pooling approach)	psi-mi:MI:0915(physical association)	IntAct
WP_002890285.1	Q8ZC18	TTC24	0	100	83.498	BACTERIA	ANIMAL	human|Homo sapiens	yerpe|Yersinia pestis	pubmed:20711500|imex:IM-13779	psi-mi:MI:0398(two hybrid pooling approach)	psi-mi:MI:0915(physical association)	IntAct
WP_002911456.1	Q5NH18	NAP1L1	6.68e-47	92	55.346	BACTERIA	ANIMAL	human|Homo sapiens	fratt|Francisella tularensis subsp. tularensis	pubmed:20711500|imex:IM-13779	psi-mi:MI:0398(two hybrid pooling approach)	psi-mi:MI:0915(physical association)	IntAct
WP_002911456.1	Q5NH18	PDZK1	6.68e-47	92	55.346	BACTERIA	ANIMAL	human|Homo sapiens	fratt|Francisella tularensis subsp. tularensis	pubmed:20711500|imex:IM-13779	psi-mi:MI:0398(two hybrid pooling approach)	psi-mi:MI:0915(physical association)	IntAct
WP_004149758.1	A0A384LAU2	SUGT1	0	99	75.347	BACTERIA	ANIMAL	human|Homo sapiens	yerpe|Yersinia pestis	pubmed:20711500|imex:IM-13779	psi-mi:MI:0398(two hybrid pooling approach)	psi-mi:MI:0915(physical association)	IntAct
WP_004889209.1	A0A384KKY7	SERTAD3	0	100	80.231	BACTERIA	ANIMAL	human|Homo sapiens	yerpe|Yersinia pestis	pubmed:20711500|imex:IM-13779	psi-mi:MI:0398(two hybrid pooling approach)	psi-mi:MI:0915(physical association)	IntAct
WP_004889209.1	A0A384KKY7	TNRC6A	0	100	80.231	BACTERIA	ANIMAL	human|Homo sapiens	yerpe|Yersinia pestis	pubmed:20711500|imex:IM-13779	psi-mi:MI:0398(two hybrid pooling approach)	psi-mi:MI:0915(physical association)	IntAct
WP_004151744.1	P18310	SSB	6.62e-64	100	60.221	BACTERIA	ANIMAL	Homo sapiens	Escherichia coli K-12	pubmed:24895130	psi-mi:MI:0096(pull down)	psi-mi:MI:0407(direct interaction)	BioGRID
WP_004148860.1	Q5NG44	ANXA6	8.5e-180	99	72.024	BACTERIA	ANIMAL	human|Homo sapiens	fratt|Francisella tularensis subsp. tularensis	pubmed:20711500|imex:IM-13779	psi-mi:MI:0398(two hybrid pooling approach)	psi-mi:MI:0915(physical association)	IntAct
WP_002914769.1	P37858	GDPD2	0	100	88.301	BACTERIA	ANIMAL	human|Homo sapiens	yerpe|Yersinia pestis	pubmed:20711500|imex:IM-13779	psi-mi:MI:0398(two hybrid pooling approach)	psi-mi:MI:0915(physical association)	IntAct
WP_004148860.1	Q5NG44	LGALS3BP	8.5e-180	99	72.024	BACTERIA	ANIMAL	human|Homo sapiens	fratt|Francisella tularensis subsp. tularensis	pubmed:20711500|imex:IM-13779	psi-mi:MI:0398(two hybrid pooling approach)	psi-mi:MI:0915(physical association)	IntAct
WP_002914769.1	Q9APZ2	TRAF5	8e-143	96	61.243	BACTERIA	ANIMAL	human|Homo sapiens	bacan|Bacillus anthracis	pubmed:20711500|imex:IM-13779	psi-mi:MI:0398(two hybrid pooling approach)	psi-mi:MI:0915(physical association)	IntAct
WP_004180820.1	Q7CJF3	ALDH1A1	0	100	78.39	BACTERIA	ANIMAL	human|Homo sapiens	yerpe|Yersinia pestis	pubmed:20711500|imex:IM-13779	psi-mi:MI:0398(two hybrid pooling approach)	psi-mi:MI:0915(physical association)	IntAct
WP_004180820.1	Q7CJF3	AMBRA1	0	100	78.39	BACTERIA	ANIMAL	human|Homo sapiens	yerpe|Yersinia pestis	pubmed:20711500|imex:IM-13779	psi-mi:MI:0398(two hybrid pooling approach)	psi-mi:MI:0915(physical association)	IntAct
WP_004180820.1	Q7CJF3	C1orf174	0	100	78.39	BACTERIA	ANIMAL	human|Homo sapiens	yerpe|Yersinia pestis	pubmed:20711500|imex:IM-13779	psi-mi:MI:0398(two hybrid pooling approach)	psi-mi:MI:0915(physical association)	IntAct
WP_004180820.1	Q7CJF3	LENG8	0	100	78.39	BACTERIA	ANIMAL	human|Homo sapiens	yerpe|Yersinia pestis	pubmed:20711500|imex:IM-13779	psi-mi:MI:0398(two hybrid pooling approach)	psi-mi:MI:0915(physical association)	IntAct
WP_004180820.1	Q7CJF3	TRIM14	0	100	78.39	BACTERIA	ANIMAL	human|Homo sapiens	yerpe|Yersinia pestis	pubmed:20711500|imex:IM-13779	psi-mi:MI:0398(two hybrid pooling approach)	psi-mi:MI:0915(physical association)	IntAct
WP_002884822.1	Q8ZJ16	BAG6	2.41e-137	100	90.594	BACTERIA	ANIMAL	human|Homo sapiens	yerpe|Yersinia pestis	pubmed:20711500|imex:IM-13779	psi-mi:MI:0398(two hybrid pooling approach)	psi-mi:MI:0915(physical association)	IntAct
WP_002884822.1	Q8ZJ16	CR1	2.41e-137	100	90.594	BACTERIA	ANIMAL	human|Homo sapiens	yerpe|Yersinia pestis	pubmed:20711500|imex:IM-13779	psi-mi:MI:0398(two hybrid pooling approach)	psi-mi:MI:0915(physical association)	IntAct
WP_002884822.1	Q8ZJ16	GPBAR1	2.41e-137	100	90.594	BACTERIA	ANIMAL	human|Homo sapiens	yerpe|Yersinia pestis	pubmed:20711500|imex:IM-13779	psi-mi:MI:0398(two hybrid pooling approach)	psi-mi:MI:0915(physical association)	IntAct
WP_002884822.1	Q8ZJ16	MGAM	2.41e-137	100	90.594	BACTERIA	ANIMAL	human|Homo sapiens	yerpe|Yersinia pestis	pubmed:20711500|imex:IM-13779	psi-mi:MI:0398(two hybrid pooling approach)	psi-mi:MI:0915(physical association)	IntAct
WP_002884822.1	Q8ZJ16	PLSCR3	2.41e-137	100	90.594	BACTERIA	ANIMAL	human|Homo sapiens	yerpe|Yersinia pestis	pubmed:20711500|imex:IM-13779	psi-mi:MI:0398(two hybrid pooling approach)	psi-mi:MI:0915(physical association)	IntAct
WP_002884822.1	Q8ZJ16	TINAGL1	2.41e-137	100	90.594	BACTERIA	ANIMAL	human|Homo sapiens	yerpe|Yersinia pestis	pubmed:20711500|imex:IM-13779	psi-mi:MI:0398(two hybrid pooling approach)	psi-mi:MI:0915(physical association)	IntAct
WP_002884822.1	Q8ZJ16	VWF	2.41e-137	100	90.594	BACTERIA	ANIMAL	human|Homo sapiens	yerpe|Yersinia pestis	pubmed:20711500|imex:IM-13779	psi-mi:MI:0398(two hybrid pooling approach)	psi-mi:MI:0915(physical association)	IntAct
WP_002884822.1	Q8ZJ16	WDR6	2.41e-137	100	90.594	BACTERIA	ANIMAL	human|Homo sapiens	yerpe|Yersinia pestis	pubmed:20711500|imex:IM-13779	psi-mi:MI:0398(two hybrid pooling approach)	psi-mi:MI:0915(physical association)	IntAct
WP_004150293.1	Q8Z9U9	MAT2A	0	99	79.437	BACTERIA	ANIMAL	human|Homo sapiens	yerpe|Yersinia pestis	pubmed:20711500|imex:IM-13779	psi-mi:MI:0398(two hybrid pooling approach)	psi-mi:MI:0915(physical association)	IntAct
WP_002913016.1	A0A384KJJ3	GRN	0	100	90.157	BACTERIA	ANIMAL	human|Homo sapiens	yerpe|Yersinia pestis	pubmed:20711500|imex:IM-13779	psi-mi:MI:0398(two hybrid pooling approach)	psi-mi:MI:0915(physical association)	IntAct
WP_002913016.1	A0A384KJJ3	VWF	0	100	90.157	BACTERIA	ANIMAL	human|Homo sapiens	yerpe|Yersinia pestis	pubmed:20711500|imex:IM-13779	psi-mi:MI:0398(two hybrid pooling approach)	psi-mi:MI:0915(physical association)	IntAct
WP_004146046.1	A0A384KKB3	AXIN1	7.4e-54	98	60.448	BACTERIA	ANIMAL	human|Homo sapiens	yerpe|Yersinia pestis	pubmed:20711500|imex:IM-13779	psi-mi:MI:0398(two hybrid pooling approach)	psi-mi:MI:0915(physical association)	IntAct
WP_004177353.1	Q0WHY6	FAM110B	0	100	89.052	BACTERIA	ANIMAL	human|Homo sapiens	yerpe|Yersinia pestis	pubmed:20711500|imex:IM-13779	psi-mi:MI:0398(two hybrid pooling approach)	psi-mi:MI:0915(physical association)	IntAct
WP_004177353.1	Q0WHY6	IGKC	0	100	89.052	BACTERIA	ANIMAL	human|Homo sapiens	yerpe|Yersinia pestis	pubmed:20711500|imex:IM-13779	psi-mi:MI:0398(two hybrid pooling approach)	psi-mi:MI:0915(physical association)	IntAct
WP_004177353.1	Q0WHY6	IL10RA	0	100	89.052	BACTERIA	ANIMAL	human|Homo sapiens	yerpe|Yersinia pestis	pubmed:20711500|imex:IM-13779	psi-mi:MI:0398(two hybrid pooling approach)	psi-mi:MI:0915(physical association)	IntAct
WP_004177353.1	Q0WHY6	LSM8	0	100	89.052	BACTERIA	ANIMAL	human|Homo sapiens	yerpe|Yersinia pestis	pubmed:20711500|imex:IM-13779	psi-mi:MI:0398(two hybrid pooling approach)	psi-mi:MI:0915(physical association)	IntAct
WP_004224013.1	A0A384KC66	DYNLRB1	0	100	87.248	BACTERIA	ANIMAL	human|Homo sapiens	yerpe|Yersinia pestis	pubmed:20711500|imex:IM-13779	psi-mi:MI:0398(two hybrid pooling approach)	psi-mi:MI:0915(physical association)	IntAct
WP_004224013.1	A0A384KC66	RACK1	0	100	87.248	BACTERIA	ANIMAL	human|Homo sapiens	yerpe|Yersinia pestis	pubmed:20711500|imex:IM-13779	psi-mi:MI:0398(two hybrid pooling approach)	psi-mi:MI:0915(physical association)	IntAct
WP_002883134.1	Q8D1L5	PPP5C	0	99	66.142	BACTERIA	ANIMAL	human|Homo sapiens	yerpe|Yersinia pestis	pubmed:20711500|imex:IM-13779	psi-mi:MI:0398(two hybrid pooling approach)	psi-mi:MI:0915(physical association)	IntAct
WP_004151534.1	Q8Z9U7	LAMA5	0	100	91.863	BACTERIA	ANIMAL	human|Homo sapiens	yerpe|Yersinia pestis	pubmed:20711500|imex:IM-13779	psi-mi:MI:0398(two hybrid pooling approach)	psi-mi:MI:0915(physical association)	IntAct
WP_004151534.1	Q8Z9U7	TINAGL1	0	100	91.863	BACTERIA	ANIMAL	human|Homo sapiens	yerpe|Yersinia pestis	pubmed:20711500|imex:IM-13779	psi-mi:MI:0398(two hybrid pooling approach)	psi-mi:MI:0915(physical association)	IntAct
WP_004148259.1	P16525	TUBA4A	2.83e-163	99	70.227	BACTERIA	ANIMAL	Homo sapiens	Escherichia coli str. K-12 substr. MG1655	pubmed:19681044	psi-mi:MI:0096(pull down)	psi-mi:MI:0407(direct interaction)	BioGRID
WP_002901763.1	A0A384KHN0	AK2	0	100	84.96	BACTERIA	ANIMAL	human|Homo sapiens	yerpe|Yersinia pestis	pubmed:20711500|imex:IM-13779	psi-mi:MI:0398(two hybrid pooling approach)	psi-mi:MI:0915(physical association)	IntAct
WP_002901763.1	A0A384KHN0	CD5L	0	100	84.96	BACTERIA	ANIMAL	human|Homo sapiens	yerpe|Yersinia pestis	pubmed:20711500|imex:IM-13779	psi-mi:MI:0398(two hybrid pooling approach)	psi-mi:MI:0915(physical association)	IntAct
WP_002901763.1	A0A384KHN0	NKTR	0	100	84.96	BACTERIA	ANIMAL	human|Homo sapiens	yerpe|Yersinia pestis	pubmed:20711500|imex:IM-13779	psi-mi:MI:0398(two hybrid pooling approach)	psi-mi:MI:0915(physical association)	IntAct
WP_002901763.1	A0A384KHN0	NUDT21	0	100	84.96	BACTERIA	ANIMAL	human|Homo sapiens	yerpe|Yersinia pestis	pubmed:20711500|imex:IM-13779	psi-mi:MI:0398(two hybrid pooling approach)	psi-mi:MI:0915(physical association)	IntAct
WP_002901763.1	A0A384KHN0	STT3A	0	100	84.96	BACTERIA	ANIMAL	human|Homo sapiens	yerpe|Yersinia pestis	pubmed:20711500|imex:IM-13779	psi-mi:MI:0398(two hybrid pooling approach)	psi-mi:MI:0915(physical association)	IntAct
WP_002883398.1	Q8D1J9	LIMCH1	0	100	87.083	BACTERIA	ANIMAL	human|Homo sapiens	yerpe|Yersinia pestis	pubmed:20711500|imex:IM-13779	psi-mi:MI:0398(two hybrid pooling approach)	psi-mi:MI:0915(physical association)	IntAct
WP_002883398.1	Q8D1J9	PSAP	0	100	87.083	BACTERIA	ANIMAL	human|Homo sapiens	yerpe|Yersinia pestis	pubmed:20711500|imex:IM-13779	psi-mi:MI:0398(two hybrid pooling approach)	psi-mi:MI:0915(physical association)	IntAct
WP_002883398.1	Q8D1J9	TFG	0	100	87.083	BACTERIA	ANIMAL	human|Homo sapiens	yerpe|Yersinia pestis	pubmed:20711500|imex:IM-13779	psi-mi:MI:0398(two hybrid pooling approach)	psi-mi:MI:0915(physical association)	IntAct
WP_002883398.1	Q8D1J9	TMBIM1	0	100	87.083	BACTERIA	ANIMAL	human|Homo sapiens	yerpe|Yersinia pestis	pubmed:20711500|imex:IM-13779	psi-mi:MI:0398(two hybrid pooling approach)	psi-mi:MI:0915(physical association)	IntAct
WP_002883398.1	Q8D1J9	UTRN	0	100	87.083	BACTERIA	ANIMAL	human|Homo sapiens	yerpe|Yersinia pestis	pubmed:20711500|imex:IM-13779	psi-mi:MI:0398(two hybrid pooling approach)	psi-mi:MI:0915(physical association)	IntAct
WP_004187937.1	Q5NIG1	COL4A3BP	0	99	51.679	BACTERIA	ANIMAL	human|Homo sapiens	fratt|Francisella tularensis subsp. tularensis	pubmed:20711500|imex:IM-13779	psi-mi:MI:0398(two hybrid pooling approach)	psi-mi:MI:0915(physical association)	IntAct
WP_004187937.1	Q5NIG1	NFKB1	0	99	51.679	BACTERIA	ANIMAL	human|Homo sapiens	fratt|Francisella tularensis subsp. tularensis	pubmed:20711500|imex:IM-13779	psi-mi:MI:0398(two hybrid pooling approach)	psi-mi:MI:0915(physical association)	IntAct
WP_004187937.1	Q5NIG1	VEGFA	0	99	51.679	BACTERIA	ANIMAL	human|Homo sapiens	fratt|Francisella tularensis subsp. tularensis	pubmed:20711500|imex:IM-13779	psi-mi:MI:0398(two hybrid pooling approach)	psi-mi:MI:0915(physical association)	IntAct
WP_004187937.1	Q7CG26	WIPF1	0	100	76.931	BACTERIA	ANIMAL	human|Homo sapiens	yerpe|Yersinia pestis	pubmed:20711500|imex:IM-13779	psi-mi:MI:0398(two hybrid pooling approach)	psi-mi:MI:0915(physical association)	IntAct
WP_002889726.1	Q8ZBZ9	CNOT3	0	99	77.077	BACTERIA	ANIMAL	human|Homo sapiens	yerpe|Yersinia pestis	pubmed:20711500|imex:IM-13779	psi-mi:MI:0398(two hybrid pooling approach)	psi-mi:MI:0915(physical association)	IntAct
WP_002889726.1	Q8ZBZ9	DDX47	0	99	77.077	BACTERIA	ANIMAL	human|Homo sapiens	yerpe|Yersinia pestis	pubmed:20711500|imex:IM-13779	psi-mi:MI:0398(two hybrid pooling approach)	psi-mi:MI:0915(physical association)	IntAct
WP_002889726.1	Q8ZBZ9	FAAH	0	99	77.077	BACTERIA	ANIMAL	human|Homo sapiens	yerpe|Yersinia pestis	pubmed:20711500|imex:IM-13779	psi-mi:MI:0398(two hybrid pooling approach)	psi-mi:MI:0915(physical association)	IntAct
WP_002889726.1	Q8ZBZ9	HNRNPDL	0	99	77.077	BACTERIA	ANIMAL	human|Homo sapiens	yerpe|Yersinia pestis	pubmed:20711500|imex:IM-13779	psi-mi:MI:0398(two hybrid pooling approach)	psi-mi:MI:0915(physical association)	IntAct
WP_002889726.1	Q8ZBZ9	IGFBP3	0	99	77.077	BACTERIA	ANIMAL	human|Homo sapiens	yerpe|Yersinia pestis	pubmed:20711500|imex:IM-13779	psi-mi:MI:0398(two hybrid pooling approach)	psi-mi:MI:0915(physical association)	IntAct
WP_002889726.1	Q8ZBZ9	MCEMP1	0	99	77.077	BACTERIA	ANIMAL	human|Homo sapiens	yerpe|Yersinia pestis	pubmed:20711500|imex:IM-13779	psi-mi:MI:0398(two hybrid pooling approach)	psi-mi:MI:0915(physical association)	IntAct
WP_002889726.1	Q8ZBZ9	RNF216	0	99	77.077	BACTERIA	ANIMAL	human|Homo sapiens	yerpe|Yersinia pestis	pubmed:20711500|imex:IM-13779	psi-mi:MI:0398(two hybrid pooling approach)	psi-mi:MI:0915(physical association)	IntAct
WP_002889726.1	Q8ZBZ9	RNPEPL1	0	99	77.077	BACTERIA	ANIMAL	human|Homo sapiens	yerpe|Yersinia pestis	pubmed:20711500|imex:IM-13779	psi-mi:MI:0398(two hybrid pooling approach)	psi-mi:MI:0915(physical association)	IntAct
WP_002889726.1	Q8ZBZ9	RPN1	0	99	77.077	BACTERIA	ANIMAL	human|Homo sapiens	yerpe|Yersinia pestis	pubmed:20711500|imex:IM-13779	psi-mi:MI:0398(two hybrid pooling approach)	psi-mi:MI:0915(physical association)	IntAct
WP_002889726.1	Q8ZBZ9	TMX1	0	99	77.077	BACTERIA	ANIMAL	human|Homo sapiens	yerpe|Yersinia pestis	pubmed:20711500|imex:IM-13779	psi-mi:MI:0398(two hybrid pooling approach)	psi-mi:MI:0915(physical association)	IntAct
WP_004173845.1	A0A0F7REA7	NFKB1	0	68	51.613	BACTERIA	ANIMAL	human|Homo sapiens	bacan|Bacillus anthracis	pubmed:20711500|imex:IM-13779	psi-mi:MI:0398(two hybrid pooling approach)	psi-mi:MI:0915(physical association)	IntAct
WP_004173845.1	A0A0F7REA7	NR1D1	0	68	51.613	BACTERIA	ANIMAL	human|Homo sapiens	bacan|Bacillus anthracis	pubmed:20711500|imex:IM-13779	psi-mi:MI:0398(two hybrid pooling approach)	psi-mi:MI:0915(physical association)	IntAct
WP_004173845.1	A0A0F7REA7	TEF	0	68	51.613	BACTERIA	ANIMAL	human|Homo sapiens	bacan|Bacillus anthracis	pubmed:20711500|imex:IM-13779	psi-mi:MI:0398(two hybrid pooling approach)	psi-mi:MI:0915(physical association)	IntAct
WP_004173845.1	A0A0F7REA7	TLE5	0	68	51.613	BACTERIA	ANIMAL	human|Homo sapiens	bacan|Bacillus anthracis	pubmed:20711500|imex:IM-13779	psi-mi:MI:0398(two hybrid pooling approach)	psi-mi:MI:0915(physical association)	IntAct
WP_004184961.1	A0A0H2W3X0	DPYD	0	97	88.797	BACTERIA	ANIMAL	human|Homo sapiens	yerpe|Yersinia pestis	pubmed:20711500|imex:IM-13779	psi-mi:MI:0398(two hybrid pooling approach)	psi-mi:MI:0915(physical association)	IntAct
WP_004173845.1	Q5NHE7	EIF4B	0	99	63.738	BACTERIA	ANIMAL	human|Homo sapiens	fratt|Francisella tularensis subsp. tularensis	pubmed:20711500|imex:IM-13779	psi-mi:MI:0398(two hybrid pooling approach)	psi-mi:MI:0915(physical association)	IntAct
WP_004184961.1	Q5NEP5	EMILIN1	0	98	60.532	BACTERIA	ANIMAL	human|Homo sapiens	fratt|Francisella tularensis subsp. tularensis	pubmed:20711500|imex:IM-13779	psi-mi:MI:0398(two hybrid pooling approach)	psi-mi:MI:0915(physical association)	IntAct
WP_004173845.1	Q5NHE7	HTRA2	0	99	63.738	BACTERIA	ANIMAL	human|Homo sapiens	fratt|Francisella tularensis subsp. tularensis	pubmed:20711500|imex:IM-13779	psi-mi:MI:0398(two hybrid pooling approach)	psi-mi:MI:0915(physical association)	IntAct
WP_004173845.1	Q5NHE7	MAGI1	0	99	63.738	BACTERIA	ANIMAL	human|Homo sapiens	fratt|Francisella tularensis subsp. tularensis	pubmed:20711500|imex:IM-13779	psi-mi:MI:0398(two hybrid pooling approach)	psi-mi:MI:0915(physical association)	IntAct
WP_004184961.1	Q5NEP5	MLL/CALM	0	98	60.532	BACTERIA	ANIMAL	human|Homo sapiens	fratt|Francisella tularensis subsp. tularensis	pubmed:20711500|imex:IM-13779	psi-mi:MI:0398(two hybrid pooling approach)	psi-mi:MI:0915(physical association)	IntAct
WP_004184961.1	A0A0H2W3X0	PRPF40A	0	97	88.797	BACTERIA	ANIMAL	human|Homo sapiens	yerpe|Yersinia pestis	pubmed:20711500|imex:IM-13779	psi-mi:MI:0398(two hybrid pooling approach)	psi-mi:MI:0915(physical association)	IntAct
WP_004173845.1	Q5NHE7	USF2	0	99	63.738	BACTERIA	ANIMAL	human|Homo sapiens	fratt|Francisella tularensis subsp. tularensis	pubmed:20711500|imex:IM-13779	psi-mi:MI:0398(two hybrid pooling approach)	psi-mi:MI:0915(physical association)	IntAct
WP_002883293.1	A0A384KL30	CEP85	0	100	95.465	BACTERIA	ANIMAL	human|Homo sapiens	yerpe|Yersinia pestis	pubmed:20711500|imex:IM-13779	psi-mi:MI:0398(two hybrid pooling approach)	psi-mi:MI:0915(physical association)	IntAct
WP_002883293.1	A0A384KL30	GORASP2	0	100	95.465	BACTERIA	ANIMAL	human|Homo sapiens	yerpe|Yersinia pestis	pubmed:20711500|imex:IM-13779	psi-mi:MI:0398(two hybrid pooling approach)	psi-mi:MI:0915(physical association)	IntAct
WP_002883293.1	A0A384KL30	STAB1	0	100	95.465	BACTERIA	ANIMAL	human|Homo sapiens	yerpe|Yersinia pestis	pubmed:20711500|imex:IM-13779	psi-mi:MI:0398(two hybrid pooling approach)	psi-mi:MI:0915(physical association)	IntAct
WP_002883293.1	A0A384KL30	TINAGL1	0	100	95.465	BACTERIA	ANIMAL	human|Homo sapiens	yerpe|Yersinia pestis	pubmed:20711500|imex:IM-13779	psi-mi:MI:0398(two hybrid pooling approach)	psi-mi:MI:0915(physical association)	IntAct
WP_002883293.1	Q5NF08	TRIM22	0	99	72.01	BACTERIA	ANIMAL	human|Homo sapiens	fratt|Francisella tularensis subsp. tularensis	pubmed:20711500|imex:IM-13779	psi-mi:MI:0398(two hybrid pooling approach)	psi-mi:MI:0915(physical association)	IntAct
WP_002883293.1	A0A384KL30	WDR59	0	100	95.465	BACTERIA	ANIMAL	human|Homo sapiens	yerpe|Yersinia pestis	pubmed:20711500|imex:IM-13779	psi-mi:MI:0398(two hybrid pooling approach)	psi-mi:MI:0915(physical association)	IntAct
WP_002918252.1	Q8D1D2	ATF2	0	100	89.293	BACTERIA	ANIMAL	human|Homo sapiens	yerpe|Yersinia pestis	pubmed:20711500|imex:IM-13779	psi-mi:MI:0398(two hybrid pooling approach)	psi-mi:MI:0915(physical association)	IntAct
WP_002918252.1	Q8D1D2	DDX5	0	100	89.293	BACTERIA	ANIMAL	human|Homo sapiens	yerpe|Yersinia pestis	pubmed:20711500|imex:IM-13779	psi-mi:MI:0398(two hybrid pooling approach)	psi-mi:MI:0915(physical association)	IntAct
WP_002918252.1	Q8D1D2	PTAR1	0	100	89.293	BACTERIA	ANIMAL	human|Homo sapiens	yerpe|Yersinia pestis	pubmed:20711500|imex:IM-13779	psi-mi:MI:0398(two hybrid pooling approach)	psi-mi:MI:0915(physical association)	IntAct
WP_002918252.1	Q8D1D2	RESF1	0	100	89.293	BACTERIA	ANIMAL	human|Homo sapiens	yerpe|Yersinia pestis	pubmed:20711500|imex:IM-13779	psi-mi:MI:0398(two hybrid pooling approach)	psi-mi:MI:0915(physical association)	IntAct
WP_002918252.1	Q8D1D2	SLC5A1	0	100	89.293	BACTERIA	ANIMAL	human|Homo sapiens	yerpe|Yersinia pestis	pubmed:20711500|imex:IM-13779	psi-mi:MI:0398(two hybrid pooling approach)	psi-mi:MI:0915(physical association)	IntAct
WP_002918252.1	Q8D1D2	ZDHHC5	0	100	89.293	BACTERIA	ANIMAL	human|Homo sapiens	yerpe|Yersinia pestis	pubmed:20711500|imex:IM-13779	psi-mi:MI:0398(two hybrid pooling approach)	psi-mi:MI:0915(physical association)	IntAct
WP_004149621.1	Q8CZY2	FHL2	0	99	64.47	BACTERIA	ANIMAL	human|Homo sapiens	yerpe|Yersinia pestis	pubmed:20711500|imex:IM-13779	psi-mi:MI:0398(two hybrid pooling approach)	psi-mi:MI:0915(physical association)	IntAct
WP_004149621.1	Q8CZY2	MLH1	0	99	64.47	BACTERIA	ANIMAL	human|Homo sapiens	yerpe|Yersinia pestis	pubmed:20711500|imex:IM-13779	psi-mi:MI:0398(two hybrid pooling approach)	psi-mi:MI:0915(physical association)	IntAct
WP_004149621.1	Q8CZY2	NPIPB3	0	99	64.47	BACTERIA	ANIMAL	human|Homo sapiens	yerpe|Yersinia pestis	pubmed:20711500|imex:IM-13779	psi-mi:MI:0398(two hybrid pooling approach)	psi-mi:MI:0915(physical association)	IntAct
WP_004149621.1	Q8CZY2	RACK1	0	99	64.47	BACTERIA	ANIMAL	human|Homo sapiens	yerpe|Yersinia pestis	pubmed:20711500|imex:IM-13779	psi-mi:MI:0398(two hybrid pooling approach)	psi-mi:MI:0915(physical association)	IntAct
WP_004149621.1	Q8CZY2	RBP7	0	99	64.47	BACTERIA	ANIMAL	human|Homo sapiens	yerpe|Yersinia pestis	pubmed:20711500|imex:IM-13779	psi-mi:MI:0398(two hybrid pooling approach)	psi-mi:MI:0915(physical association)	IntAct
WP_004149621.1	Q8CZY2	SETDB1	0	99	64.47	BACTERIA	ANIMAL	human|Homo sapiens	yerpe|Yersinia pestis	pubmed:20711500|imex:IM-13779	psi-mi:MI:0398(two hybrid pooling approach)	psi-mi:MI:0915(physical association)	IntAct
WP_004149621.1	Q8CZY2	TSC22D4	0	99	64.47	BACTERIA	ANIMAL	human|Homo sapiens	yerpe|Yersinia pestis	pubmed:20711500|imex:IM-13779	psi-mi:MI:0398(two hybrid pooling approach)	psi-mi:MI:0915(physical association)	IntAct
WP_015958927.1	Q5NFK5	MAT2A	1.46e-123	100	59.928	BACTERIA	ANIMAL	human|Homo sapiens	fratt|Francisella tularensis subsp. tularensis	pubmed:20711500|imex:IM-13779	psi-mi:MI:0398(two hybrid pooling approach)	psi-mi:MI:0915(physical association)	IntAct
WP_002922139.1	Q8Z9Z1	PRDX3	0	99	85.845	BACTERIA	ANIMAL	human|Homo sapiens	yerpe|Yersinia pestis	pubmed:20711500|imex:IM-13779	psi-mi:MI:0398(two hybrid pooling approach)	psi-mi:MI:0915(physical association)	IntAct
WP_023284594.1	Q8Z9Z1	PRDX3	0	100	85.194	BACTERIA	ANIMAL	human|Homo sapiens	yerpe|Yersinia pestis	pubmed:20711500|imex:IM-13779	psi-mi:MI:0398(two hybrid pooling approach)	psi-mi:MI:0915(physical association)	IntAct
WP_032447739.1	Q8CZH7	ARSA	5.37e-165	98	53.112	BACTERIA	ANIMAL	human|Homo sapiens	yerpe|Yersinia pestis	pubmed:20711500|imex:IM-13779	psi-mi:MI:0398(two hybrid pooling approach)	psi-mi:MI:0915(physical association)	IntAct
WP_002907658.1	Q8ZEC8	FUNDC2	1.43e-120	99	85.938	BACTERIA	ANIMAL	human|Homo sapiens	yerpe|Yersinia pestis	pubmed:20711500|imex:IM-13779	psi-mi:MI:0398(two hybrid pooling approach)	psi-mi:MI:0915(physical association)	IntAct
WP_020324683.1	A0A384KST0	ATN1	0	99	80.799	BACTERIA	ANIMAL	human|Homo sapiens	yerpe|Yersinia pestis	pubmed:20711500|imex:IM-13779	psi-mi:MI:0398(two hybrid pooling approach)	psi-mi:MI:0915(physical association)	IntAct
WP_020324683.1	A0A384KST0	B4GALT3	0	99	80.799	BACTERIA	ANIMAL	human|Homo sapiens	yerpe|Yersinia pestis	pubmed:20711500|imex:IM-13779	psi-mi:MI:0398(two hybrid pooling approach)	psi-mi:MI:0915(physical association)	IntAct
WP_020324683.1	A0A384KST0	CLIC1	0	99	80.799	BACTERIA	ANIMAL	human|Homo sapiens	yerpe|Yersinia pestis	pubmed:20711500|imex:IM-13779	psi-mi:MI:0398(two hybrid pooling approach)	psi-mi:MI:0915(physical association)	IntAct
WP_020324683.1	A0A384KST0	CRIPAK	0	99	80.799	BACTERIA	ANIMAL	human|Homo sapiens	yerpe|Yersinia pestis	pubmed:20711500|imex:IM-13779	psi-mi:MI:0398(two hybrid pooling approach)	psi-mi:MI:0915(physical association)	IntAct
WP_020324683.1	A0A384KST0	CSNK2B	0	99	80.799	BACTERIA	ANIMAL	human|Homo sapiens	yerpe|Yersinia pestis	pubmed:20711500|imex:IM-13779	psi-mi:MI:0398(two hybrid pooling approach)	psi-mi:MI:0915(physical association)	IntAct
WP_020324683.1	A0A384KST0	CTNNB1	0	99	80.799	BACTERIA	ANIMAL	human|Homo sapiens	yerpe|Yersinia pestis	pubmed:20711500|imex:IM-13779	psi-mi:MI:0398(two hybrid pooling approach)	psi-mi:MI:0915(physical association)	IntAct
WP_020324683.1	A0A384KST0	FCHO1	0	99	80.799	BACTERIA	ANIMAL	human|Homo sapiens	yerpe|Yersinia pestis	pubmed:20711500|imex:IM-13779	psi-mi:MI:0398(two hybrid pooling approach)	psi-mi:MI:0915(physical association)	IntAct
WP_020324683.1	A0A384KST0	FNDC3B	0	99	80.799	BACTERIA	ANIMAL	human|Homo sapiens	yerpe|Yersinia pestis	pubmed:20711500|imex:IM-13779	psi-mi:MI:0398(two hybrid pooling approach)	psi-mi:MI:0915(physical association)	IntAct
WP_020324683.1	A0A384KST0	IFI27	0	99	80.799	BACTERIA	ANIMAL	human|Homo sapiens	yerpe|Yersinia pestis	pubmed:20711500|imex:IM-13779	psi-mi:MI:0398(two hybrid pooling approach)	psi-mi:MI:0915(physical association)	IntAct
WP_020324683.1	A0A384KST0	NCL	0	99	80.799	BACTERIA	ANIMAL	human|Homo sapiens	yerpe|Yersinia pestis	pubmed:20711500|imex:IM-13779	psi-mi:MI:0398(two hybrid pooling approach)	psi-mi:MI:0915(physical association)	IntAct
WP_020324683.1	A0A384KST0	NFKB1	0	99	80.799	BACTERIA	ANIMAL	human|Homo sapiens	yerpe|Yersinia pestis	pubmed:20711500|imex:IM-13779	psi-mi:MI:0398(two hybrid pooling approach)	psi-mi:MI:0915(physical association)	IntAct
WP_020324683.1	A0A384KST0	NMI	0	99	80.799	BACTERIA	ANIMAL	human|Homo sapiens	yerpe|Yersinia pestis	pubmed:20711500|imex:IM-13779	psi-mi:MI:0398(two hybrid pooling approach)	psi-mi:MI:0915(physical association)	IntAct
WP_020324683.1	A0A384KST0	PLSCR3	0	99	80.799	BACTERIA	ANIMAL	human|Homo sapiens	yerpe|Yersinia pestis	pubmed:20711500|imex:IM-13779	psi-mi:MI:0398(two hybrid pooling approach)	psi-mi:MI:0915(physical association)	IntAct
WP_020324683.1	A0A384KST0	TOX4	0	99	80.799	BACTERIA	ANIMAL	human|Homo sapiens	yerpe|Yersinia pestis	pubmed:20711500|imex:IM-13779	psi-mi:MI:0398(two hybrid pooling approach)	psi-mi:MI:0915(physical association)	IntAct
WP_020324683.1	A0A384KST0	TRIM23	0	99	80.799	BACTERIA	ANIMAL	human|Homo sapiens	yerpe|Yersinia pestis	pubmed:20711500|imex:IM-13779	psi-mi:MI:0398(two hybrid pooling approach)	psi-mi:MI:0915(physical association)	IntAct
WP_020324683.1	A0A384KST0	WDR6	0	99	80.799	BACTERIA	ANIMAL	human|Homo sapiens	yerpe|Yersinia pestis	pubmed:20711500|imex:IM-13779	psi-mi:MI:0398(two hybrid pooling approach)	psi-mi:MI:0915(physical association)	IntAct
WP_004179067.1	Q0WHT4	HMGCS1	0	100	92.007	BACTERIA	ANIMAL	human|Homo sapiens	yerpe|Yersinia pestis	pubmed:20711500|imex:IM-13779	psi-mi:MI:0398(two hybrid pooling approach)	psi-mi:MI:0915(physical association)	IntAct
WP_004179067.1	Q0WHT4	SRRM2	0	100	92.007	BACTERIA	ANIMAL	human|Homo sapiens	yerpe|Yersinia pestis	pubmed:20711500|imex:IM-13779	psi-mi:MI:0398(two hybrid pooling approach)	psi-mi:MI:0915(physical association)	IntAct
WP_004179067.1	Q5NIJ3	ALDOB	0	100	61.706	BACTERIA	ANIMAL	human|Homo sapiens	fratt|Francisella tularensis subsp. tularensis	pubmed:20711500|imex:IM-13779	psi-mi:MI:0398(two hybrid pooling approach)	psi-mi:MI:0915(physical association)	IntAct
WP_004179067.1	Q5NIJ3	HMGB1	0	100	61.706	BACTERIA	ANIMAL	human|Homo sapiens	fratt|Francisella tularensis subsp. tularensis	pubmed:20711500|imex:IM-13779	psi-mi:MI:0398(two hybrid pooling approach)	psi-mi:MI:0915(physical association)	IntAct
WP_004179067.1	Q5NIJ3	MCM3AP	0	100	61.706	BACTERIA	ANIMAL	human|Homo sapiens	fratt|Francisella tularensis subsp. tularensis	pubmed:20711500|imex:IM-13779	psi-mi:MI:0398(two hybrid pooling approach)	psi-mi:MI:0915(physical association)	IntAct
WP_004179067.1	Q5NIJ3	NBAS	0	100	61.706	BACTERIA	ANIMAL	human|Homo sapiens	fratt|Francisella tularensis subsp. tularensis	pubmed:20711500|imex:IM-13779	psi-mi:MI:0398(two hybrid pooling approach)	psi-mi:MI:0915(physical association)	IntAct
WP_004179067.1	Q5NIJ3	PLA2G4B	0	100	61.706	BACTERIA	ANIMAL	human|Homo sapiens	fratt|Francisella tularensis subsp. tularensis	pubmed:20711500|imex:IM-13779	psi-mi:MI:0398(two hybrid pooling approach)	psi-mi:MI:0915(physical association)	IntAct
WP_004179067.1	Q5NIJ3	PRPF18	0	100	61.706	BACTERIA	ANIMAL	human|Homo sapiens	fratt|Francisella tularensis subsp. tularensis	pubmed:20711500|imex:IM-13779	psi-mi:MI:0398(two hybrid pooling approach)	psi-mi:MI:0915(physical association)	IntAct
WP_004179067.1	Q5NIJ3	RUNX3	0	100	61.706	BACTERIA	ANIMAL	human|Homo sapiens	fratt|Francisella tularensis subsp. tularensis	pubmed:20711500|imex:IM-13779	psi-mi:MI:0398(two hybrid pooling approach)	psi-mi:MI:0915(physical association)	IntAct
WP_004179067.1	Q5NIJ3	SELPLG	0	100	61.706	BACTERIA	ANIMAL	human|Homo sapiens	fratt|Francisella tularensis subsp. tularensis	pubmed:20711500|imex:IM-13779	psi-mi:MI:0398(two hybrid pooling approach)	psi-mi:MI:0915(physical association)	IntAct
WP_004179067.1	Q5NIJ3	SIKE1	0	100	61.706	BACTERIA	ANIMAL	human|Homo sapiens	fratt|Francisella tularensis subsp. tularensis	pubmed:20711500|imex:IM-13779	psi-mi:MI:0398(two hybrid pooling approach)	psi-mi:MI:0915(physical association)	IntAct
WP_004179067.1	Q5NIJ3	TENT2	0	100	61.706	BACTERIA	ANIMAL	human|Homo sapiens	fratt|Francisella tularensis subsp. tularensis	pubmed:20711500|imex:IM-13779	psi-mi:MI:0398(two hybrid pooling approach)	psi-mi:MI:0915(physical association)	IntAct
WP_004179067.1	Q5NIJ3	UBXN4	0	100	61.706	BACTERIA	ANIMAL	human|Homo sapiens	fratt|Francisella tularensis subsp. tularensis	pubmed:20711500|imex:IM-13779	psi-mi:MI:0398(two hybrid pooling approach)	psi-mi:MI:0915(physical association)	IntAct
WP_004179067.1	Q5NIJ3	VPS29	0	100	61.706	BACTERIA	ANIMAL	human|Homo sapiens	fratt|Francisella tularensis subsp. tularensis	pubmed:20711500|imex:IM-13779	psi-mi:MI:0398(two hybrid pooling approach)	psi-mi:MI:0915(physical association)	IntAct
WP_004179067.1	Q5NIJ3	ZBED5	0	100	61.706	BACTERIA	ANIMAL	human|Homo sapiens	fratt|Francisella tularensis subsp. tularensis	pubmed:20711500|imex:IM-13779	psi-mi:MI:0398(two hybrid pooling approach)	psi-mi:MI:0915(physical association)	IntAct
WP_002883297.1	Q81K32	ARHGAP45	5.84e-136	98	54.595	BACTERIA	ANIMAL	human|Homo sapiens	bacan|Bacillus anthracis	pubmed:20711500|imex:IM-13779	psi-mi:MI:0398(two hybrid pooling approach)	psi-mi:MI:0915(physical association)	IntAct
WP_002883297.1	A0A0F7RAQ3	CSDE1	7.49e-135	98	54.324	BACTERIA	ANIMAL	human|Homo sapiens	bacan|Bacillus anthracis	pubmed:20711500|imex:IM-13779	psi-mi:MI:0398(two hybrid pooling approach)	psi-mi:MI:0915(physical association)	IntAct
WP_002883297.1	Q81K32	GBP2	5.84e-136	98	54.595	BACTERIA	ANIMAL	human|Homo sapiens	bacan|Bacillus anthracis	pubmed:20711500|imex:IM-13779	psi-mi:MI:0398(two hybrid pooling approach)	psi-mi:MI:0915(physical association)	IntAct
WP_002883297.1	A0A0F7RAQ3	NFKB1	7.49e-135	98	54.324	BACTERIA	ANIMAL	human|Homo sapiens	bacan|Bacillus anthracis	pubmed:20711500|imex:IM-13779	psi-mi:MI:0398(two hybrid pooling approach)	psi-mi:MI:0915(physical association)	IntAct
WP_002883297.1	A0A0F7RAQ3	POLD2	7.49e-135	98	54.324	BACTERIA	ANIMAL	human|Homo sapiens	bacan|Bacillus anthracis	pubmed:20711500|imex:IM-13779	psi-mi:MI:0398(two hybrid pooling approach)	psi-mi:MI:0915(physical association)	IntAct
WP_002883297.1	A0A0F7RAQ3	SAMSN1	7.49e-135	98	54.324	BACTERIA	ANIMAL	human|Homo sapiens	bacan|Bacillus anthracis	pubmed:20711500|imex:IM-13779	psi-mi:MI:0398(two hybrid pooling approach)	psi-mi:MI:0915(physical association)	IntAct
WP_002883297.1	A0A0F7RAQ3	SLC39A9	7.49e-135	98	54.324	BACTERIA	ANIMAL	human|Homo sapiens	bacan|Bacillus anthracis	pubmed:20711500|imex:IM-13779	psi-mi:MI:0398(two hybrid pooling approach)	psi-mi:MI:0915(physical association)	IntAct
WP_002883297.1	Q81K32	SNAI3	5.84e-136	98	54.595	BACTERIA	ANIMAL	human|Homo sapiens	bacan|Bacillus anthracis	pubmed:20711500|imex:IM-13779	psi-mi:MI:0398(two hybrid pooling approach)	psi-mi:MI:0915(physical association)	IntAct
WP_002883297.1	A0A0F7RAQ3	XRN1	7.49e-135	98	54.324	BACTERIA	ANIMAL	human|Homo sapiens	bacan|Bacillus anthracis	pubmed:20711500|imex:IM-13779	psi-mi:MI:0398(two hybrid pooling approach)	psi-mi:MI:0915(physical association)	IntAct
WP_004146507.1	Q8D1K3	CD74	2.99e-75	100	51.639	BACTERIA	ANIMAL	human|Homo sapiens	yerpe|Yersinia pestis	pubmed:20711500|imex:IM-13779	psi-mi:MI:0398(two hybrid pooling approach)	psi-mi:MI:0915(physical association)	IntAct
WP_004177945.1	Q0WAF2	GIPC1	0	100	75.481	BACTERIA	ANIMAL	human|Homo sapiens	yerpe|Yersinia pestis	pubmed:20711500|imex:IM-13779	psi-mi:MI:0398(two hybrid pooling approach)	psi-mi:MI:0915(physical association)	IntAct
WP_004146500.1	Q8ZAF1	IQGAP1	0	99	74	BACTERIA	ANIMAL	human|Homo sapiens	yerpe|Yersinia pestis	pubmed:20711500|imex:IM-13779	psi-mi:MI:0398(two hybrid pooling approach)	psi-mi:MI:0915(physical association)	IntAct
WP_004146500.1	Q8ZAF1	NFKB1	0	99	74	BACTERIA	ANIMAL	human|Homo sapiens	yerpe|Yersinia pestis	pubmed:20711500|imex:IM-13779	psi-mi:MI:0398(two hybrid pooling approach)	psi-mi:MI:0915(physical association)	IntAct
WP_002883310.1	Q8D1K2	PCNX4	0	99	82.933	BACTERIA	ANIMAL	human|Homo sapiens	yerpe|Yersinia pestis	pubmed:20711500|imex:IM-13779	psi-mi:MI:0398(two hybrid pooling approach)	psi-mi:MI:0915(physical association)	IntAct
WP_002883296.1	Q8D1K6	HDAC11	3.53e-174	96	68.358	BACTERIA	ANIMAL	human|Homo sapiens	yerpe|Yersinia pestis	pubmed:20711500|imex:IM-13779	psi-mi:MI:0398(two hybrid pooling approach)	psi-mi:MI:0915(physical association)	IntAct
WP_002883296.1	Q8D1K6	MARK3	3.53e-174	96	68.358	BACTERIA	ANIMAL	human|Homo sapiens	yerpe|Yersinia pestis	pubmed:20711500|imex:IM-13779	psi-mi:MI:0398(two hybrid pooling approach)	psi-mi:MI:0915(physical association)	IntAct
WP_002883296.1	Q8D1K6	PTH1R	3.53e-174	96	68.358	BACTERIA	ANIMAL	human|Homo sapiens	yerpe|Yersinia pestis	pubmed:20711500|imex:IM-13779	psi-mi:MI:0398(two hybrid pooling approach)	psi-mi:MI:0915(physical association)	IntAct
WP_002883295.1	Q8ZAE1	BNIP2	0	99	77.198	BACTERIA	ANIMAL	human|Homo sapiens	yerpe|Yersinia pestis	pubmed:20711500|imex:IM-13779	psi-mi:MI:0398(two hybrid pooling approach)	psi-mi:MI:0915(physical association)	IntAct
WP_002883295.1	Q8ZAE1	PLIN3	0	99	77.198	BACTERIA	ANIMAL	human|Homo sapiens	yerpe|Yersinia pestis	pubmed:20711500|imex:IM-13779	psi-mi:MI:0398(two hybrid pooling approach)	psi-mi:MI:0915(physical association)	IntAct
WP_002883295.1	Q8ZAE1	TAX1BP1	0	99	77.198	BACTERIA	ANIMAL	human|Homo sapiens	yerpe|Yersinia pestis	pubmed:20711500|imex:IM-13779	psi-mi:MI:0398(two hybrid pooling approach)	psi-mi:MI:0915(physical association)	IntAct
WP_004143804.1	Q8D070	CSF1	0	99	76.423	BACTERIA	ANIMAL	human|Homo sapiens	yerpe|Yersinia pestis	pubmed:20711500|imex:IM-13779	psi-mi:MI:0398(two hybrid pooling approach)	psi-mi:MI:0915(physical association)	IntAct
WP_004143804.1	Q8D070	DDX6	0	99	76.423	BACTERIA	ANIMAL	human|Homo sapiens	yerpe|Yersinia pestis	pubmed:20711500|imex:IM-13779	psi-mi:MI:0398(two hybrid pooling approach)	psi-mi:MI:0915(physical association)	IntAct
WP_002887969.1	A0A384LE02	SLX1A	0	99	78.065	BACTERIA	ANIMAL	human|Homo sapiens	yerpe|Yersinia pestis	pubmed:20711500|imex:IM-13779	psi-mi:MI:0398(two hybrid pooling approach)	psi-mi:MI:0915(physical association)	IntAct
WP_002887969.1	A0A384LE02	TINAGL1	0	99	78.065	BACTERIA	ANIMAL	human|Homo sapiens	yerpe|Yersinia pestis	pubmed:20711500|imex:IM-13779	psi-mi:MI:0398(two hybrid pooling approach)	psi-mi:MI:0915(physical association)	IntAct
WP_004177923.1	Q8ZAN0	DUT	0	98	77.762	BACTERIA	ANIMAL	human|Homo sapiens	yerpe|Yersinia pestis	pubmed:20711500|imex:IM-13779	psi-mi:MI:0398(two hybrid pooling approach)	psi-mi:MI:0915(physical association)	IntAct
WP_004177923.1	Q8ZAN0	PDLIM7	0	98	77.762	BACTERIA	ANIMAL	human|Homo sapiens	yerpe|Yersinia pestis	pubmed:20711500|imex:IM-13779	psi-mi:MI:0398(two hybrid pooling approach)	psi-mi:MI:0915(physical association)	IntAct
WP_004177923.1	Q8ZAN0	PRDX3	0	98	77.762	BACTERIA	ANIMAL	human|Homo sapiens	yerpe|Yersinia pestis	pubmed:20711500|imex:IM-13779	psi-mi:MI:0398(two hybrid pooling approach)	psi-mi:MI:0915(physical association)	IntAct
WP_004177923.1	Q8ZAN0	TCF7L2	0	98	77.762	BACTERIA	ANIMAL	human|Homo sapiens	yerpe|Yersinia pestis	pubmed:20711500|imex:IM-13779	psi-mi:MI:0398(two hybrid pooling approach)	psi-mi:MI:0915(physical association)	IntAct
WP_004177923.1	Q8ZAN0	XRCC3	0	98	77.762	BACTERIA	ANIMAL	human|Homo sapiens	yerpe|Yersinia pestis	pubmed:20711500|imex:IM-13779	psi-mi:MI:0398(two hybrid pooling approach)	psi-mi:MI:0915(physical association)	IntAct
WP_004177923.1	Q8ZAN0	ZW10	0	98	77.762	BACTERIA	ANIMAL	human|Homo sapiens	yerpe|Yersinia pestis	pubmed:20711500|imex:IM-13779	psi-mi:MI:0398(two hybrid pooling approach)	psi-mi:MI:0915(physical association)	IntAct
WP_002913291.1	A0A384KN94	ALYREF	0	99	84.521	BACTERIA	ANIMAL	human|Homo sapiens	yerpe|Yersinia pestis	pubmed:20711500|imex:IM-13779	psi-mi:MI:0398(two hybrid pooling approach)	psi-mi:MI:0915(physical association)	IntAct
WP_002913291.1	A0A384KN94	BCOR	0	99	84.521	BACTERIA	ANIMAL	human|Homo sapiens	yerpe|Yersinia pestis	pubmed:20711500|imex:IM-13779	psi-mi:MI:0398(two hybrid pooling approach)	psi-mi:MI:0915(physical association)	IntAct
WP_002913291.1	A0A384KN94	CHTOP	0	99	84.521	BACTERIA	ANIMAL	human|Homo sapiens	yerpe|Yersinia pestis	pubmed:20711500|imex:IM-13779	psi-mi:MI:0398(two hybrid pooling approach)	psi-mi:MI:0915(physical association)	IntAct
WP_002913291.1	A0A384KN94	COL4A1	0	99	84.521	BACTERIA	ANIMAL	human|Homo sapiens	yerpe|Yersinia pestis	pubmed:20711500|imex:IM-13779	psi-mi:MI:0398(two hybrid pooling approach)	psi-mi:MI:0915(physical association)	IntAct
WP_002913291.1	A0A384KN94	DOCK5	0	99	84.521	BACTERIA	ANIMAL	human|Homo sapiens	yerpe|Yersinia pestis	pubmed:20711500|imex:IM-13779	psi-mi:MI:0398(two hybrid pooling approach)	psi-mi:MI:0915(physical association)	IntAct
WP_002900666.1	Q5NF66	DPY30	2.88e-175	99	57.857	BACTERIA	ANIMAL	human|Homo sapiens	fratt|Francisella tularensis subsp. tularensis	pubmed:20711500|imex:IM-13779	psi-mi:MI:0398(two hybrid pooling approach)	psi-mi:MI:0915(physical association)	IntAct
WP_002900666.1	Q8D054	HERPUD2	9.56e-101	77	50.157	BACTERIA	ANIMAL	human|Homo sapiens	yerpe|Yersinia pestis	pubmed:20711500|imex:IM-13779	psi-mi:MI:0398(two hybrid pooling approach)	psi-mi:MI:0915(physical association)	IntAct
WP_002900666.1	Q8D054	PJA2	9.56e-101	77	50.157	BACTERIA	ANIMAL	human|Homo sapiens	yerpe|Yersinia pestis	pubmed:20711500|imex:IM-13779	psi-mi:MI:0398(two hybrid pooling approach)	psi-mi:MI:0915(physical association)	IntAct
WP_002900666.1	Q8D054	POP4	9.56e-101	77	50.157	BACTERIA	ANIMAL	human|Homo sapiens	yerpe|Yersinia pestis	pubmed:20711500|imex:IM-13779	psi-mi:MI:0398(two hybrid pooling approach)	psi-mi:MI:0915(physical association)	IntAct
WP_002900666.1	Q8D054	SERTAD3	9.56e-101	77	50.157	BACTERIA	ANIMAL	human|Homo sapiens	yerpe|Yersinia pestis	pubmed:20711500|imex:IM-13779	psi-mi:MI:0398(two hybrid pooling approach)	psi-mi:MI:0915(physical association)	IntAct
WP_002900666.1	Q8D054	SLC7A2	9.56e-101	77	50.157	BACTERIA	ANIMAL	human|Homo sapiens	yerpe|Yersinia pestis	pubmed:20711500|imex:IM-13779	psi-mi:MI:0398(two hybrid pooling approach)	psi-mi:MI:0915(physical association)	IntAct
WP_002900666.1	Q8D054	SNRPD3	9.56e-101	77	50.157	BACTERIA	ANIMAL	human|Homo sapiens	yerpe|Yersinia pestis	pubmed:20711500|imex:IM-13779	psi-mi:MI:0398(two hybrid pooling approach)	psi-mi:MI:0915(physical association)	IntAct
WP_002899294.1	Q5NF68	TAX1BP1	9.35e-111	99	62.602	BACTERIA	ANIMAL	human|Homo sapiens	fratt|Francisella tularensis subsp. tularensis	pubmed:20711500|imex:IM-13779	psi-mi:MI:0398(two hybrid pooling approach)	psi-mi:MI:0915(physical association)	IntAct
WP_002900666.1	Q8D054	TNRC6B	9.56e-101	77	50.157	BACTERIA	ANIMAL	human|Homo sapiens	yerpe|Yersinia pestis	pubmed:20711500|imex:IM-13779	psi-mi:MI:0398(two hybrid pooling approach)	psi-mi:MI:0915(physical association)	IntAct
WP_004149206.1	Q5NHS3	OS9	1.58e-128	86	62.766	BACTERIA	ANIMAL	human|Homo sapiens	fratt|Francisella tularensis subsp. tularensis	pubmed:20711500|imex:IM-13779	psi-mi:MI:0398(two hybrid pooling approach)	psi-mi:MI:0915(physical association)	IntAct
WP_004145855.1	Q8ZH52	SRRM2	0	100	89.969	BACTERIA	ANIMAL	human|Homo sapiens	yerpe|Yersinia pestis	pubmed:20711500|imex:IM-13779	psi-mi:MI:0398(two hybrid pooling approach)	psi-mi:MI:0915(physical association)	IntAct
WP_004149206.1	Q81KY8	UTRN	1.5e-86	79	52.51	BACTERIA	ANIMAL	human|Homo sapiens	bacan|Bacillus anthracis	pubmed:20711500|imex:IM-13779	psi-mi:MI:0398(two hybrid pooling approach)	psi-mi:MI:0915(physical association)	IntAct
WP_004174096.1	Q81M47	HNRNPH2	6.68e-169	98	53.483	BACTERIA	ANIMAL	human|Homo sapiens	bacan|Bacillus anthracis	pubmed:20711500|imex:IM-13779	psi-mi:MI:0398(two hybrid pooling approach)	psi-mi:MI:0915(physical association)	IntAct
WP_004174096.1	Q81M47	MPEG1	6.68e-169	98	53.483	BACTERIA	ANIMAL	human|Homo sapiens	bacan|Bacillus anthracis	pubmed:20711500|imex:IM-13779	psi-mi:MI:0398(two hybrid pooling approach)	psi-mi:MI:0915(physical association)	IntAct
WP_004149635.1	Q74RZ6	CIB1	0	99	70.432	BACTERIA	ANIMAL	human|Homo sapiens	yerpe|Yersinia pestis	pubmed:20711500|imex:IM-13779	psi-mi:MI:0398(two hybrid pooling approach)	psi-mi:MI:0915(physical association)	IntAct
WP_004149635.1	Q74RZ6	SKI	0	99	70.432	BACTERIA	ANIMAL	human|Homo sapiens	yerpe|Yersinia pestis	pubmed:20711500|imex:IM-13779	psi-mi:MI:0398(two hybrid pooling approach)	psi-mi:MI:0915(physical association)	IntAct
WP_002910890.1	Q8ZEL9	ALDH16A1	1.84e-144	100	79.079	BACTERIA	ANIMAL	human|Homo sapiens	yerpe|Yersinia pestis	pubmed:20711500|imex:IM-13779	psi-mi:MI:0398(two hybrid pooling approach)	psi-mi:MI:0915(physical association)	IntAct
WP_002910890.1	Q8ZEL9	NFKB1	1.84e-144	100	79.079	BACTERIA	ANIMAL	human|Homo sapiens	yerpe|Yersinia pestis	pubmed:20711500|imex:IM-13779	psi-mi:MI:0398(two hybrid pooling approach)	psi-mi:MI:0915(physical association)	IntAct
WP_002910890.1	Q8ZEL9	ZNF521	1.84e-144	100	79.079	BACTERIA	ANIMAL	human|Homo sapiens	yerpe|Yersinia pestis	pubmed:20711500|imex:IM-13779	psi-mi:MI:0398(two hybrid pooling approach)	psi-mi:MI:0915(physical association)	IntAct
WP_002911477.1	A0A384LLU6	MOB1B	2.25e-76	98	71.528	BACTERIA	ANIMAL	human|Homo sapiens	yerpe|Yersinia pestis	pubmed:20711500|imex:IM-13779	psi-mi:MI:0398(two hybrid pooling approach)	psi-mi:MI:0915(physical association)	IntAct
WP_004151123.1	A0A384KX68	CTCF	2.93e-142	99	71.014	BACTERIA	ANIMAL	human|Homo sapiens	yerpe|Yersinia pestis	pubmed:20711500|imex:IM-13779	psi-mi:MI:0398(two hybrid pooling approach)	psi-mi:MI:0915(physical association)	IntAct
WP_004151123.1	A0A384KX68	DOK3	2.93e-142	99	71.014	BACTERIA	ANIMAL	human|Homo sapiens	yerpe|Yersinia pestis	pubmed:20711500|imex:IM-13779	psi-mi:MI:0398(two hybrid pooling approach)	psi-mi:MI:0915(physical association)	IntAct
WP_004151123.1	A0A384KX68	FOS	2.93e-142	99	71.014	BACTERIA	ANIMAL	human|Homo sapiens	yerpe|Yersinia pestis	pubmed:20711500|imex:IM-13779	psi-mi:MI:0398(two hybrid pooling approach)	psi-mi:MI:0915(physical association)	IntAct
WP_004151123.1	A0A384KX68	POGZ	2.93e-142	99	71.014	BACTERIA	ANIMAL	human|Homo sapiens	yerpe|Yersinia pestis	pubmed:20711500|imex:IM-13779	psi-mi:MI:0398(two hybrid pooling approach)	psi-mi:MI:0915(physical association)	IntAct
WP_004151123.1	A0A384KX68	TNRC6A	2.93e-142	99	71.014	BACTERIA	ANIMAL	human|Homo sapiens	yerpe|Yersinia pestis	pubmed:20711500|imex:IM-13779	psi-mi:MI:0398(two hybrid pooling approach)	psi-mi:MI:0915(physical association)	IntAct
WP_002915156.1	Q8ZBP5	ELMOD2	5.61e-48	99	75.962	BACTERIA	ANIMAL	human|Homo sapiens	yerpe|Yersinia pestis	pubmed:20711500|imex:IM-13779	psi-mi:MI:0398(two hybrid pooling approach)	psi-mi:MI:0915(physical association)	IntAct
WP_002915156.1	Q8ZBP5	GDE1	5.61e-48	99	75.962	BACTERIA	ANIMAL	human|Homo sapiens	yerpe|Yersinia pestis	pubmed:20711500|imex:IM-13779	psi-mi:MI:0398(two hybrid pooling approach)	psi-mi:MI:0915(physical association)	IntAct
WP_004144547.1	Q7CGI0	HSPE1	0	100	71.398	BACTERIA	ANIMAL	human|Homo sapiens	yerpe|Yersinia pestis	pubmed:20711500|imex:IM-13779	psi-mi:MI:0398(two hybrid pooling approach)	psi-mi:MI:0915(physical association)	IntAct
WP_004144547.1	Q7CGI0	PLSCR1	0	100	71.398	BACTERIA	ANIMAL	human|Homo sapiens	yerpe|Yersinia pestis	pubmed:20711500|imex:IM-13779	psi-mi:MI:0398(two hybrid pooling approach)	psi-mi:MI:0915(physical association)	IntAct
WP_004144547.1	Q7CGI0	POGZ	0	100	71.398	BACTERIA	ANIMAL	human|Homo sapiens	yerpe|Yersinia pestis	pubmed:20711500|imex:IM-13779	psi-mi:MI:0398(two hybrid pooling approach)	psi-mi:MI:0915(physical association)	IntAct
WP_004144547.1	Q7CGI0	RREB1	0	100	71.398	BACTERIA	ANIMAL	human|Homo sapiens	yerpe|Yersinia pestis	pubmed:20711500|imex:IM-13779	psi-mi:MI:0398(two hybrid pooling approach)	psi-mi:MI:0915(physical association)	IntAct
WP_004144547.1	Q7CGI0	SDCBP	0	100	71.398	BACTERIA	ANIMAL	human|Homo sapiens	yerpe|Yersinia pestis	pubmed:20711500|imex:IM-13779	psi-mi:MI:0398(two hybrid pooling approach)	psi-mi:MI:0915(physical association)	IntAct
WP_004144547.1	Q7CGI0	SNAPC4	0	100	71.398	BACTERIA	ANIMAL	human|Homo sapiens	yerpe|Yersinia pestis	pubmed:20711500|imex:IM-13779	psi-mi:MI:0398(two hybrid pooling approach)	psi-mi:MI:0915(physical association)	IntAct
WP_004144547.1	Q7CGI0	SPEN	0	100	71.398	BACTERIA	ANIMAL	human|Homo sapiens	yerpe|Yersinia pestis	pubmed:20711500|imex:IM-13779	psi-mi:MI:0398(two hybrid pooling approach)	psi-mi:MI:0915(physical association)	IntAct
WP_004144547.1	Q7CGI0	USP54	0	100	71.398	BACTERIA	ANIMAL	human|Homo sapiens	yerpe|Yersinia pestis	pubmed:20711500|imex:IM-13779	psi-mi:MI:0398(two hybrid pooling approach)	psi-mi:MI:0915(physical association)	IntAct
WP_004144547.1	Q7CGI0	ZBTB45	0	100	71.398	BACTERIA	ANIMAL	human|Homo sapiens	yerpe|Yersinia pestis	pubmed:20711500|imex:IM-13779	psi-mi:MI:0398(two hybrid pooling approach)	psi-mi:MI:0915(physical association)	IntAct
WP_002903315.1	Q5NHY7	TSNAX	5.61e-169	98	52.747	BACTERIA	ANIMAL	human|Homo sapiens	fratt|Francisella tularensis subsp. tularensis	pubmed:20711500|imex:IM-13779	psi-mi:MI:0398(two hybrid pooling approach)	psi-mi:MI:0915(physical association)	IntAct
WP_002895147.1	A0A384LC90	CEP85	0	100	81.609	BACTERIA	ANIMAL	human|Homo sapiens	yerpe|Yersinia pestis	pubmed:20711500|imex:IM-13779	psi-mi:MI:0398(two hybrid pooling approach)	psi-mi:MI:0915(physical association)	IntAct
WP_002895147.1	Q5NEY1	COG3	3.37e-132	94	52.599	BACTERIA	ANIMAL	human|Homo sapiens	fratt|Francisella tularensis subsp. tularensis	pubmed:20711500|imex:IM-13779	psi-mi:MI:0398(two hybrid pooling approach)	psi-mi:MI:0915(physical association)	IntAct
WP_002895147.1	A0A384LC90	COL3A1	0	100	81.609	BACTERIA	ANIMAL	human|Homo sapiens	yerpe|Yersinia pestis	pubmed:20711500|imex:IM-13779	psi-mi:MI:0398(two hybrid pooling approach)	psi-mi:MI:0915(physical association)	IntAct
WP_002895147.1	Q5NEY1	DVL2	3.37e-132	94	52.599	BACTERIA	ANIMAL	human|Homo sapiens	fratt|Francisella tularensis subsp. tularensis	pubmed:20711500|imex:IM-13779	psi-mi:MI:0398(two hybrid pooling approach)	psi-mi:MI:0915(physical association)	IntAct
WP_002895147.1	Q5NEY1	HAUS3	3.37e-132	94	52.599	BACTERIA	ANIMAL	human|Homo sapiens	fratt|Francisella tularensis subsp. tularensis	pubmed:20711500|imex:IM-13779	psi-mi:MI:0398(two hybrid pooling approach)	psi-mi:MI:0915(physical association)	IntAct
WP_002895147.1	A0A384LC90	NFKB1	0	100	81.609	BACTERIA	ANIMAL	human|Homo sapiens	yerpe|Yersinia pestis	pubmed:20711500|imex:IM-13779	psi-mi:MI:0398(two hybrid pooling approach)	psi-mi:MI:0915(physical association)	IntAct
WP_002895147.1	A0A384LC90	PLN	0	100	81.609	BACTERIA	ANIMAL	human|Homo sapiens	yerpe|Yersinia pestis	pubmed:20711500|imex:IM-13779	psi-mi:MI:0398(two hybrid pooling approach)	psi-mi:MI:0915(physical association)	IntAct
WP_002895147.1	A0A384LC90	TINAGL1	0	100	81.609	BACTERIA	ANIMAL	human|Homo sapiens	yerpe|Yersinia pestis	pubmed:20711500|imex:IM-13779	psi-mi:MI:0398(two hybrid pooling approach)	psi-mi:MI:0915(physical association)	IntAct
WP_002895147.1	A0A384LC90	ZFP36	0	100	81.609	BACTERIA	ANIMAL	human|Homo sapiens	yerpe|Yersinia pestis	pubmed:20711500|imex:IM-13779	psi-mi:MI:0398(two hybrid pooling approach)	psi-mi:MI:0915(physical association)	IntAct
WP_004177241.1	Q0WII5	LRRC37A2	0	99	75.292	BACTERIA	ANIMAL	human|Homo sapiens	yerpe|Yersinia pestis	pubmed:20711500|imex:IM-13779	psi-mi:MI:0398(two hybrid pooling approach)	psi-mi:MI:0915(physical association)	IntAct
WP_004177241.1	Q0WII5	MGAT4B	0	99	75.292	BACTERIA	ANIMAL	human|Homo sapiens	yerpe|Yersinia pestis	pubmed:20711500|imex:IM-13779	psi-mi:MI:0398(two hybrid pooling approach)	psi-mi:MI:0915(physical association)	IntAct
WP_004177241.1	Q0WII5	RAB34	0	99	75.292	BACTERIA	ANIMAL	human|Homo sapiens	yerpe|Yersinia pestis	pubmed:20711500|imex:IM-13779	psi-mi:MI:0398(two hybrid pooling approach)	psi-mi:MI:0915(physical association)	IntAct
WP_004179071.1	Q8ZGY3	SDCBP	0	100	72.063	BACTERIA	ANIMAL	human|Homo sapiens	yerpe|Yersinia pestis	pubmed:20711500|imex:IM-13779	psi-mi:MI:0398(two hybrid pooling approach)	psi-mi:MI:0915(physical association)	IntAct
WP_002886769.1	A0A384KMS8	STAB1	6.82e-172	100	76.415	BACTERIA	ANIMAL	human|Homo sapiens	yerpe|Yersinia pestis	pubmed:20711500|imex:IM-13779	psi-mi:MI:0398(two hybrid pooling approach)	psi-mi:MI:0915(physical association)	IntAct
WP_031591222.1	Q8D1Q0	FOXP1	1.65e-129	72	53.913	BACTERIA	ANIMAL	human|Homo sapiens	yerpe|Yersinia pestis	pubmed:20711500|imex:IM-13779	psi-mi:MI:0398(two hybrid pooling approach)	psi-mi:MI:0915(physical association)	IntAct
WP_031591222.1	Q8D1Q0	HLA-C	1.65e-129	72	53.913	BACTERIA	ANIMAL	human|Homo sapiens	yerpe|Yersinia pestis	pubmed:20711500|imex:IM-13779	psi-mi:MI:0398(two hybrid pooling approach)	psi-mi:MI:0915(physical association)	IntAct
WP_031591222.1	Q8D1Q0	PRRC2C	1.65e-129	72	53.913	BACTERIA	ANIMAL	human|Homo sapiens	yerpe|Yersinia pestis	pubmed:20711500|imex:IM-13779	psi-mi:MI:0398(two hybrid pooling approach)	psi-mi:MI:0915(physical association)	IntAct
WP_031591222.1	Q8D1Q0	RAI2	1.65e-129	72	53.913	BACTERIA	ANIMAL	human|Homo sapiens	yerpe|Yersinia pestis	pubmed:20711500|imex:IM-13779	psi-mi:MI:0398(two hybrid pooling approach)	psi-mi:MI:0915(physical association)	IntAct
WP_031591222.1	Q8D1Q0	ZSWIM1	1.65e-129	72	53.913	BACTERIA	ANIMAL	human|Homo sapiens	yerpe|Yersinia pestis	pubmed:20711500|imex:IM-13779	psi-mi:MI:0398(two hybrid pooling approach)	psi-mi:MI:0915(physical association)	IntAct
WP_031591222.1	A0A1V4B8A9	BSCL2	0	98	57.384	BACTERIA	ANIMAL	human|Homo sapiens	bacan|Bacillus anthracis	pubmed:20711500|imex:IM-13779	psi-mi:MI:0398(two hybrid pooling approach)	psi-mi:MI:0915(physical association)	IntAct
WP_031591222.1	A0A1V4B8A9	EPPK1	0	98	57.384	BACTERIA	ANIMAL	human|Homo sapiens	bacan|Bacillus anthracis	pubmed:20711500|imex:IM-13779	psi-mi:MI:0398(two hybrid pooling approach)	psi-mi:MI:0915(physical association)	IntAct
WP_031591222.1	A0A1V4B8A9	GCC2	0	98	57.384	BACTERIA	ANIMAL	human|Homo sapiens	bacan|Bacillus anthracis	pubmed:20711500|imex:IM-13779	psi-mi:MI:0398(two hybrid pooling approach)	psi-mi:MI:0915(physical association)	IntAct
WP_031591222.1	A0A1V4B8A9	PAN2	0	98	57.384	BACTERIA	ANIMAL	human|Homo sapiens	bacan|Bacillus anthracis	pubmed:20711500|imex:IM-13779	psi-mi:MI:0398(two hybrid pooling approach)	psi-mi:MI:0915(physical association)	IntAct
WP_031591222.1	A0A1V4B8A9	SMARCC2	0	98	57.384	BACTERIA	ANIMAL	human|Homo sapiens	bacan|Bacillus anthracis	pubmed:20711500|imex:IM-13779	psi-mi:MI:0398(two hybrid pooling approach)	psi-mi:MI:0915(physical association)	IntAct
WP_031591222.1	A0A1V4B8A9	SMC3	0	98	57.384	BACTERIA	ANIMAL	human|Homo sapiens	bacan|Bacillus anthracis	pubmed:20711500|imex:IM-13779	psi-mi:MI:0398(two hybrid pooling approach)	psi-mi:MI:0915(physical association)	IntAct
WP_031591222.1	A0A1V4B8A9	ZHX2	0	98	57.384	BACTERIA	ANIMAL	human|Homo sapiens	bacan|Bacillus anthracis	pubmed:20711500|imex:IM-13779	psi-mi:MI:0398(two hybrid pooling approach)	psi-mi:MI:0915(physical association)	IntAct
WP_004152246.1	A0A384KE37	EEF1G	0	99	84.799	BACTERIA	ANIMAL	human|Homo sapiens	yerpe|Yersinia pestis	pubmed:20711500|imex:IM-13779	psi-mi:MI:0398(two hybrid pooling approach)	psi-mi:MI:0915(physical association)	IntAct
WP_004179678.1	A0A384KE37	EEF1G	0	99	85.897	BACTERIA	ANIMAL	human|Homo sapiens	yerpe|Yersinia pestis	pubmed:20711500|imex:IM-13779	psi-mi:MI:0398(two hybrid pooling approach)	psi-mi:MI:0915(physical association)	IntAct
WP_004152246.1	A0A384KE37	NFKB1	0	99	84.799	BACTERIA	ANIMAL	human|Homo sapiens	yerpe|Yersinia pestis	pubmed:20711500|imex:IM-13779	psi-mi:MI:0398(two hybrid pooling approach)	psi-mi:MI:0915(physical association)	IntAct
WP_004179678.1	A0A384KE37	NFKB1	0	99	85.897	BACTERIA	ANIMAL	human|Homo sapiens	yerpe|Yersinia pestis	pubmed:20711500|imex:IM-13779	psi-mi:MI:0398(two hybrid pooling approach)	psi-mi:MI:0915(physical association)	IntAct
WP_004152246.1	A0A384KE37	VWF	0	99	84.799	BACTERIA	ANIMAL	human|Homo sapiens	yerpe|Yersinia pestis	pubmed:20711500|imex:IM-13779	psi-mi:MI:0398(two hybrid pooling approach)	psi-mi:MI:0915(physical association)	IntAct
WP_004179678.1	A0A384KE37	VWF	0	99	85.897	BACTERIA	ANIMAL	human|Homo sapiens	yerpe|Yersinia pestis	pubmed:20711500|imex:IM-13779	psi-mi:MI:0398(two hybrid pooling approach)	psi-mi:MI:0915(physical association)	IntAct
WP_004152246.1	A0A384KE37	ZNF711	0	99	84.799	BACTERIA	ANIMAL	human|Homo sapiens	yerpe|Yersinia pestis	pubmed:20711500|imex:IM-13779	psi-mi:MI:0398(two hybrid pooling approach)	psi-mi:MI:0915(physical association)	IntAct
WP_004179678.1	A0A384KE37	ZNF711	0	99	85.897	BACTERIA	ANIMAL	human|Homo sapiens	yerpe|Yersinia pestis	pubmed:20711500|imex:IM-13779	psi-mi:MI:0398(two hybrid pooling approach)	psi-mi:MI:0915(physical association)	IntAct
WP_002915259.1	A0A384KDB2	APIP	0	99	76.275	BACTERIA	ANIMAL	human|Homo sapiens	yerpe|Yersinia pestis	pubmed:20711500|imex:IM-13779	psi-mi:MI:0398(two hybrid pooling approach)	psi-mi:MI:0915(physical association)	IntAct
WP_004210368.1	Q8ZJG9	FBXO9	0	99	88.015	BACTERIA	ANIMAL	human|Homo sapiens	yerpe|Yersinia pestis	pubmed:20711500|imex:IM-13779	psi-mi:MI:0398(two hybrid pooling approach)	psi-mi:MI:0915(physical association)	IntAct
WP_002915259.1	A0A384KDB2	HTRA2	0	99	76.275	BACTERIA	ANIMAL	human|Homo sapiens	yerpe|Yersinia pestis	pubmed:20711500|imex:IM-13779	psi-mi:MI:0398(two hybrid pooling approach)	psi-mi:MI:0915(physical association)	IntAct
WP_002915259.1	A0A384KDB2	NFKB1	0	99	76.275	BACTERIA	ANIMAL	human|Homo sapiens	yerpe|Yersinia pestis	pubmed:20711500|imex:IM-13779	psi-mi:MI:0398(two hybrid pooling approach)	psi-mi:MI:0915(physical association)	IntAct
WP_004210368.1	Q8ZJG9	SCYL2	0	99	88.015	BACTERIA	ANIMAL	human|Homo sapiens	yerpe|Yersinia pestis	pubmed:20711500|imex:IM-13779	psi-mi:MI:0398(two hybrid pooling approach)	psi-mi:MI:0915(physical association)	IntAct
WP_004210368.1	Q8ZJG9	ST13	0	99	88.015	BACTERIA	ANIMAL	human|Homo sapiens	yerpe|Yersinia pestis	pubmed:20711500|imex:IM-13779	psi-mi:MI:0398(two hybrid pooling approach)	psi-mi:MI:0915(physical association)	IntAct
WP_002915259.1	A0A384KDB2	STAB1	0	99	76.275	BACTERIA	ANIMAL	human|Homo sapiens	yerpe|Yersinia pestis	pubmed:20711500|imex:IM-13779	psi-mi:MI:0398(two hybrid pooling approach)	psi-mi:MI:0915(physical association)	IntAct
WP_002895089.1	Q8ZGY5	ELOB	2.67e-168	100	91.2	BACTERIA	ANIMAL	human|Homo sapiens	yerpe|Yersinia pestis	pubmed:20711500|imex:IM-13779	psi-mi:MI:0398(two hybrid pooling approach)	psi-mi:MI:0915(physical association)	IntAct
WP_002895089.1	Q8ZGY5	NFKB1	2.67e-168	100	91.2	BACTERIA	ANIMAL	human|Homo sapiens	yerpe|Yersinia pestis	pubmed:20711500|imex:IM-13779	psi-mi:MI:0398(two hybrid pooling approach)	psi-mi:MI:0915(physical association)	IntAct
WP_002909055.1	A0A384LPZ8	CLPTM1	0	100	84.237	BACTERIA	ANIMAL	human|Homo sapiens	yerpe|Yersinia pestis	pubmed:20711500|imex:IM-13779	psi-mi:MI:0398(two hybrid pooling approach)	psi-mi:MI:0915(physical association)	IntAct
WP_002909055.1	A0A384LPZ8	PTP4A3	0	100	84.237	BACTERIA	ANIMAL	human|Homo sapiens	yerpe|Yersinia pestis	pubmed:20711500|imex:IM-13779	psi-mi:MI:0398(two hybrid pooling approach)	psi-mi:MI:0915(physical association)	IntAct
WP_002909055.1	A0A384LPZ8	TINAGL1	0	100	84.237	BACTERIA	ANIMAL	human|Homo sapiens	yerpe|Yersinia pestis	pubmed:20711500|imex:IM-13779	psi-mi:MI:0398(two hybrid pooling approach)	psi-mi:MI:0915(physical association)	IntAct
WP_004152046.1	Q5NFB1	NACA	0	99	57.534	BACTERIA	ANIMAL	human|Homo sapiens	fratt|Francisella tularensis subsp. tularensis	pubmed:20711500|imex:IM-13779	psi-mi:MI:0398(two hybrid pooling approach)	psi-mi:MI:0915(physical association)	IntAct
WP_004152046.1	Q5NFB1	PKM	0	99	57.534	BACTERIA	ANIMAL	human|Homo sapiens	fratt|Francisella tularensis subsp. tularensis	pubmed:20711500|imex:IM-13779	psi-mi:MI:0398(two hybrid pooling approach)	psi-mi:MI:0915(physical association)	IntAct
WP_002903227.1	Q5NF75	DVL3	3.71e-129	98	58.359	BACTERIA	ANIMAL	human|Homo sapiens	fratt|Francisella tularensis subsp. tularensis	pubmed:20711500|imex:IM-13779	psi-mi:MI:0398(two hybrid pooling approach)	psi-mi:MI:0915(physical association)	IntAct
WP_002903227.1	Q5NF75	LCK	3.71e-129	98	58.359	BACTERIA	ANIMAL	human|Homo sapiens	fratt|Francisella tularensis subsp. tularensis	pubmed:20711500|imex:IM-13779	psi-mi:MI:0398(two hybrid pooling approach)	psi-mi:MI:0915(physical association)	IntAct
WP_002903227.1	Q5NF75	SDCBP	3.71e-129	98	58.359	BACTERIA	ANIMAL	human|Homo sapiens	fratt|Francisella tularensis subsp. tularensis	pubmed:20711500|imex:IM-13779	psi-mi:MI:0398(two hybrid pooling approach)	psi-mi:MI:0915(physical association)	IntAct
WP_002901243.1	A0A384K9R3	RAI14	0	100	91.843	BACTERIA	ANIMAL	human|Homo sapiens	yerpe|Yersinia pestis	pubmed:20711500|imex:IM-13779	psi-mi:MI:0398(two hybrid pooling approach)	psi-mi:MI:0915(physical association)	IntAct
WP_002903227.1	P75358	FGG	2.42e-121	99	52.41	BACTERIA	ANIMAL	human|Homo sapiens	mycpn|Mycoplasma pneumoniae (strain ATCC 29342 / M129)	pubmed:21546586|imex:IM-25932	psi-mi:MI:0047(far western blotting)	psi-mi:MI:0915(physical association)	HPIDB
WP_002903227.1	P75358	FN1	2.42e-121	99	52.41	BACTERIA	ANIMAL	human|Homo sapiens	mycpn|Mycoplasma pneumoniae (strain ATCC 29342 / M129)	pubmed:27616280|imex:IM-25880	psi-mi:MI:0411(enzyme linked immunosorbent assay)	psi-mi:MI:0915(physical association)	HPIDB
WP_002903227.1	P75358	LTF	2.42e-121	99	52.41	BACTERIA	ANIMAL	human|Homo sapiens	mycpn|Mycoplasma pneumoniae (strain ATCC 29342 / M129)	pubmed:27616280|imex:IM-25880	psi-mi:MI:0411(enzyme linked immunosorbent assay)	psi-mi:MI:0915(physical association)	HPIDB
WP_002903227.1	P75358	PLG	2.42e-121	99	52.41	BACTERIA	ANIMAL	human|Homo sapiens	mycpn|Mycoplasma pneumoniae (strain ATCC 29342 / M129)	pubmed:26667841|imex:IM-26055	psi-mi:MI:0411(enzyme linked immunosorbent assay)	psi-mi:MI:0915(physical association)	HPIDB
WP_002903227.1	P75358	VTN	2.42e-121	99	52.41	BACTERIA	ANIMAL	human|Homo sapiens	mycpn|Mycoplasma pneumoniae (strain ATCC 29342 / M129)	pubmed:27616280|imex:IM-25880	psi-mi:MI:0411(enzyme linked immunosorbent assay)	psi-mi:MI:0915(physical association)	HPIDB
WP_002901243.1	A0A0J1HQ93	FHL2	3.07e-130	99	54.407	BACTERIA	ANIMAL	human|Homo sapiens	bacan|Bacillus anthracis	pubmed:20711500|imex:IM-13779	psi-mi:MI:0398(two hybrid pooling approach)	psi-mi:MI:0915(physical association)	IntAct
WP_002901243.1	A0A0J1HQ93	HBA1	3.07e-130	99	54.407	BACTERIA	ANIMAL	human|Homo sapiens	bacan|Bacillus anthracis	pubmed:20711500|imex:IM-13779	psi-mi:MI:0398(two hybrid pooling approach)	psi-mi:MI:0915(physical association)	IntAct
WP_002895166.1	Q8ZGX4	BAG6	2.87e-139	99	57.751	BACTERIA	ANIMAL	human|Homo sapiens	yerpe|Yersinia pestis	pubmed:20711500|imex:IM-13779	psi-mi:MI:0398(two hybrid pooling approach)	psi-mi:MI:0915(physical association)	IntAct
WP_002895166.1	Q8ZGX4	CHD8	2.87e-139	99	57.751	BACTERIA	ANIMAL	human|Homo sapiens	yerpe|Yersinia pestis	pubmed:20711500|imex:IM-13779	psi-mi:MI:0398(two hybrid pooling approach)	psi-mi:MI:0915(physical association)	IntAct
WP_002911427.1	Q8D0F3	CINP	0	100	84.318	BACTERIA	ANIMAL	human|Homo sapiens	yerpe|Yersinia pestis	pubmed:20711500|imex:IM-13779	psi-mi:MI:0398(two hybrid pooling approach)	psi-mi:MI:0915(physical association)	IntAct
WP_002895166.1	Q8ZGX4	CR1	2.87e-139	99	57.751	BACTERIA	ANIMAL	human|Homo sapiens	yerpe|Yersinia pestis	pubmed:20711500|imex:IM-13779	psi-mi:MI:0398(two hybrid pooling approach)	psi-mi:MI:0915(physical association)	IntAct
WP_002895166.1	Q8ZGX4	HIVEP1	2.87e-139	99	57.751	BACTERIA	ANIMAL	human|Homo sapiens	yerpe|Yersinia pestis	pubmed:20711500|imex:IM-13779	psi-mi:MI:0398(two hybrid pooling approach)	psi-mi:MI:0915(physical association)	IntAct
WP_002895166.1	Q8ZGX4	POGZ	2.87e-139	99	57.751	BACTERIA	ANIMAL	human|Homo sapiens	yerpe|Yersinia pestis	pubmed:20711500|imex:IM-13779	psi-mi:MI:0398(two hybrid pooling approach)	psi-mi:MI:0915(physical association)	IntAct
WP_002895166.1	Q8ZGX4	UTP4	2.87e-139	99	57.751	BACTERIA	ANIMAL	human|Homo sapiens	yerpe|Yersinia pestis	pubmed:20711500|imex:IM-13779	psi-mi:MI:0398(two hybrid pooling approach)	psi-mi:MI:0915(physical association)	IntAct
WP_002895166.1	Q8ZGX4	ZNF518A	2.87e-139	99	57.751	BACTERIA	ANIMAL	human|Homo sapiens	yerpe|Yersinia pestis	pubmed:20711500|imex:IM-13779	psi-mi:MI:0398(two hybrid pooling approach)	psi-mi:MI:0915(physical association)	IntAct
WP_002917899.1	Q8ZIC6	NUP98	0	99	82.516	BACTERIA	ANIMAL	human|Homo sapiens	yerpe|Yersinia pestis	pubmed:20711500|imex:IM-13779	psi-mi:MI:0398(two hybrid pooling approach)	psi-mi:MI:0915(physical association)	IntAct
WP_002917899.1	Q8ZIC6	PSMA1	0	99	82.516	BACTERIA	ANIMAL	human|Homo sapiens	yerpe|Yersinia pestis	pubmed:20711500|imex:IM-13779	psi-mi:MI:0398(two hybrid pooling approach)	psi-mi:MI:0915(physical association)	IntAct
WP_002917899.1	Q8ZIC6	RTL6	0	99	82.516	BACTERIA	ANIMAL	human|Homo sapiens	yerpe|Yersinia pestis	pubmed:20711500|imex:IM-13779	psi-mi:MI:0398(two hybrid pooling approach)	psi-mi:MI:0915(physical association)	IntAct
WP_002912952.1	Q8ZGK8	ALDH16A1	0	99	85.57	BACTERIA	ANIMAL	human|Homo sapiens	yerpe|Yersinia pestis	pubmed:20711500|imex:IM-13779	psi-mi:MI:0398(two hybrid pooling approach)	psi-mi:MI:0915(physical association)	IntAct
WP_002912952.1	Q8ZGK8	BLK	0	99	85.57	BACTERIA	ANIMAL	human|Homo sapiens	yerpe|Yersinia pestis	pubmed:20711500|imex:IM-13779	psi-mi:MI:0398(two hybrid pooling approach)	psi-mi:MI:0915(physical association)	IntAct
WP_002912952.1	Q8ZGK8	ENGASE	0	99	85.57	BACTERIA	ANIMAL	human|Homo sapiens	yerpe|Yersinia pestis	pubmed:20711500|imex:IM-13779	psi-mi:MI:0398(two hybrid pooling approach)	psi-mi:MI:0915(physical association)	IntAct
WP_002912952.1	Q8ZGK8	PHTF2	0	99	85.57	BACTERIA	ANIMAL	human|Homo sapiens	yerpe|Yersinia pestis	pubmed:20711500|imex:IM-13779	psi-mi:MI:0398(two hybrid pooling approach)	psi-mi:MI:0915(physical association)	IntAct
WP_002912952.1	Q8ZGK8	RASGRP3	0	99	85.57	BACTERIA	ANIMAL	human|Homo sapiens	yerpe|Yersinia pestis	pubmed:20711500|imex:IM-13779	psi-mi:MI:0398(two hybrid pooling approach)	psi-mi:MI:0915(physical association)	IntAct
WP_002918461.1	Q8D1R3	ZC3H7A	0	100	84.746	BACTERIA	ANIMAL	human|Homo sapiens	yerpe|Yersinia pestis	pubmed:20711500|imex:IM-13779	psi-mi:MI:0398(two hybrid pooling approach)	psi-mi:MI:0915(physical association)	IntAct
WP_002918461.1	Q8D1E7	ATN1	0	99	69.149	BACTERIA	ANIMAL	human|Homo sapiens	yerpe|Yersinia pestis	pubmed:20711500|imex:IM-13779	psi-mi:MI:0398(two hybrid pooling approach)	psi-mi:MI:0915(physical association)	IntAct
WP_002918461.1	Q8D1E7	C19orf12	0	99	69.149	BACTERIA	ANIMAL	human|Homo sapiens	yerpe|Yersinia pestis	pubmed:20711500|imex:IM-13779	psi-mi:MI:0398(two hybrid pooling approach)	psi-mi:MI:0915(physical association)	IntAct
WP_002918461.1	Q8D1E7	NKD2	0	99	69.149	BACTERIA	ANIMAL	human|Homo sapiens	yerpe|Yersinia pestis	pubmed:20711500|imex:IM-13779	psi-mi:MI:0398(two hybrid pooling approach)	psi-mi:MI:0915(physical association)	IntAct
WP_002918461.1	Q8D1E7	NUP214	0	99	69.149	BACTERIA	ANIMAL	human|Homo sapiens	yerpe|Yersinia pestis	pubmed:20711500|imex:IM-13779	psi-mi:MI:0398(two hybrid pooling approach)	psi-mi:MI:0915(physical association)	IntAct
WP_002918461.1	Q8D1E7	PMP22	0	99	69.149	BACTERIA	ANIMAL	human|Homo sapiens	yerpe|Yersinia pestis	pubmed:20711500|imex:IM-13779	psi-mi:MI:0398(two hybrid pooling approach)	psi-mi:MI:0915(physical association)	IntAct
WP_002882753.1	Q8CZM5	NR1I3	0	100	89.552	BACTERIA	ANIMAL	human|Homo sapiens	yerpe|Yersinia pestis	pubmed:20711500|imex:IM-13779	psi-mi:MI:0398(two hybrid pooling approach)	psi-mi:MI:0915(physical association)	IntAct
WP_002882753.1	Q8CZM5	SDCBP	0	100	89.552	BACTERIA	ANIMAL	human|Homo sapiens	yerpe|Yersinia pestis	pubmed:20711500|imex:IM-13779	psi-mi:MI:0398(two hybrid pooling approach)	psi-mi:MI:0915(physical association)	IntAct
WP_002882753.1	Q8CZM5	TJAP1	0	100	89.552	BACTERIA	ANIMAL	human|Homo sapiens	yerpe|Yersinia pestis	pubmed:20711500|imex:IM-13779	psi-mi:MI:0398(two hybrid pooling approach)	psi-mi:MI:0915(physical association)	IntAct
WP_002920229.1	A0A0F7RFK1	NCOA3	3.82e-69	99	52.688	BACTERIA	ANIMAL	human|Homo sapiens	bacan|Bacillus anthracis	pubmed:20711500|imex:IM-13779	psi-mi:MI:0398(two hybrid pooling approach)	psi-mi:MI:0915(physical association)	IntAct
WP_002920229.1	A0A0F7RFK1	NDRG1	3.82e-69	99	52.688	BACTERIA	ANIMAL	human|Homo sapiens	bacan|Bacillus anthracis	pubmed:20711500|imex:IM-13779	psi-mi:MI:0398(two hybrid pooling approach)	psi-mi:MI:0915(physical association)	IntAct
WP_002920229.1	A0A0F7RFK1	RNF130	3.82e-69	99	52.688	BACTERIA	ANIMAL	human|Homo sapiens	bacan|Bacillus anthracis	pubmed:20711500|imex:IM-13779	psi-mi:MI:0398(two hybrid pooling approach)	psi-mi:MI:0915(physical association)	IntAct
WP_002920229.1	A0A0F7RFK1	SHANK3	3.82e-69	99	52.688	BACTERIA	ANIMAL	human|Homo sapiens	bacan|Bacillus anthracis	pubmed:20711500|imex:IM-13779	psi-mi:MI:0398(two hybrid pooling approach)	psi-mi:MI:0915(physical association)	IntAct
WP_004179782.1	Q8ZHF1	ACTA2	7.02e-169	100	71.429	BACTERIA	ANIMAL	human|Homo sapiens	yerpe|Yersinia pestis	pubmed:20711500|imex:IM-13779	psi-mi:MI:0398(two hybrid pooling approach)	psi-mi:MI:0915(physical association)	IntAct
WP_004179782.1	Q8ZHF1	IFI27	7.02e-169	100	71.429	BACTERIA	ANIMAL	human|Homo sapiens	yerpe|Yersinia pestis	pubmed:20711500|imex:IM-13779	psi-mi:MI:0398(two hybrid pooling approach)	psi-mi:MI:0915(physical association)	IntAct
WP_004179782.1	Q8ZHF1	MYCBP2	7.02e-169	100	71.429	BACTERIA	ANIMAL	human|Homo sapiens	yerpe|Yersinia pestis	pubmed:20711500|imex:IM-13779	psi-mi:MI:0398(two hybrid pooling approach)	psi-mi:MI:0915(physical association)	IntAct
WP_004179782.1	Q8ZHF1	SP1	7.02e-169	100	71.429	BACTERIA	ANIMAL	human|Homo sapiens	yerpe|Yersinia pestis	pubmed:20711500|imex:IM-13779	psi-mi:MI:0398(two hybrid pooling approach)	psi-mi:MI:0915(physical association)	IntAct
WP_004179782.1	Q8ZHF1	ZMIZ1	7.02e-169	100	71.429	BACTERIA	ANIMAL	human|Homo sapiens	yerpe|Yersinia pestis	pubmed:20711500|imex:IM-13779	psi-mi:MI:0398(two hybrid pooling approach)	psi-mi:MI:0915(physical association)	IntAct
WP_004151979.1	Q81VE0	ACADM	0	98	51.744	BACTERIA	ANIMAL	human|Homo sapiens	bacan|Bacillus anthracis	pubmed:20711500|imex:IM-13779	psi-mi:MI:0398(two hybrid pooling approach)	psi-mi:MI:0915(physical association)	IntAct
WP_004151979.1	Q81VE0	LMNB2	0	98	51.744	BACTERIA	ANIMAL	human|Homo sapiens	bacan|Bacillus anthracis	pubmed:20711500|imex:IM-13779	psi-mi:MI:0398(two hybrid pooling approach)	psi-mi:MI:0915(physical association)	IntAct
WP_002912227.1	Q8ZFX8	AREL1	1.15e-112	100	75.51	BACTERIA	ANIMAL	human|Homo sapiens	yerpe|Yersinia pestis	pubmed:20711500|imex:IM-13779	psi-mi:MI:0398(two hybrid pooling approach)	psi-mi:MI:0915(physical association)	IntAct
WP_023283434.1	Q5NHK6	MARK3	0	99	54.463	BACTERIA	ANIMAL	human|Homo sapiens	fratt|Francisella tularensis subsp. tularensis	pubmed:20711500|imex:IM-13779	psi-mi:MI:0398(two hybrid pooling approach)	psi-mi:MI:0915(physical association)	IntAct
WP_023283434.1	Q5NHK6	PDIA5	0	99	54.463	BACTERIA	ANIMAL	human|Homo sapiens	fratt|Francisella tularensis subsp. tularensis	pubmed:20711500|imex:IM-13779	psi-mi:MI:0398(two hybrid pooling approach)	psi-mi:MI:0915(physical association)	IntAct
WP_004145598.1	Q5NHY6	BUD23	0	97	57.143	BACTERIA	ANIMAL	human|Homo sapiens	fratt|Francisella tularensis subsp. tularensis	pubmed:20711500|imex:IM-13779	psi-mi:MI:0398(two hybrid pooling approach)	psi-mi:MI:0915(physical association)	IntAct
WP_004145598.1	Q5NHY6	CNTRL	0	97	57.143	BACTERIA	ANIMAL	human|Homo sapiens	fratt|Francisella tularensis subsp. tularensis	pubmed:20711500|imex:IM-13779	psi-mi:MI:0398(two hybrid pooling approach)	psi-mi:MI:0915(physical association)	IntAct
WP_004145598.1	Q5NHY6	COL1A2	0	97	57.143	BACTERIA	ANIMAL	human|Homo sapiens	fratt|Francisella tularensis subsp. tularensis	pubmed:20711500|imex:IM-13779	psi-mi:MI:0398(two hybrid pooling approach)	psi-mi:MI:0915(physical association)	IntAct
WP_004145598.1	Q5NHY6	DDX5	0	97	57.143	BACTERIA	ANIMAL	human|Homo sapiens	fratt|Francisella tularensis subsp. tularensis	pubmed:20711500|imex:IM-13779	psi-mi:MI:0398(two hybrid pooling approach)	psi-mi:MI:0915(physical association)	IntAct
WP_004145598.1	Q5NHY6	DPM1	0	97	57.143	BACTERIA	ANIMAL	human|Homo sapiens	fratt|Francisella tularensis subsp. tularensis	pubmed:20711500|imex:IM-13779	psi-mi:MI:0398(two hybrid pooling approach)	psi-mi:MI:0915(physical association)	IntAct
WP_004145598.1	Q5NHY6	IDH1	0	97	57.143	BACTERIA	ANIMAL	human|Homo sapiens	fratt|Francisella tularensis subsp. tularensis	pubmed:20711500|imex:IM-13779	psi-mi:MI:0398(two hybrid pooling approach)	psi-mi:MI:0915(physical association)	IntAct
WP_004145598.1	Q5NHY6	IGKC	0	97	57.143	BACTERIA	ANIMAL	human|Homo sapiens	fratt|Francisella tularensis subsp. tularensis	pubmed:20711500|imex:IM-13779	psi-mi:MI:0398(two hybrid pooling approach)	psi-mi:MI:0915(physical association)	IntAct
WP_004145598.1	Q5NHY6	PUF60	0	97	57.143	BACTERIA	ANIMAL	human|Homo sapiens	fratt|Francisella tularensis subsp. tularensis	pubmed:20711500|imex:IM-13779	psi-mi:MI:0398(two hybrid pooling approach)	psi-mi:MI:0915(physical association)	IntAct
WP_004145598.1	Q5NHY6	SYVN1	0	97	57.143	BACTERIA	ANIMAL	human|Homo sapiens	fratt|Francisella tularensis subsp. tularensis	pubmed:20711500|imex:IM-13779	psi-mi:MI:0398(two hybrid pooling approach)	psi-mi:MI:0915(physical association)	IntAct
WP_004145598.1	Q8ZCK0	UTRN	0	99	84.255	BACTERIA	ANIMAL	human|Homo sapiens	yerpe|Yersinia pestis	pubmed:20711500|imex:IM-13779	psi-mi:MI:0398(two hybrid pooling approach)	psi-mi:MI:0915(physical association)	IntAct
WP_004145598.1	Q5NHY6	ZNF627	0	97	57.143	BACTERIA	ANIMAL	human|Homo sapiens	fratt|Francisella tularensis subsp. tularensis	pubmed:20711500|imex:IM-13779	psi-mi:MI:0398(two hybrid pooling approach)	psi-mi:MI:0915(physical association)	IntAct
WP_002922944.1	Q81U58	ANXA2	0	98	63.838	BACTERIA	ANIMAL	human|Homo sapiens	bacan|Bacillus anthracis	pubmed:20711500|imex:IM-13779	psi-mi:MI:0398(two hybrid pooling approach)	psi-mi:MI:0915(physical association)	IntAct
WP_002922944.1	Q81U58	MDFIC	0	98	63.838	BACTERIA	ANIMAL	human|Homo sapiens	bacan|Bacillus anthracis	pubmed:20711500|imex:IM-13779	psi-mi:MI:0398(two hybrid pooling approach)	psi-mi:MI:0915(physical association)	IntAct
WP_002914027.1	Q8ZCR1	CREG1	0	100	89.928	BACTERIA	ANIMAL	human|Homo sapiens	yerpe|Yersinia pestis	pubmed:20711500|imex:IM-13779	psi-mi:MI:0398(two hybrid pooling approach)	psi-mi:MI:0915(physical association)	IntAct
WP_002914027.1	Q8ZCR1	FHL2	0	100	89.928	BACTERIA	ANIMAL	human|Homo sapiens	yerpe|Yersinia pestis	pubmed:20711500|imex:IM-13779	psi-mi:MI:0398(two hybrid pooling approach)	psi-mi:MI:0915(physical association)	IntAct
WP_002914027.1	Q8ZCR1	TCEAL1	0	100	89.928	BACTERIA	ANIMAL	human|Homo sapiens	yerpe|Yersinia pestis	pubmed:20711500|imex:IM-13779	psi-mi:MI:0398(two hybrid pooling approach)	psi-mi:MI:0915(physical association)	IntAct
WP_002914027.1	Q5NFJ3	CAP1	0	99	67.146	BACTERIA	ANIMAL	human|Homo sapiens	fratt|Francisella tularensis subsp. tularensis	pubmed:20711500|imex:IM-13779	psi-mi:MI:0398(two hybrid pooling approach)	psi-mi:MI:0915(physical association)	IntAct
WP_002914027.1	Q5NFJ3	CD55	0	99	67.146	BACTERIA	ANIMAL	human|Homo sapiens	fratt|Francisella tularensis subsp. tularensis	pubmed:20711500|imex:IM-13779	psi-mi:MI:0398(two hybrid pooling approach)	psi-mi:MI:0915(physical association)	IntAct
WP_002914027.1	Q5NFJ3	NAA25	0	99	67.146	BACTERIA	ANIMAL	human|Homo sapiens	fratt|Francisella tularensis subsp. tularensis	pubmed:20711500|imex:IM-13779	psi-mi:MI:0398(two hybrid pooling approach)	psi-mi:MI:0915(physical association)	IntAct
WP_002916478.1	Q8ZHI8	AFG1L	0	100	84.776	BACTERIA	ANIMAL	human|Homo sapiens	yerpe|Yersinia pestis	pubmed:20711500|imex:IM-13779	psi-mi:MI:0398(two hybrid pooling approach)	psi-mi:MI:0915(physical association)	IntAct
WP_002916478.1	Q8ZHI8	CTSC	0	100	84.776	BACTERIA	ANIMAL	human|Homo sapiens	yerpe|Yersinia pestis	pubmed:20711500|imex:IM-13779	psi-mi:MI:0398(two hybrid pooling approach)	psi-mi:MI:0915(physical association)	IntAct
WP_002916478.1	Q8ZHI8	ETS2	0	100	84.776	BACTERIA	ANIMAL	human|Homo sapiens	yerpe|Yersinia pestis	pubmed:20711500|imex:IM-13779	psi-mi:MI:0398(two hybrid pooling approach)	psi-mi:MI:0915(physical association)	IntAct
WP_002916478.1	Q8ZHI8	FAM129C	0	100	84.776	BACTERIA	ANIMAL	human|Homo sapiens	yerpe|Yersinia pestis	pubmed:20711500|imex:IM-13779	psi-mi:MI:0398(two hybrid pooling approach)	psi-mi:MI:0915(physical association)	IntAct
WP_002916478.1	Q8ZHI8	HMOX1	0	100	84.776	BACTERIA	ANIMAL	human|Homo sapiens	yerpe|Yersinia pestis	pubmed:20711500|imex:IM-13779	psi-mi:MI:0398(two hybrid pooling approach)	psi-mi:MI:0915(physical association)	IntAct
WP_002916478.1	Q8ZHI8	STAT6	0	100	84.776	BACTERIA	ANIMAL	human|Homo sapiens	yerpe|Yersinia pestis	pubmed:20711500|imex:IM-13779	psi-mi:MI:0398(two hybrid pooling approach)	psi-mi:MI:0915(physical association)	IntAct
WP_002916480.1	Q8ZHI6	CPVL	0	100	81.868	BACTERIA	ANIMAL	human|Homo sapiens	yerpe|Yersinia pestis	pubmed:20711500|imex:IM-13779	psi-mi:MI:0398(two hybrid pooling approach)	psi-mi:MI:0915(physical association)	IntAct
WP_002920566.1	Q8ZA77	PKM	0	96	78.692	BACTERIA	ANIMAL	human|Homo sapiens	yerpe|Yersinia pestis	pubmed:20711500|imex:IM-13779	psi-mi:MI:0398(two hybrid pooling approach)	psi-mi:MI:0915(physical association)	IntAct
WP_004174015.1	Q8ZA76	ACAP1	0	99	61.818	BACTERIA	ANIMAL	human|Homo sapiens	yerpe|Yersinia pestis	pubmed:20711500|imex:IM-13779	psi-mi:MI:0398(two hybrid pooling approach)	psi-mi:MI:0915(physical association)	IntAct
WP_004174015.1	Q8ZA76	ARHGDIA	0	99	61.818	BACTERIA	ANIMAL	human|Homo sapiens	yerpe|Yersinia pestis	pubmed:20711500|imex:IM-13779	psi-mi:MI:0398(two hybrid pooling approach)	psi-mi:MI:0915(physical association)	IntAct
WP_004174015.1	Q8ZA76	ATN1	0	99	61.818	BACTERIA	ANIMAL	human|Homo sapiens	yerpe|Yersinia pestis	pubmed:20711500|imex:IM-13779	psi-mi:MI:0398(two hybrid pooling approach)	psi-mi:MI:0915(physical association)	IntAct
WP_004174015.1	Q8ZA76	CCL4	0	99	61.818	BACTERIA	ANIMAL	human|Homo sapiens	yerpe|Yersinia pestis	pubmed:20711500|imex:IM-13779	psi-mi:MI:0398(two hybrid pooling approach)	psi-mi:MI:0915(physical association)	IntAct
WP_004174015.1	Q8ZA76	DPYD	0	99	61.818	BACTERIA	ANIMAL	human|Homo sapiens	yerpe|Yersinia pestis	pubmed:20711500|imex:IM-13779	psi-mi:MI:0398(two hybrid pooling approach)	psi-mi:MI:0915(physical association)	IntAct
WP_004174015.1	Q8ZA76	HNRNPH2	0	99	61.818	BACTERIA	ANIMAL	human|Homo sapiens	yerpe|Yersinia pestis	pubmed:20711500|imex:IM-13779	psi-mi:MI:0398(two hybrid pooling approach)	psi-mi:MI:0915(physical association)	IntAct
WP_004174015.1	Q8ZA76	NBEAL2	0	99	61.818	BACTERIA	ANIMAL	human|Homo sapiens	yerpe|Yersinia pestis	pubmed:20711500|imex:IM-13779	psi-mi:MI:0398(two hybrid pooling approach)	psi-mi:MI:0915(physical association)	IntAct
WP_004174015.1	Q8ZA76	NSD1	0	99	61.818	BACTERIA	ANIMAL	human|Homo sapiens	yerpe|Yersinia pestis	pubmed:20711500|imex:IM-13779	psi-mi:MI:0398(two hybrid pooling approach)	psi-mi:MI:0915(physical association)	IntAct
WP_004174015.1	Q8ZA76	PGK1	0	99	61.818	BACTERIA	ANIMAL	human|Homo sapiens	yerpe|Yersinia pestis	pubmed:20711500|imex:IM-13779	psi-mi:MI:0398(two hybrid pooling approach)	psi-mi:MI:0915(physical association)	IntAct
WP_004174015.1	Q8ZA76	PKM	0	99	61.818	BACTERIA	ANIMAL	human|Homo sapiens	yerpe|Yersinia pestis	pubmed:20711500|imex:IM-13779	psi-mi:MI:0398(two hybrid pooling approach)	psi-mi:MI:0915(physical association)	IntAct
WP_004174015.1	Q8ZA76	POGZ	0	99	61.818	BACTERIA	ANIMAL	human|Homo sapiens	yerpe|Yersinia pestis	pubmed:20711500|imex:IM-13779	psi-mi:MI:0398(two hybrid pooling approach)	psi-mi:MI:0915(physical association)	IntAct
WP_004174015.1	Q8ZA76	POLR2C	0	99	61.818	BACTERIA	ANIMAL	human|Homo sapiens	yerpe|Yersinia pestis	pubmed:20711500|imex:IM-13779	psi-mi:MI:0398(two hybrid pooling approach)	psi-mi:MI:0915(physical association)	IntAct
WP_004174015.1	Q8ZA76	RAP1B	0	99	61.818	BACTERIA	ANIMAL	human|Homo sapiens	yerpe|Yersinia pestis	pubmed:20711500|imex:IM-13779	psi-mi:MI:0398(two hybrid pooling approach)	psi-mi:MI:0915(physical association)	IntAct
WP_004174015.1	Q8ZA76	TRAF3IP3	0	99	61.818	BACTERIA	ANIMAL	human|Homo sapiens	yerpe|Yersinia pestis	pubmed:20711500|imex:IM-13779	psi-mi:MI:0398(two hybrid pooling approach)	psi-mi:MI:0915(physical association)	IntAct
WP_004174015.1	Q8ZA76	VCPIP1	0	99	61.818	BACTERIA	ANIMAL	human|Homo sapiens	yerpe|Yersinia pestis	pubmed:20711500|imex:IM-13779	psi-mi:MI:0398(two hybrid pooling approach)	psi-mi:MI:0915(physical association)	IntAct
WP_002916508.1	Q8ZHH3	PRRC2C	0	100	90.956	BACTERIA	ANIMAL	human|Homo sapiens	yerpe|Yersinia pestis	pubmed:20711500|imex:IM-13779	psi-mi:MI:0398(two hybrid pooling approach)	psi-mi:MI:0915(physical association)	IntAct
WP_002888700.1	Q5NEX2	ANXA7	0	99	54.679	BACTERIA	ANIMAL	human|Homo sapiens	fratt|Francisella tularensis subsp. tularensis	pubmed:20711500|imex:IM-13779	psi-mi:MI:0398(two hybrid pooling approach)	psi-mi:MI:0915(physical association)	IntAct
WP_004178598.1	Q5NEX3	CCDC57	0	100	52.5	BACTERIA	ANIMAL	human|Homo sapiens	fratt|Francisella tularensis subsp. tularensis	pubmed:20711500|imex:IM-13779	psi-mi:MI:0398(two hybrid pooling approach)	psi-mi:MI:0915(physical association)	IntAct
WP_004178598.1	Q5NEX3	CEP85L	0	100	52.5	BACTERIA	ANIMAL	human|Homo sapiens	fratt|Francisella tularensis subsp. tularensis	pubmed:20711500|imex:IM-13779	psi-mi:MI:0398(two hybrid pooling approach)	psi-mi:MI:0915(physical association)	IntAct
WP_002915213.1	Q81X78	CTDP1	0	99	66.822	BACTERIA	ANIMAL	human|Homo sapiens	bacan|Bacillus anthracis	pubmed:20711500|imex:IM-13779	psi-mi:MI:0398(two hybrid pooling approach)	psi-mi:MI:0915(physical association)	IntAct
WP_002915213.1	Q5NGW8	FCMR	0	98	63.85	BACTERIA	ANIMAL	human|Homo sapiens	fratt|Francisella tularensis subsp. tularensis	pubmed:20711500|imex:IM-13779	psi-mi:MI:0398(two hybrid pooling approach)	psi-mi:MI:0915(physical association)	IntAct
WP_004178598.1	Q5NEX3	IGHM	0	100	52.5	BACTERIA	ANIMAL	human|Homo sapiens	fratt|Francisella tularensis subsp. tularensis	pubmed:20711500|imex:IM-13779	psi-mi:MI:0398(two hybrid pooling approach)	psi-mi:MI:0915(physical association)	IntAct
WP_002915213.1	Q81X78	JADE1	0	99	66.822	BACTERIA	ANIMAL	human|Homo sapiens	bacan|Bacillus anthracis	pubmed:20711500|imex:IM-13779	psi-mi:MI:0398(two hybrid pooling approach)	psi-mi:MI:0915(physical association)	IntAct
WP_002915213.1	Q5NGW8	LPXN	0	98	63.85	BACTERIA	ANIMAL	human|Homo sapiens	fratt|Francisella tularensis subsp. tularensis	pubmed:20711500|imex:IM-13779	psi-mi:MI:0398(two hybrid pooling approach)	psi-mi:MI:0915(physical association)	IntAct
WP_002915213.1	Q48UF7	MARVELD2	2.28e-175	99	58.102	BACTERIA	ANIMAL	human|Homo sapiens	Streptococcus pyogenes serotype M28 (strain MGAS6180)|Streptococcus pyogenes serotype M28 (strain MGAS6180)	pubmed:26822058|imex:IM-26330	psi-mi:MI:0411(enzyme linked immunosorbent assay)	psi-mi:MI:0915(physical association)	UniProt
WP_002915213.1	Q81X78	NPHS1	0	99	66.822	BACTERIA	ANIMAL	human|Homo sapiens	bacan|Bacillus anthracis	pubmed:20711500|imex:IM-13779	psi-mi:MI:0398(two hybrid pooling approach)	psi-mi:MI:0915(physical association)	IntAct
WP_002915213.1	P75189	PLG	1.37e-156	99	54.241	BACTERIA	ANIMAL	human|Homo sapiens	mycpn|Mycoplasma pneumoniae (strain ATCC 29342 / M129)	pubmed:23197176|imex:IM-25872	psi-mi:MI:0411(enzyme linked immunosorbent assay)	psi-mi:MI:0407(direct interaction)	HPIDB
WP_002915213.1	Q5NGW8	PSMA3	0	98	63.85	BACTERIA	ANIMAL	human|Homo sapiens	fratt|Francisella tularensis subsp. tularensis	pubmed:20711500|imex:IM-13779	psi-mi:MI:0398(two hybrid pooling approach)	psi-mi:MI:0915(physical association)	IntAct
WP_004178598.1	Q5NEX3	RSF1	0	100	52.5	BACTERIA	ANIMAL	human|Homo sapiens	fratt|Francisella tularensis subsp. tularensis	pubmed:20711500|imex:IM-13779	psi-mi:MI:0398(two hybrid pooling approach)	psi-mi:MI:0915(physical association)	IntAct
WP_002888700.1	A0A384KQH8	SART3	0	100	90.304	BACTERIA	ANIMAL	human|Homo sapiens	yerpe|Yersinia pestis	pubmed:20711500|imex:IM-13779	psi-mi:MI:0398(two hybrid pooling approach)	psi-mi:MI:0915(physical association)	IntAct
WP_002888700.1	Q5NEX2	SF3B1	0	99	54.679	BACTERIA	ANIMAL	human|Homo sapiens	fratt|Francisella tularensis subsp. tularensis	pubmed:20711500|imex:IM-13779	psi-mi:MI:0398(two hybrid pooling approach)	psi-mi:MI:0915(physical association)	IntAct
WP_002915213.1	Q81X78	STAB1	0	99	66.822	BACTERIA	ANIMAL	human|Homo sapiens	bacan|Bacillus anthracis	pubmed:20711500|imex:IM-13779	psi-mi:MI:0398(two hybrid pooling approach)	psi-mi:MI:0915(physical association)	IntAct
WP_002915213.1	Q81X78	STAT3	0	99	66.822	BACTERIA	ANIMAL	human|Homo sapiens	bacan|Bacillus anthracis	pubmed:20711500|imex:IM-13779	psi-mi:MI:0398(two hybrid pooling approach)	psi-mi:MI:0915(physical association)	IntAct
WP_002915213.1	Q81X78	TWF2	0	99	66.822	BACTERIA	ANIMAL	human|Homo sapiens	bacan|Bacillus anthracis	pubmed:20711500|imex:IM-13779	psi-mi:MI:0398(two hybrid pooling approach)	psi-mi:MI:0915(physical association)	IntAct
WP_002915213.1	Q8ZBN2	ASB3	0	99	94.432	BACTERIA	ANIMAL	human|Homo sapiens	yerpe|Yersinia pestis	pubmed:20711500|imex:IM-13779	psi-mi:MI:0398(two hybrid pooling approach)	psi-mi:MI:0915(physical association)	IntAct
WP_002915213.1	Q8ZBN2	ITM2B	0	99	94.432	BACTERIA	ANIMAL	human|Homo sapiens	yerpe|Yersinia pestis	pubmed:20711500|imex:IM-13779	psi-mi:MI:0398(two hybrid pooling approach)	psi-mi:MI:0915(physical association)	IntAct
WP_002915213.1	Q8ZBN2	SARNP	0	99	94.432	BACTERIA	ANIMAL	human|Homo sapiens	yerpe|Yersinia pestis	pubmed:20711500|imex:IM-13779	psi-mi:MI:0398(two hybrid pooling approach)	psi-mi:MI:0915(physical association)	IntAct
WP_002922128.1	Q5NHM9	GTF2I	3.06e-159	98	71.959	BACTERIA	ANIMAL	human|Homo sapiens	fratt|Francisella tularensis subsp. tularensis	pubmed:20711500|imex:IM-13779	psi-mi:MI:0398(two hybrid pooling approach)	psi-mi:MI:0915(physical association)	IntAct
WP_002922128.1	Q5NHM9	IGHM	3.06e-159	98	71.959	BACTERIA	ANIMAL	human|Homo sapiens	fratt|Francisella tularensis subsp. tularensis	pubmed:20711500|imex:IM-13779	psi-mi:MI:0398(two hybrid pooling approach)	psi-mi:MI:0915(physical association)	IntAct
WP_002922128.1	Q5NHM9	SSBP2	3.06e-159	98	71.959	BACTERIA	ANIMAL	human|Homo sapiens	fratt|Francisella tularensis subsp. tularensis	pubmed:20711500|imex:IM-13779	psi-mi:MI:0398(two hybrid pooling approach)	psi-mi:MI:0915(physical association)	IntAct
WP_015959246.1	Q8D1U4	FCGRT	0	100	78.612	BACTERIA	ANIMAL	human|Homo sapiens	yerpe|Yersinia pestis	pubmed:20711500|imex:IM-13779	psi-mi:MI:0398(two hybrid pooling approach)	psi-mi:MI:0915(physical association)	IntAct
WP_002894693.1	Q7CJV2	HDLBP	5.14e-63	92	50.82	BACTERIA	ANIMAL	human|Homo sapiens	yerpe|Yersinia pestis	pubmed:20711500|imex:IM-13779	psi-mi:MI:0398(two hybrid pooling approach)	psi-mi:MI:0915(physical association)	IntAct
WP_002918413.1	A0A384KJ22	IGHM	1.13e-77	97	60.753	BACTERIA	ANIMAL	human|Homo sapiens	yerpe|Yersinia pestis	pubmed:20711500|imex:IM-13779	psi-mi:MI:0398(two hybrid pooling approach)	psi-mi:MI:0915(physical association)	IntAct
WP_002918413.1	A0A384KJ22	STAT6	1.13e-77	97	60.753	BACTERIA	ANIMAL	human|Homo sapiens	yerpe|Yersinia pestis	pubmed:20711500|imex:IM-13779	psi-mi:MI:0398(two hybrid pooling approach)	psi-mi:MI:0915(physical association)	IntAct
WP_002918413.1	A0A384KJ22	ZC3H14	1.13e-77	97	60.753	BACTERIA	ANIMAL	human|Homo sapiens	yerpe|Yersinia pestis	pubmed:20711500|imex:IM-13779	psi-mi:MI:0398(two hybrid pooling approach)	psi-mi:MI:0915(physical association)	IntAct
WP_004147026.1	Q8ZIK3	TRIM7	0	100	66.836	BACTERIA	ANIMAL	human|Homo sapiens	yerpe|Yersinia pestis	pubmed:20711500|imex:IM-13779	psi-mi:MI:0398(two hybrid pooling approach)	psi-mi:MI:0915(physical association)	IntAct
WP_002888329.1	Q7CG87	TM9SF3	0	99	73.944	BACTERIA	ANIMAL	human|Homo sapiens	yerpe|Yersinia pestis	pubmed:20711500|imex:IM-13779	psi-mi:MI:0398(two hybrid pooling approach)	psi-mi:MI:0915(physical association)	IntAct
WP_002913889.1	Q7CJM5	HCFC1	0	100	75.318	BACTERIA	ANIMAL	human|Homo sapiens	yerpe|Yersinia pestis	pubmed:20711500|imex:IM-13779	psi-mi:MI:0398(two hybrid pooling approach)	psi-mi:MI:0915(physical association)	IntAct
WP_002913889.1	Q7CJM5	NCOA6	0	100	75.318	BACTERIA	ANIMAL	human|Homo sapiens	yerpe|Yersinia pestis	pubmed:20711500|imex:IM-13779	psi-mi:MI:0398(two hybrid pooling approach)	psi-mi:MI:0915(physical association)	IntAct
WP_004145860.1	Q8ZH58	NFKB1	0	100	77.833	BACTERIA	ANIMAL	human|Homo sapiens	yerpe|Yersinia pestis	pubmed:20711500|imex:IM-13779	psi-mi:MI:0398(two hybrid pooling approach)	psi-mi:MI:0915(physical association)	IntAct
WP_002913802.1	Q0WCK7	RANBP2	4.34e-147	100	63.873	BACTERIA	ANIMAL	human|Homo sapiens	yerpe|Yersinia pestis	pubmed:20711500|imex:IM-13779	psi-mi:MI:0398(two hybrid pooling approach)	psi-mi:MI:0915(physical association)	IntAct
WP_004150214.1	A0A0H2W0T4	BICD2	0	100	91.36	BACTERIA	ANIMAL	human|Homo sapiens	yerpe|Yersinia pestis	pubmed:20711500|imex:IM-13779	psi-mi:MI:0398(two hybrid pooling approach)	psi-mi:MI:0915(physical association)	IntAct
WP_004150214.1	A0A0H2W0T4	CALCOCO1	0	100	91.36	BACTERIA	ANIMAL	human|Homo sapiens	yerpe|Yersinia pestis	pubmed:20711500|imex:IM-13779	psi-mi:MI:0398(two hybrid pooling approach)	psi-mi:MI:0915(physical association)	IntAct
WP_002915217.1	Q0WBR6	HCFC1	0	100	83.378	BACTERIA	ANIMAL	human|Homo sapiens	yerpe|Yersinia pestis	pubmed:20711500|imex:IM-13779	psi-mi:MI:0398(two hybrid pooling approach)	psi-mi:MI:0915(physical association)	IntAct
WP_002915217.1	Q0WBR6	NMI	0	100	83.378	BACTERIA	ANIMAL	human|Homo sapiens	yerpe|Yersinia pestis	pubmed:20711500|imex:IM-13779	psi-mi:MI:0398(two hybrid pooling approach)	psi-mi:MI:0915(physical association)	IntAct
WP_004150214.1	A0A0H2W0T4	RABEP1	0	100	91.36	BACTERIA	ANIMAL	human|Homo sapiens	yerpe|Yersinia pestis	pubmed:20711500|imex:IM-13779	psi-mi:MI:0398(two hybrid pooling approach)	psi-mi:MI:0915(physical association)	IntAct
WP_004150214.1	A0A0H2W0T4	TNRC6A	0	100	91.36	BACTERIA	ANIMAL	human|Homo sapiens	yerpe|Yersinia pestis	pubmed:20711500|imex:IM-13779	psi-mi:MI:0398(two hybrid pooling approach)	psi-mi:MI:0915(physical association)	IntAct
WP_004150214.1	A0A0H2W0T4	VPS39	0	100	91.36	BACTERIA	ANIMAL	human|Homo sapiens	yerpe|Yersinia pestis	pubmed:20711500|imex:IM-13779	psi-mi:MI:0398(two hybrid pooling approach)	psi-mi:MI:0915(physical association)	IntAct
WP_004150428.1	A0A384KSL0	BANK1	0	96	68.586	BACTERIA	ANIMAL	human|Homo sapiens	yerpe|Yersinia pestis	pubmed:20711500|imex:IM-13779	psi-mi:MI:0398(two hybrid pooling approach)	psi-mi:MI:0915(physical association)	IntAct
WP_004175275.1	Q8ZFX5	ACTG1	0	99	73.256	BACTERIA	ANIMAL	human|Homo sapiens	yerpe|Yersinia pestis	pubmed:20711500|imex:IM-13779	psi-mi:MI:0398(two hybrid pooling approach)	psi-mi:MI:0915(physical association)	IntAct
WP_004175275.1	Q8ZFX5	ANP32A	0	99	73.256	BACTERIA	ANIMAL	human|Homo sapiens	yerpe|Yersinia pestis	pubmed:20711500|imex:IM-13779	psi-mi:MI:0398(two hybrid pooling approach)	psi-mi:MI:0915(physical association)	IntAct
WP_004175275.1	Q8ZFX5	ATXN2L	0	99	73.256	BACTERIA	ANIMAL	human|Homo sapiens	yerpe|Yersinia pestis	pubmed:20711500|imex:IM-13779	psi-mi:MI:0398(two hybrid pooling approach)	psi-mi:MI:0915(physical association)	IntAct
WP_004175275.1	Q8ZFX5	CNOT1	0	99	73.256	BACTERIA	ANIMAL	human|Homo sapiens	yerpe|Yersinia pestis	pubmed:20711500|imex:IM-13779	psi-mi:MI:0398(two hybrid pooling approach)	psi-mi:MI:0915(physical association)	IntAct
WP_004175275.1	Q8ZFX5	KANK3	0	99	73.256	BACTERIA	ANIMAL	human|Homo sapiens	yerpe|Yersinia pestis	pubmed:20711500|imex:IM-13779	psi-mi:MI:0398(two hybrid pooling approach)	psi-mi:MI:0915(physical association)	IntAct
WP_004175275.1	Q8ZFX5	MAP4	0	99	73.256	BACTERIA	ANIMAL	human|Homo sapiens	yerpe|Yersinia pestis	pubmed:20711500|imex:IM-13779	psi-mi:MI:0398(two hybrid pooling approach)	psi-mi:MI:0915(physical association)	IntAct
[truncated: 1,870 more rows]

## Sheet: Filtered_KHPPI_in-vivo Fitness
List of filtered or KHPPI based on fitness ratio of KP genes
[truncated: 719 more rows]

## Sheet: Filtered_KHPPI_secretion
KP_refseq_ID	Host's_Gene_name	KP_Locus ID	Fitness Ratio of KP genes	Uniprot_ID of homolog	Function of KP genes	Function of homologs	HPIDB_Pathogen_Taxon_Category	Secretion
[truncated: 671 more rows]
