# Supplementary material for: A Molecular Interaction Map of Klebsiella pneumoniae and Its Human Host Reveals Potential Mechanisms of Host Cell Subversion
Source: Front Microbiol. 2021 Feb 18;12:613067. doi: 10.3389/fmicb.2021.613067 (PMC7930833; doi:10.3389/fmicb.2021.613067)
Supplement: Supplementary file 4 [file Table_2.xlsx]

## Sheet: Sheet1
Supplementary Table 2: List of 332 significant KP locus IDs with fitness ratio > 2.0
Fitness ratio	Locus_ID	Ceder P-Value
3.15601	VK055_3304	0
61.0885	VK055_3046	0
69.6963	VK055_2084	0
2.26663	VK055_4283	0
2.36082	VK055_3667	0
6.27763	VK055_1030	0
2.97281	VK055_3817	0
6.26024	VK055_3229	0
2.52929	VK055_2493	0
2.71182	VK055_3483	0
41.7702	VK055_3181	0
2.76669	VK055_3315	0
6.00602	VK055_4838	0
2.03811	VK055_4817	0
5.21597	VK055_1933	0
2.1852	VK055_4463	0
5.04452	VK055_3827	0
4.95993	VK055_3054	0
2.51946	VK055_3452	0
4.86561	VK055_3320	0
4.73252	VK055_3562	0
4.6859	VK055_3480	0
4.63335	VK055_4353	0
4.59938	VK055_3285	0
4.54273	VK055_3897	0
4.47766	VK055_2593	0
4.42973	VK055_3314	0
4.21541	VK055_4275	0
4.14343	VK055_2706	0
4.06578	VK055_2860	0
2.88295	VK055_3576	0
4.04051	VK055_3823	0
4.03825	VK055_3727	0
3.97244	VK055_2127	0
2.89919	VK055_4209	0
2.51174	VK055_4711	0
3.79274	VK055_3001	0
3.02627	VK055_3898	0
3.5263	VK055_3395	0
3.61102	VK055_4382	0
3.59406	VK055_3450	0
3.50779	VK055_2325	0
581.104	VK055_3206	0
2.13656	VK055_3621	0
3.42954	VK055_2612	0
3.41007	VK055_3965	0
3.29754	VK055_2859	0
4.04146	VK055_4085	0
2.92003	VK055_2672	0
3.26156	VK055_3365	0
2.76105	VK055_3945	0
3.2203	VK055_3006	0
3.6269	VK055_3264	0
2.92283	VK055_3846	0
3.15357	VK055_5153	0
2.37843	VK055_3615	0
3.10336	VK055_3422	0
3.1031	VK055_3410	0
3.04454	VK055_1625	0
2820.95	VK055_5014	0
1140.74	VK055_3832	0
840.548	VK055_5025	0
378.161	VK055_4811	0
2248.61	VK055_3202	0
90.0098	VK055_3368	0
2.18153	VK055_4683	0
6.26929	VK055_3133	0
5.21478	VK055_3262	0
2.20744	VK055_3208	0
3.90548	VK055_4399	0
3.84168	VK055_3237	0
3.19329	VK055_4651	0
219.959	VK055_3142	0
110.925	VK055_2215	0
94.553	VK055_4579	0
5.1949	VK055_2754	0
2.7123	VK055_2365	0
16.7506	VK055_3293	0
2.73754	VK055_3212	0
8.17287	VK055_3231	0
32.0983	VK055_3253	0
33.0708	VK055_4733	0
2.8023	VK055_1934	0
27.4137	VK055_3211	0
23.5822	VK055_5042	0
20.6061	VK055_5102	0
2.10238	VK055_3697	0
20.3285	VK055_2728	0
2.74623	VK055_3981	0
4.53447	VK055_3193	0
2.10392	VK055_4262	0
3.16113	VK055_5134	0
15.2947	VK055_3203	0
2.27885	VK055_2337	0
14.1585	VK055_3630	0
2.32336	VK055_3665	0
12.2272	VK055_1594	0
2.60942	VK055_3911	0
2.67395	VK055_3484	0
2.11929	VK055_4161	0
10.3277	VK055_4284	0
10.1151	VK055_3662	0
9.7568	VK055_4131	0
11.8908	VK055_3541	0
2.52412	VK055_4456	0
2.88681	VK055_3622	0
5.92086	VK055_2937	0
8.70061	VK055_3962	0
8.6987	VK055_2704	0
8.6921	VK055_3412	0
8.62343	VK055_3243	0
2.43218	VK055_3010	0
8.10957	VK055_4526	0
8.01628	VK055_5047	0
7.82025	VK055_3631	0
7.48976	VK055_4113	0
2.10491	VK055_3268	0
2.58978	VK055_3566	0
7.20402	VK055_3834	0
2.96214	VK055_3595	0
3.10235	VK055_1352	0
2.40312	VK055_3698	0
2.49532	VK055_3352	0
3.26881	VK055_2512	0
3.62988	VK055_2982	0
4.73895	VK055_3875	0
2.16986	VK055_2963	0
3.87924	VK055_3196	0
3.85494	VK055_3929	0
172.107	VK055_5023	0
2.75473	VK055_2847	0
4.01312	VK055_3488	0
13.7539	VK055_3271	0
2.14236	VK055_3414	0
8.57124	VK055_5113	0
2.29776	VK055_2292	0
2.65963	VK055_4082	0
3.4652	VK055_3255	0
6.54481	VK055_3031	0
2.05888	VK055_3277	0
2.6046	VK055_4863	0
2.75036	VK055_2818	0
4.3145	VK055_3553	0
2.1065	VK055_2456	0
2.25954	VK055_2669	0
4.81089	VK055_4707	0
4.75789	VK055_4033	0
4.25422	VK055_3735	0
3.671	VK055_4955	0
3.63505	VK055_3416	0
5.35827	VK055_3070	0
2.20415	VK055_2057	0
3.14437	VK055_3385	0
312.031	VK055_4619	0
508.089	VK055_3515	0
126.391	VK055_4883	0
23.1591	VK055_3539	0
16.6749	VK055_3530	0
2.54188	VK055_3275	0
7.79577	VK055_4786	0
7.58951	VK055_4112	0
3.14576	VK055_3512	0
3.27969	VK055_2636	0
2.24159	VK055_4445	0
2.87561	VK055_3282	0
2.47844	VK055_2780	0
2.57518	VK055_3272	0
2.01568	VK055_3619	0
36.2886	VK055_3137	0
2.16998	VK055_2992	0
3.631	VK055_4216	0
5.90823	VK055_2571	0
7.37835	VK055_3326	0
2.04833	VK055_1736	0
6.86523	VK055_3392	0
2.35674	VK055_4448	0
2.09505	VK055_1723	0
3.09107	VK055_3822	0
5.22797	VK055_2079	0
2.65614	VK055_1651	0
3.04373	VK055_4046	0
442.143	VK055_4417	0
2.28434	VK055_3625	0
4.02843	VK055_3364	0
8.98498	VK055_4473	0
9.48954	VK055_2892	0
2.75297	VK055_3248	0
30.7468	VK055_3204	0
2.59625	VK055_4182	0
4.11793	VK055_1195	0
3.02655	VK055_3477	0
3.53272	VK055_2514	0
3.15215	VK055_3803	0
3.45724	VK055_2855	0
6.71087	VK055_4129	0
6.17683	VK055_3852	0
2.6548	VK055_3947	0
2.31374	VK055_3591	0
4.30042	VK055_3734	0
2.92354	VK055_2626	0
5.91189	VK055_2590	0
5.65108	VK055_2328	0
2.32282	VK055_4337	0
3.80412	VK055_2707	0
3.67325	VK055_2649	0
3.64166	VK055_3292	0
14.856	VK055_1691	0
3.15011	VK055_3252	0
3.01319	VK055_3737	0
2696.77	VK055_3141	0
246.768	VK055_2495	0
4.13755	VK055_4144	0
3.62481	VK055_3241	0
5.54221	VK055_3198	0
2.12386	VK055_2248	0
47.9595	VK055_2219	0
2.78004	VK055_3668	0
18.9279	VK055_4081	0
15.0036	VK055_2570	0
12.9291	VK055_4601	0
9.89136	VK055_4504	0
2.59223	VK055_4274	0
2.855	VK055_3074	0
2.47838	VK055_3824	0
2.32211	VK055_4173	0
2.34998	VK055_3540	0
2.82854	VK055_3230	0
11.1013	VK055_3284	0
2.29138	VK055_3269	0
5.87032	VK055_3579	0
2.34636	VK055_3960	0
2.72907	VK055_3732	0
40.4215	VK055_4981	0
12.1063	VK055_1260	0
5.22417	VK055_4195	0
4.44353	VK055_4080	0
61.9276	VK055_3791	0
27.509	VK055_2494	0
2.22134	VK055_3601	0
9.27151	VK055_3873	0
3.93963	VK055_4401	0
2.74733	VK055_3182	0
248.614	VK055_4135	0
5.09838	VK055_3149	0
2.16442	VK055_3580	0
32.6066	VK055_5045	0
3.75233	VK055_4709	0
61.8449	VK055_3088	0
7.72921	VK055_3459	0
2.19321	VK055_2973	0
10.3437	VK055_2404	0
2.23665	VK055_2843	0
2.0137	VK055_3195	0
2.95926	VK055_2954	0
9.82808	VK055_3163	0
3.03088	VK055_1676	0
9.91813	VK055_3069	0
6.89004	VK055_3049	0
66.8441	VK055_3086	0
5.02901	VK055_1235	0
18.1144	VK055_4923	0
2.30926	VK055_3161	0
301.313	VK055_1194	0
22.0243	VK055_3728	0
4.9582	VK055_1962	0
5.15484	VK055_2765	0
3.28764	VK055_4000	0
704.986	VK055_5012	0
3.43299	VK055_4194	0
4.45204	VK055_3658	0
2.50845	VK055_4386	0
10.2326	VK055_2914	0
3.26315	VK055_3134	0
3.23653	VK055_3675	0
7.91178	VK055_3080	0
2.06628	VK055_3704	0
7.42017	VK055_1802	0
2.71145	VK055_3298	0
2.56044	VK055_2331	0
2.33562	VK055_3674	0
2.37936	VK055_3953	0
5.18252	VK055_4201	0
3.11092	VK055_3035	0
3.43076	VK055_4016	0
3.22221	VK055_4211	0
2.46835	VK055_3627	0
3.31429	VK055_2705	0
2.21282	VK055_4422	0
3.46383	VK055_3377	0
2.02073	VK055_3012	0
14.16	VK055_3626	0
3.99073	VK055_3009	0
2.21544	VK055_2866	0
4.64149	VK055_2356	0
4.65224	VK055_2522	0
5.27268	VK055_3870	0
2.06139	VK055_3157	0
2.1272	VK055_3589	0
6.01311	VK055_3976	0
2.1833	VK055_3657	0
2.83529	VK055_3448	0
2.3718	VK055_1619	0
7.33043	VK055_2878	0
8.40382	VK055_3943	0
2.45224	VK055_2825	0
2.11603	VK055_3267	0
2.69544	VK055_2803	0
2.50929	VK055_4648	0
33.4707	VK055_1430	0
17.4252	VK055_4011	0
203.61	VK055_3205	0
6.19726	VK055_3162	0
3.35235	VK055_3403	0
2.15158	VK055_322	0
54.0983	VK055_297	0
7.54948	VK055_1532	0
14.8115	VK055_155	0
6.02046	VK055_1582	0
2.05346	VK055_2340	0
26.8986	VK055_249	0
9.44878	VK055_3207	0
10.1492	VK055_3256	0
2.54186	VK055_3338	0
20.0597	VK055_3585	0
11.7245	VK055_3853	0
3.02145	VK055_3895	0
8.59532	VK055_3932	0
5.05851	VK055_4069	0
9.73794	VK055_4196	0
2486.08	VK055_5096	0
2.34093	VK055_795	0
3.58956	VK055_88	0
