# Supplementary material for: A Molecular Interaction Map of Klebsiella pneumoniae and Its Human Host Reveals Potential Mechanisms of Host Cell Subversion
Source: Front Microbiol. 2021 Feb 18;12:613067. doi: 10.3389/fmicb.2021.613067 (PMC7930833; doi:10.3389/fmicb.2021.613067)
Supplement: Supplementary file 6 [file Table_4.xlsx]

## Sheet: tableExport
Supplementary Table 4: Detailed prediction results of BastionHub & EffectiveDB showing the prediction score and the Pfam accession of the ELDs. The status column represent whether the given protein is secretory of non-secretory. The putative secretory proteins are hilighted in green
	BastionHub Prediction results								EffectiveDB prediction results
Name	Type of secretion system	Type I	Type II	Type III	Type IV	Type VI	Substrate $('#substrate').popover({trigger:'hover',html:true});	Secretion System $('#secretionSystem').popover({trigger:'hover',html:true});	EffectiveT3	EffectiveCCBD	T4SEpre	EffectiveELD	Status
WP_002885172.1	T3	0.027	0.005	0	0	0	no	'-	(+)			(PF2653)	Secretory
WP_002909055.1	T3	0	0.007	0	0.016	0.039	no	'-	(+)			(PF1326) (PF391) (PF2896)	Secretory
WP_004142040.1	T3	0	0	0.084	0.189	0	no	'-	(+)			(PF5)	Secretory
WP_004146229.1	T3	0	0	0.004	0.092	0	no	'-	(+)			(PF512) (PF2518) (PF989)	Secretory
WP_004151676.1	T3	0	0	0.158	0.12	0	no	'-	(+)			(PF5)	Secretory
WP_004177969.1	T3	0	0.006	0.005	0	0.051	no	'-	(+)			(PF1546) (PF7687)	Secretory
WP_004179201.1	T3	0	0.27	0.086	0.047	0.367	no	'-	(+)			PF247	Secretory
WP_021440964.1	T3	0	0	0.002	0.133	0.01	no	'-	(+)			(PF5336)	Secretory
WP_038431940.1	T3	0.009	0.119	0	0.001	0.119	no	'-	(+)			(PF288) (PF48) (PF2878) (PF2879)	Secretory
WP_004150429.1	T3	0.023	0.167	0.592	0.367	0.147	yes	III	(+)				Secretory
WP_002895876.1	T3	0	0.018	0.019	0.176	0.059	no	'-	+			(PF5)	Secretory
WP_002908869.1	T3	0	0.029	0.23	0	0.113	no	'-	+				Secretory
WP_002918428.1	T3	0	0.002	0.139	0.007	0.027	no	'-	+			(PF3668)	Secretory
WP_004144945.1	T3	0	0.002	0.108	0	0.027	no	'-	+			(PF3969)	Secretory
WP_004149289.1	T3	0	0	0	0.02	0.023	no	'-	+				Secretory
WP_038432564.1	T3	0.009	0.001	0.07	0	0.026	no	'-	+			(PF851) (PF1488)	Secretory
WP_038432664.1	T3	0	0.002	0.134	0	0.031	no	'-	+				Secretory
WP_038432776.1	T3	0.008	0.177	0.059	0	0.298	no	'-	+			(PF1979) (PF449)	Secretory
WP_004175275.1	T3	0	0.056	0.243	0	0.048	no	'-	+	+		(PF815)	Secretory
WP_004177487.1	T3	0	0.002	0	0	0	no	'-	+				Secretory
WP_004178865.1	T3	0	0.215	0.086	0	0.198	no	'-	+	(>)		(PF285)	Secretory
WP_023285399.1	T3	0	0.416	0.183	0	0.294	no	'-	+			(PF1266)	Secretory
WP_038431789.1	T3	0	0.115	0.071	0.001	0.076	no	'-	+			(PF171)	Secretory
WP_002916849.1	T2+T3	0.052	0.88	0.377	0.414	0.708	yes	II	+				Secretory
WP_002883383.1	T4	0	0.013	0.49	0.595	0.474	yes	IV					Secretory
WP_002922139.1	T6	0	0.175	0.049	0.008	0.621	yes	VI					Secretory
WP_004146576.1	T4	0	0.226	0.258	0.576	0.253	yes	IV					Secretory
WP_004148259.1	T4	0	0.002	0.122	0.538	0.338	yes	IV					Secretory
WP_004151788.1	T2	0.876	1	0.131	0.315	0.503	yes	II					Secretory
WP_004174962.1	T3	0	0.094	0.507	0.401	0.273	yes	III					Secretory
WP_012737220.1	T2	0.184	0.655	0.169	0.042	0.273	yes	II					Secretory
WP_000228469.1	ELD	0	0	0	0.09	0.001	no	'-				(PF13412) (PF137)	Secretory
WP_001055540.1	ELD	0	0	0	0	0	no	'-				(PF483)	Secretory
WP_002882531.1	ELD	0.007	0.014	0	0	0	no	'-				(PF2653)	Secretory
WP_002882745.1	ELD	0	0.051	0	0.248	0.041	no	'-				(PF455) (PF6969)	Secretory
WP_002882755.1	ELD	0	0.002	0	0.005	0.019	no	'-				(PF3144) (PF679) (PF9)	Secretory
WP_002882871.1	ELD	0	0.001	0	0	0	no	'-				(PF465)	Secretory
WP_002882885.1	ELD	0	0.075	0.029	0	0.029	no	'-				(PF2782) (PF37)	Secretory
WP_002882898.1	ELD	0	0.003	0.036	0.033	0.023	no	'-				(PF512) (PF2518) (PF672)	Secretory
WP_002882907.1	ELD	0	0.013	0.005	0	0	no	'-				(PF16916) (PF1545)	Secretory
WP_002882913.1	ELD	0.207	0	0	0.047	0	no	'-				(PF3737)	Secretory
WP_002882944.1	ELD	0	0.004	0.064	0	0.028	no	'-				(PF696) (PF3447)	Secretory
WP_002883016.1	ELD	0	0.02	0	0.069	0.063	no	'-				(PF7992) (PF2852)	Secretory
WP_002883142.1	ELD	0	0.135	0	0	0.031	no	'-				(PF2775) (PF25) (PF2776)	Secretory
WP_002883171.1	ELD	0.04	0.051	0.002	0	0.055	no	'-				(PF163)	Secretory
WP_002883224.1	ELD	0.006	0	0	0.089	0.09	no	'-				PF85	Secretory
WP_002883295.1	ELD	0	0	0	0	0	no	'-				PF953	Secretory
WP_002883297.1	ELD	0	0	0	0	0.038	no	'-				(PF235)	Secretory
WP_002883394.1	ELD	0	0.066	0	0	0.104	no	'-				(PF1678)	Secretory
WP_002883398.1	ELD	0	0	0	0.013	0.042	no	'-				(PF58) (PF13361)	Secretory
WP_002883400.1	ELD	0	0	0	0.093	0.011	no	'-				(PF1544)	Secretory
WP_002883404.1	ELD	0	0	0.005	0.027	0.012	no	'-				(PF361)	Secretory
WP_002884357.1	ELD	0.038	0.127	0	0	0.033	no	'-				(PF2844) (PF171) (PF2843)	Secretory
WP_002884743.1	ELD	0	0.006	0.04	0.069	0	no	'-				(PF5)	Secretory
WP_002884943.1	ELD	0	0	0.005	0	0.009	no	'-				(PF842)	Secretory
WP_002885422.1	ELD	0	0.09	0.216	0.095	0.018	no	'-				(PF391)	Secretory
WP_002886769.1	ELD	0	0.035	0	0.043	0.356	no	'-				(PF1347)	Secretory
WP_002887711.1	ELD	0	0.002	0	0.042	0.095	no	'-				(PF3144) (PF9)	Secretory
WP_002887853.1	ELD	0	0.019	0.005	0	0.012	no	'-				(PF8544) (PF288)	Secretory
WP_002888353.1	ELD	0	0.132	0	0	0.068	no	'-				(PF596)	Secretory
WP_002888487.1	ELD	0	0.002	0	0	0.039	no	'-				(PF18)	Secretory
WP_002888819.1	ELD	0	0	0	0.036	0	no	'-				(PF156)	Secretory
WP_002892007.1	ELD	0	0.001	0.173	0	0.097	no	'-				PF356 PF13377	Secretory
WP_002894706.1	ELD	0	0	0.089	0.207	0	no	'-				(PF5)	Secretory
WP_002894776.1	ELD	0	0	0.005	0.069	0	no	'-				(PF486) (PF72)	Secretory
WP_002894943.1	ELD	0	0.011	0.001	0	0.14	no	'-				(PF285)	Secretory
WP_002894954.1	ELD	0	0.035	0.092	0.056	0.021	no	'-				(PF13534) (PF1385)	Secretory
WP_002898155.1	ELD	0	0.09	0.004	0	0.028	no	'-				(PF266)	Secretory
WP_002907736.1	ELD	0	0.041	0.064	0	0.011	no	'-				(PF43) (PF2798)	Secretory
WP_002910083.1	ELD	0	0	0.076	0.122	0	no	'-			+	(PF8352) (PF5)	Secretory
WP_002912947.1	ELD	0.009	0.009	0.321	0.127	0.065	no	'-				PF359 PF381	Secretory
WP_002912996.1	ELD	0	0.002	0	0.004	0.001	no	'-				(PF571) (PF3448) (PF1769)	Secretory
WP_002913213.1	ELD	0	0.002	0	0.001	0.033	no	'-				(PF156)	Secretory
WP_002913894.1	ELD	0	0.002	0	0.014	0.058	no	'-				(PF455)	Secretory
WP_002914079.1	ELD	0	0	0.095	0.047	0.025	no	'-				(PF5175)	Secretory
WP_002914337.1	ELD	0	0	0.142	0.136	0	no	'-				(PF147)	Secretory
WP_002915106.1	ELD	0	0	0	0.135	0	no	'-				(PF4539) (PF4542) PF14 (PF4545)	Secretory
WP_002915732.1	ELD	0.009	0.003	0	0.033	0	no	'-				(PF23)	Secretory
WP_002915990.1	ELD	0	0.006	0.005	0	0.026	no	'-				(PF2784)	Secretory
WP_002916478.1	ELD	0	0.03	0	0	0.13	no	'-				(PF2347)	Secretory
WP_002916480.1	ELD	0	0.001	0	0	0.046	no	'-				(PF1571) (PF8669)	Secretory
WP_002916493.1	ELD	0	0	0	0.091	0	no	'-				(PF2826) (PF389)	Secretory
WP_002916504.1	ELD	0	0	0.002	0.095	0	no	'-				(PF924)	Secretory
WP_002916512.1	ELD	0.001	0.011	0	0	0.132	no	'-				(PF28) (PF44)	Secretory
WP_002916846.1	ELD	0.036	0.28	0.416	0.101	0.079	no	'-				(PF149)	Secretory
WP_002916877.1	ELD	0.056	0.025	0	0	0.04	no	'-				(PF2492)	Secretory
WP_002917909.1	ELD	0	0	0	0	0	no	'-				(PF9335)	Secretory
WP_002917920.1	ELD	0	0	0.001	0	0	no	'-				(PF7681)	Secretory
WP_002918431.1	ELD	0	0.003	0.097	0.152	0	no	'-				PF381	Secretory
WP_002918461.1	ELD	0	0.01	0	0	0.014	no	'-				(PF14691) (PF7992)	Secretory
WP_002918467.1	ELD	0	0	0	0.036	0.019	no	'-				(PF43) (PF2798)	Secretory
WP_002920229.1	ELD	0	0.094	0	0	0	no	'-				(PF117)	Secretory
WP_002920566.1	ELD	0	0	0	0	0.001	no	'-				(PF483)	Secretory
WP_002920792.1	ELD	0	0.06	0	0	0	no	'-				(PF528)	Secretory
WP_002921438.1	ELD	0	0.013	0	0	0.032	no	'-				(PF375)	Secretory
WP_002922941.1	ELD	0.009	0.042	0.001	0	0	no	'-				(PF23)	Secretory
WP_004142255.1	ELD	0	0.001	0.075	0	0.044	no	'-				(PF13492) (PF512) (PF2518)	Secretory
WP_004144574.1	ELD	0	0.002	0	0	0.018	no	'-		(>)		(PF696)	Secretory
WP_004144895.1	ELD	0	0.004	0.03	0	0.368	no	'-				(PF764)	Secretory
WP_004145056.1	ELD	0.086	0	0.002	0	0.002	no	'-				(PF769)	Secretory
WP_004145870.1	ELD	0.177	0.336	0.127	0.005	0.111	no	'-				(PF1318) (PF595) (PF13365)	Secretory
WP_004145972.1	ELD	0	0.071	0.065	0.167	0.112	no	'-				(PF12833)	Secretory
WP_004146283.1	ELD	0	0.002	0.151	0	0.051	no	'-				PF14698 PF26	Secretory
WP_004149902.1	ELD	0	0.066	0.104	0.122	0.025	no	'-				(PF148)	Secretory
WP_004150074.1	ELD	0	0.006	0.05	0.069	0.019	no	'-				(PF5)	Secretory
WP_004151059.1	ELD	0	0	0.001	0.093	0.045	no	'-				PF1624 PF5192 PF488	Secretory
WP_004151336.1	ELD	0	0.002	0	0.009	0.001	no	'-				(PF4) (PF219)	Secretory
WP_038432123.1	ELD	0	0.175	0.134	0.047	0.107	no	'-				(PF2782)	Secretory
WP_038432124.1	ELD	0	0	0.072	0.022	0.02	no	'-				(PF271) (PF176)	Secretory
WP_038432232.1	ELD	0	0	0.07	0.054	0	no	'-				PF589	Secretory
WP_038432248.1	ELD	0	0.027	0	0.002	0.252	no	'-				PF13597 (PF3477)	Secretory
WP_038432336.1	ELD	0.012	0.216	0.005	0.021	0.154	no	'-				(PF16363)	Secretory
WP_038432338.1	ELD	0	0.044	0.01	0.011	0.214	no	'-				(PF7991) (PF145)	Secretory
WP_038432394.1	ELD	0.022	0.253	0.2	0.13	0.132	no	'-				(PF2321)	Secretory
WP_038432451.1	ELD	0.009	0.054	0.228	0.001	0.069	no	'-				(PF2782) (PF37)	Secretory
WP_038432487.1	ELD	0	0.009	0	0.086	0.01	no	'-				(PF137) (PF551) (PF2911)	Secretory
WP_038432496.1	ELD	0	0.092	0.001	0.001	0.047	no	'-				(PF1522)	Secretory
WP_038432529.1	ELD	0	0.002	0	0	0.046	no	'-				(PF1691) (PF1266)	Secretory
WP_038432551.1	ELD	0	0.122	0.005	0	0.073	no	'-				(PF2525)	Secretory
WP_038432702.1	ELD	0	0.444	0.073	0.022	0.398	no	'-				(PF1464)	Secretory
WP_038432726.1	ELD	0	0.134	0.001	0	0.116	no	'-				(PF456) (PF2779) (PF278)	Secretory
WP_038432782.1	ELD	0	0	0	0	0	no	'-				(PF24)	Secretory
WP_038432847.1	ELD	0	0	0.018	0.037	0	no	'-				(PF512) (PF2518) (PF1627) (PF72) (PF672)	Secretory
WP_038432969.1	ELD	0	0.062	0.033	0	0.296	no	'-				(PF1357)	Secretory
WP_038433006.1	ELD	0	0.002	0.004	0	0.037	no	'-				(PF14691) (PF7992)	Secretory
WP_038433008.1	ELD	0	0.115	0	0	0.123	no	'-				(PF456) (PF2779) (PF278)	Secretory
WP_038433022.1	ELD	0	0	0	0.001	0.019	no	'-				(PF2826) (PF389)	Secretory
WP_038433026.1	ELD	0	0	0.079	0.114	0	no	'-				(PF5)	Secretory
WP_038433072.1	ELD	0	0.006	0	0.001	0.019	no	'-				(PF127)	Secretory
WP_038433396.1	ELD	0	0	0.002	0	0	no	'-				(PF474)	Secretory
WP_004151418.1	ELD	0	0	0	0	0	no	'-				(PF2366)	Secretory
WP_004151455.1	ELD	0	0	0.088	0.092	0	no	'-				(PF5)	Secretory
WP_004152016.1	ELD	0	0	0	0.152	0	no	'-				(PF1814) (PF445)	Secretory
WP_004152060.1	ELD	0	0.014	0.002	0.001	0.032	no	'-				(PF557)	Secretory
WP_004152513.1	ELD	0	0.019	0.005	0.026	0.039	no	'-				(PF137)	Secretory
WP_004178254.1	ELD	0	0.002	0	0	0.245	no	'-				(PF188)	Secretory
WP_004178305.1	ELD	0	0	0.116	0.099	0.019	no	'-				(PF5)	Secretory
WP_004179071.1	ELD	0	0.093	0.001	0	0.064	no	'-				(PF159) (PF8544) (PF288)	Secretory
WP_004179088.1	ELD	0	0.004	0.233	0	0.021	no	'-				PF221	Secretory
WP_004179131.1	ELD	0.009	0.037	0.001	0	0.014	no	'-				(PF28)	Secretory
WP_004181456.1	ELD	0	0	0.105	0.027	0.03	no	'-				(PF13419)	Secretory
WP_004181636.1	ELD	0	0.002	0.02	0.003	0.16	no	'-				(PF311)	Secretory
WP_004186736.1	ELD	0	0.093	0.025	0	0.074	no	'-				(PF2775) (PF25) (PF2776)	Secretory
WP_004192071.1	ELD	0	0.038	0.001	0	0.032	no	'-				(PF6965)	Secretory
WP_004212571.1	ELD	0	0.176	0	0	0.147	no	'-				(PF117) PF988	Secretory
WP_004889209.1	ELD	0	0	0.107	0.069	0.023	no	'-				(PF271)	Secretory
WP_004889425.1	ELD	0	0.013	0.047	0	0.071	no	'-				(PF39)	Secretory
WP_004900454.1	ELD	0.009	0.182	0.004	0.122	0.048	no	'-				(PF16576)	Secretory
WP_011977676.1	ELD	0	0	0	0	0	no	'-				(PF557)	Secretory
WP_032435066.1	ELD	0	0.095	0.005	0.065	0.072	no	'-				(PF73)	Secretory
WP_038431294.1	ELD	0	0.106	0.162	0	0.101	no	'-				(PF425) (PF4715)	Secretory
WP_038431783.1	ELD	0	0.001	0.194	0.016	0.09	no	'-				(PF425) (PF4715)	Secretory
WP_038431784.1	ELD	0	0.016	0.043	0.021	0.022	no	'-				(PF697) (PF218)	Secretory
WP_038432074.1	ELD	0	0.001	0.002	0	0	no	'-				(PF441) (PF9317) (PF2771) (PF277)	Secretory
WP_038432111.1	ELD	0.013	0.002	0.005	0.014	0.021	no	'-				(PF1729) (PF2749)	Secretory
WP_002920238.1	ELD	0	0.672	0.129	0.257	0.282	yes	II				(PF16)	Secretory
WP_038433392.1	ELD	0	0.797	0.057	0.224	0.489	yes	II				(PF1522)	Secretory
WP_004174015.1	ELD	0.023	0.995	0.19	0.078	0.48	yes	II				(PF128)	Secretory
WP_004174108.1	ELD	0	0.754	0.004	0	0.447	yes	II				(PF174)	Secretory
WP_004185951.1	ELD	0.009	0.768	0.006	0.007	0.319	yes	II				(PF95)	Secretory
WP_004210368.1	ELD	0.008	0.644	0.206	0.155	0.97	yes	VI				(PF1293)	Secretory
WP_038431913.1	ELD	0	0.135	0.566	0.03	0.54	yes	III				(PF1175)	Secretory
WP_002883402.1		0	0	0	0	0	no	'-					Non secretory
WP_002884608.1		0.105	0	0.001	0	0	no	'-					Non secretory
WP_002907658.1		0	0	0	0	0.032	no	'-					Non secretory
WP_002910918.1		0.062	0	0.001	0	0	no	'-					Non secretory
WP_002914114.1		0	0.004	0.173	0	0.241	no	'-					Non secretory
WP_002914875.1		0.027	0.05	0.085	0	0.004	no	'-					Non secretory
WP_004144958.1		0.07	0.064	0	0	0.099	no	'-					Non secretory
WP_004146500.1		0	0.107	0.073	0.264	0.06	no	'-					Non secretory
WP_038432334.1		0	0.057	0.106	0.431	0.119	no	'-					Non secretory
WP_038432601.1		0	0.113	0.029	0.068	0.041	no	'-					Non secretory
WP_038432661.1		0	0.038	0	0.001	0	no	'-					Non secretory
WP_038432794.1		0	0	0	0	0	no	'-					Non secretory
WP_038432987.1		0	0.01	0.198	0.026	0.084	no	'-					Non secretory
WP_074456652.1		0	0.302	0.004	0.145	0.061	no	'-					Non secretory
WP_004151717.1		0	0	0.064	0.08	0.023	no	'-					Non secretory
WP_004151751.1		0	0	0.005	0.054	0	no	'-					Non secretory
WP_004152265.1		0.02	0.059	0.106	0	0.09	no	'-					Non secretory
WP_004152363.1		0	0.002	0.409	0.377	0.213	no	'-					Non secretory
WP_004177945.1		0.007	0.078	0.005	0	0	no	'-					Non secretory
WP_004186717.1		0	0	0	0	0	no	'-					Non secretory
WP_004899025.1		0	0.005	0.194	0	0.073	no	'-					Non secretory
