# Supplementary material for: A Molecular Interaction Map of Klebsiella pneumoniae and Its Human Host Reveals Potential Mechanisms of Host Cell Subversion
Source: Front Microbiol. 2021 Feb 18;12:613067. doi: 10.3389/fmicb.2021.613067 (PMC7930833; doi:10.3389/fmicb.2021.613067)
Supplement: Supplementary file 7 [file Table_5.xlsx]

## Sheet: GO_Enrichment_results
Supplementary Table 5: List of significantly enriched GO terms (Biological processes, Molecular functions and subcellular locations) among inferred host targets
GO_ID: The significant ID of Gene ontology term
Description: Description of GO ID
GO_category: The category of GO ID
functional_domain: Name of functional domain assigned to the given GO ID
Fold Enrichment: Fold enrichment of the given GO terms
pvalue: P-value representing the level of significance of the GO Term
p.adjust: P-value after Benjamini Hochberg correction
Enriched gene set_entrez ID: The entrez ID of the enriched gene set
GO_ID	Description	GO_category	functional_domain	Fold Enrichment	pvalue	p.adjust	Enriched gene set_entrez ID
GO:0002478	antigen processing and presentation of exogenous peptide antigen	Biological process (BP)	Antigen processing and presentation	4.81213	2.14422e-07	0.000317488	567/972/2923/162/821/6892/3105/3123/3133/3115/83547/3113/948/3106/1520/2213
GO:0019884	antigen processing and presentation of exogenous antigen	Biological process (BP)	Antigen processing and presentation	4.52483	5.03262e-07	0.000435076	567/972/2923/162/821/6892/3105/3123/3133/3115/83547/3113/948/3106/1520/2213
GO:0002479	antigen processing and presentation of exogenous peptide antigen via MHC class I, TAP-dependent	Biological process (BP)	Antigen processing and presentation	10.2026	3.63276e-06	0.000937014	567/2923/6892/3105/3133/948/3106
GO:0042590	antigen processing and presentation of exogenous peptide antigen via MHC class I	Biological process (BP)	Antigen processing and presentation	8.84228	1.02601e-05	0.00157156	567/2923/6892/3105/3133/948/3106
GO:0019883	antigen processing and presentation of endogenous antigen	Biological process (BP)	Antigen processing and presentation	10.8273	1.26813e-05	0.00187767	567/972/6892/3105/3133/3106
GO:0019882	antigen processing and presentation	Biological process (BP)	Antigen processing and presentation	3.46473	1.67667e-05	0.00232742	567/972/2923/162/821/6892/3105/3123/3133/3115/83547/3113/948/3106/1520/2213
GO:0002483	antigen processing and presentation of endogenous peptide antigen	Biological process (BP)	Antigen processing and presentation	13.5341	2.06066e-05	0.0026922	567/6892/3105/3133/3106
GO:0002474	antigen processing and presentation of peptide antigen via MHC class I	Biological process (BP)	Antigen processing and presentation	6.59052	2.39849e-05	0.00287948	567/2923/821/6892/3105/3133/948/3106
GO:0050858	negative regulation of antigen receptor-mediated signaling pathway	Biological process (BP)	Antigen processing and presentation	7.5791	0.000430168	0.0201671	3958/1997/7430/2874/933
GO:0002475	antigen processing and presentation via MHC class Ib	Biological process (BP)	Antigen processing and presentation	9.47387	0.000677232	0.0254938	567/3105/3133/3106
GO:0019886	antigen processing and presentation of exogenous peptide antigen via MHC class II	Biological process (BP)	Antigen processing and presentation	3.4802	0.00113519	0.0325322	972/162/821/3123/3115/83547/3113/1520/2213
GO:0002495	antigen processing and presentation of peptide antigen via MHC class II	Biological process (BP)	Antigen processing and presentation	3.37683	0.00140563	0.0373882	972/162/821/3123/3115/83547/3113/1520/2213
GO:0002504	antigen processing and presentation of peptide or polysaccharide antigen via MHC class II	Biological process (BP)	Antigen processing and presentation	3.34372	0.0015065	0.0391337	972/162/821/3123/3115/83547/3113/1520/2213
GO:0097193	intrinsic apoptotic signaling pathway	Biological process (BP)	apoptosis	2.50876	0.000237461	0.0158859	1655/9451/3932/3094/972/1545/4193/10399/7917/6280/3162/7178/3091/65018/27429/3315/23645/7157/10961
GO:2001233	regulation of apoptotic signaling pathway	Biological process (BP)	apoptosis	2.22915	0.000309851	0.0173354	9451/3932/972/2923/3958/4193/10399/10116/6280/64114/7128/1075/3162/7178/3091/65018/27429/3315/7157/6810/2534/55011/10961
GO:2001242	regulation of intrinsic apoptotic signaling pathway	Biological process (BP)	apoptosis	3.05988	0.000352385	0.0177874	9451/3932/972/4193/10399/6280/7178/3091/65018/27429/3315/7157/10961
GO:1903202	negative regulation of oxidative stress-induced cell death	Biological process (BP)	apoptosis	4.82306	0.000579182	0.0231777	10399/5660/3091/65018/27429/3315/2534
GO:1903201	regulation of oxidative stress-induced cell death	Biological process (BP)	apoptosis	4.04219	0.000795744	0.02819	7099/10399/5660/3091/65018/27429/3315/2534
GO:1902176	negative regulation of oxidative stress-induced intrinsic apoptotic signaling pathway	Biological process (BP)	apoptosis	7.978	0.00135454	0.0369132	3091/65018/27429/3315
GO:0071456	cellular response to hypoxia	Biological process (BP)	hypoxia	3.07901	0.000331722	0.0173354	1958/4193/4194/2034/3658/10397/3162/5230/29997/3091/65018/7157/4851
GO:0036294	cellular response to decreased oxygen levels	Biological process (BP)	hypoxia	2.89789	0.000592971	0.0235177	1958/4193/4194/2034/3658/10397/3162/5230/29997/3091/65018/7157/4851
GO:0071453	cellular response to oxygen levels	Biological process (BP)	hypoxia	2.63445	0.00142955	0.0377073	1958/4193/4194/2034/3658/10397/3162/5230/29997/3091/65018/7157/4851
GO:0045088	regulation of innate immune response	Biological process (BP)	Immune response	3.1147	4.19223e-08	0.000186219	6352/9698/4790/7099/1378/3459/4792/710/3716/6280/729238/653509/7128/29997/3133/7187/6772/2874/23547/948/64135/2547/2/4585/9782/2534/6397/1520/55601/2213
GO:0042119	neutrophil activation	Biological process (BP)	Immune response	2.66334	1.54785e-07	0.000317488	5315/7305/6352/567/3958/4790/1378/2919/10788/11001/23071/6280/5660/64114/6386/23526/2896/1075/23218/5908/847/410/5473/4831/948/2547/1938/387/5476/1520/2213/4758/57580/5713/29952
GO:0001819	positive regulation of cytokine production	Biological process (BP)	Immune response	2.78379	3.09891e-07	0.000344134	6778/1958/9451/567/972/1545/1386/9698/4790/22861/7099/2149/4063/1436/4179/3162/29997/3133/6772/3091/3115/4050/3113/948/3315/3066/64135/2547/55773/6397/55601
GO:0048002	antigen processing and presentation of peptide antigen	Biological process (BP)	Immune response	4.36207	8.29811e-07	0.000526574	567/972/2923/162/821/6892/3105/3123/3133/3115/83547/3113/948/3106/1520/2213
GO:0071346	cellular response to interferon-gamma	Biological process (BP)	Immune response	3.83213	1.18786e-06	0.000594465	6352/567/7726/7099/71/3459/3716/2634/3105/3123/388372/6351/3133/6772/3115/3113/3106/6810
GO:0034341	response to interferon-gamma	Biological process (BP)	Immune response	3.63644	1.33828e-06	0.000594465	6352/567/7726/8942/7099/71/3459/3716/2634/3105/3123/388372/6351/3133/6772/3115/3113/3106/6810
GO:0043312	neutrophil degranulation	Biological process (BP)	Immune response	2.50032	2.089e-06	0.000798069	5315/7305/567/3958/4790/1378/2919/10788/11001/23071/6280/5660/64114/6386/23526/2896/1075/23218/5908/847/410/5473/4831/948/2547/1938/387/5476/1520/4758/5713/29952
GO:0002697	regulation of immune effector process	Biological process (BP)	Immune response	2.58967	2.15597e-06	0.000798069	6778/567/972/3958/9698/7099/2242/721/1378/5627/710/4179/7128/3105/3162/29997/3133/7187/6772/27202/948/3106/2/22890/716/933/6810/6397/55601/2213
GO:0002283	neutrophil activation involved in immune response	Biological process (BP)	Immune response	2.48495	2.38029e-06	0.000813326	5315/7305/567/3958/4790/1378/2919/10788/11001/23071/6280/5660/64114/6386/23526/2896/1075/23218/5908/847/410/5473/4831/948/2547/1938/387/5476/1520/4758/5713/29952
GO:0002218	activation of innate immune response	Biological process (BP)	Immune response	3.15796	3.68126e-06	0.000937014	9698/4790/7099/4792/6280/729238/653509/7128/29997/7187/2874/23547/948/64135/2547/4585/9782/2534/6397/1520/55601
GO:0002446	neutrophil mediated immunity	Biological process (BP)	Immune response	2.43017	3.7997e-06	0.000937014	5315/7305/567/3958/4790/1378/2919/10788/11001/23071/6280/5660/64114/6386/23526/2896/1075/23218/5908/847/410/5473/4831/948/2547/1938/387/5476/1520/4758/5713/29952
GO:0060333	interferon-gamma-mediated signaling pathway	Biological process (BP)	Immune response	5.05273	4.21888e-06	0.000937014	567/7726/3459/3716/2634/3105/3123/3133/6772/3115/3113/3106
GO:0060759	regulation of response to cytokine stimulus	Biological process (BP)	Immune response	3.67471	7.96407e-06	0.00141506	6352/972/7099/10399/1997/3459/166/3716/8887/7128/6772/3091/2874/55072/64135/5048
GO:0045089	positive regulation of innate immune response	Biological process (BP)	Immune response	2.8207	8.4868e-06	0.00144994	6352/9698/4790/7099/4792/6280/729238/653509/7128/29997/3133/7187/2874/23547/948/64135/2547/4585/9782/2534/6397/1520/55601
GO:0002758	innate immune response-activating signal transduction	Biological process (BP)	Immune response	3.09019	1.44699e-05	0.0020734	9698/4790/7099/4792/6280/729238/653509/7128/29997/7187/2874/23547/948/64135/4585/2534/6397/1520/55601
GO:0002221	pattern recognition receptor signaling pathway	Biological process (BP)	Immune response	3.38731	2.22161e-05	0.00275542	9698/7099/4792/6280/729238/653509/7128/29997/7187/2874/23547/948/64135/6397/1520/55601
GO:0071356	cellular response to tumor necrosis factor	Biological process (BP)	Immune response	2.90263	5.53188e-05	0.00511929	6352/3767/4790/10399/4792/8887/2634/7128/388372/6351/10519/7187/6772/2874/3611/4050/55072/2635
GO:0030593	neutrophil chemotaxis	Biological process (BP)	Immune response	4.12723	7.22355e-05	0.0064174	6352/972/3958/2919/6280/388372/6351/5473/27202/6373/57580
GO:0050854	regulation of antigen receptor-mediated signaling pathway	Biological process (BP)	Immune response	5.31867	0.00011784	0.0095172	3932/1998/3958/1997/7430/5583/2874/933
GO:0002921	negative regulation of humoral immune response	Biological process (BP)	Immune response	13.7802	0.000136388	0.0108185	1378/710/2/2213
GO:0002753	cytoplasmic pattern recognition receptor signaling pathway	Biological process (BP)	Immune response	5.05273	0.000170288	0.0129944	9698/7099/4792/7128/29997/64135/6397/55601
GO:0034612	response to tumor necrosis factor	Biological process (BP)	Immune response	2.65416	0.000172596	0.0129944	6352/3767/4790/10399/4792/8887/2634/7128/388372/6351/10519/7187/6772/2874/3611/4050/55072/2635
GO:0050852	T cell receptor signaling pathway	Biological process (BP)	Immune response	3.28428	0.000175701	0.0130077	3932/3958/4790/1997/7430/387357/3123/3115/30968/3113/55072/2534/1967
GO:1990266	neutrophil migration	Biological process (BP)	Immune response	3.72188	0.00018398	0.0133973	6352/972/3958/2919/6280/388372/6351/5473/27202/6373/57580
GO:0001959	regulation of cytokine-mediated signaling pathway	Biological process (BP)	Immune response	3.17833	0.000243188	0.0158859	6352/972/10399/1997/3459/3716/8887/7128/6772/3091/2874/55072/5048
GO:0002683	negative regulation of immune system process	Biological process (BP)	Immune response	2.16793	0.00026278	0.01599	6778/1281/972/3958/7099/1378/1997/7430/4792/710/10443/64092/7128/3162/10519/3133/2874/23547/4831/27202/2/933/4851/6397/2213
GO:0071621	granulocyte chemotaxis	Biological process (BP)	Immune response	3.47375	0.000337035	0.0174082	6352/972/3958/2919/6280/388372/6351/5473/27202/6373/57580
GO:0050855	regulation of B cell receptor signaling pathway	Biological process (BP)	Immune response	7.89489	0.000351701	0.0177874	1998/1997/5583/2874/933
GO:0002699	positive regulation of immune effector process	Biological process (BP)	Immune response	2.71977	0.0004552	0.0206326	6778/567/972/9698/7099/2242/4179/3105/3162/3133/948/3106/22890/6810/55601
GO:0032612	interleukin-1 production	Biological process (BP)	Immune response	3.92022	0.000477224	0.0207827	1958/22861/7099/2149/7128/6284/948/3315/3066
GO:0002429	immune response-activating cell surface receptor signaling pathway	Biological process (BP)	Immune response	2.10531	0.000685185	0.0255764	3932/1998/3958/4790/71/1378/1997/7430/7917/387357/5583/3123/3115/2874/30968/3113/27202/55072/4585/933/2534/2213/1967
GO:0002224	toll-like receptor signaling pathway	Biological process (BP)	Immune response	3.18206	0.00071134	0.0261138	7099/4792/6280/729238/653509/7128/7187/2874/23547/948/1520
GO:0050777	negative regulation of immune response	Biological process (BP)	Immune response	3.18206	0.00071134	0.0261138	6778/1281/3958/1378/710/64092/7128/3162/3133/2/2213
GO:0032479	regulation of type I interferon production	Biological process (BP)	Immune response	3.35358	0.000819259	0.0286547	6778/4790/7099/8887/7128/7187/6772/23547/64135/2547
GO:0097530	granulocyte migration	Biological process (BP)	Immune response	3.11082	0.000858966	0.0294073	6352/972/3958/2919/6280/388372/6351/5473/27202/6373/57580
GO:0039535	regulation of RIG-I signaling pathway	Biological process (BP)	Immune response	8.91659	0.000867258	0.0294073	9698/29997/6397/55601
GO:0032606	type I interferon production	Biological process (BP)	Immune response	3.32417	0.000877342	0.0295239	6778/4790/7099/8887/7128/7187/6772/23547/64135/2547
GO:1990868	response to chemokine	Biological process (BP)	Immune response	3.5901	0.000908441	0.02984	6352/2919/388372/6351/10519/3091/5473/387/6373
GO:1990869	cellular response to chemokine	Biological process (BP)	Immune response	3.5901	0.000908441	0.02984	6352/2919/388372/6351/10519/3091/5473/387/6373
GO:1903902	positive regulation of viral life cycle	Biological process (BP)	Immune response	4.42114	0.000984468	0.0304492	6352/972/9217/6780/4851/26986/5479
GO:0043122	regulation of I-kappaB kinase/NF-kappaB signaling	Biological process (BP)	Immune response	2.51519	0.00101959	0.0310747	972/7099/2149/10342/7128/3162/6284/6772/65018/948/3315/55072/387/2534/142678
GO:0031349	positive regulation of defense response	Biological process (BP)	Immune response	2.04121	0.00103774	0.0311461	6352/9698/4790/7099/4792/6280/729238/653509/7128/29997/3133/7187/2874/23547/948/64135/2547/4585/9782/2534/6397/1520/55601
GO:0033209	tumor necrosis factor-mediated signaling pathway	Biological process (BP)	Immune response	3.1845	0.00122075	0.0341043	10399/4792/8887/7128/7187/6772/2874/3611/4050/55072
GO:0039529	RIG-I signaling pathway	Biological process (BP)	Immune response	7.978	0.00135454	0.0369132	9698/29997/6397/55601
GO:0035722	interleukin-12-mediated signaling pathway	Biological process (BP)	Immune response	4.83772	0.00140482	0.0373882	6950/3181/3716/5908/5721/1072
GO:0007249	I-kappaB kinase/NF-kappaB signaling	Biological process (BP)	Immune response	2.35011	0.00143461	0.0377073	972/7099/2149/4792/10342/7128/3162/6284/6772/65018/948/3315/55072/387/2534/142678
GO:0001914	regulation of T cell mediated cytotoxicity	Biological process (BP)	Immune response	5.74174	0.00161555	0.041243	567/3105/3133/3106/2213
GO:0071349	cellular response to interleukin-12	Biological process (BP)	Immune response	4.64026	0.00175025	0.0427176	6950/3181/3716/5908/5721/1072
GO:0071104	response to interleukin-9	Biological process (BP)	Immune response	11.3686	0.00190832	0.0446145	3561/3716/6772
GO:0090594	inflammatory response to wounding	Biological process (BP)	Immune response	11.3686	0.00190832	0.0446145	2149/3162/3091
GO:0001913	T cell mediated cytotoxicity	Biological process (BP)	Immune response	4.54746	0.00194538	0.0450072	567/3105/1075/3133/3106/2213
GO:0070671	response to interleukin-12	Biological process (BP)	Immune response	4.54746	0.00194538	0.0450072	6950/3181/3716/5908/5721/1072
GO:0032680	regulation of tumor necrosis factor production	Biological process (BP)	Immune response	2.9839	0.0019921	0.0454635	7099/7128/3133/23547/27202/948/3315/3066/64135/55773
GO:0048245	eosinophil chemotaxis	Biological process (BP)	Immune response	7.21819	0.00200604	0.0454635	6352/3958/388372/6351
GO:0050688	regulation of defense response to virus	Biological process (BP)	Immune response	3.90101	0.00206336	0.0465252	9698/7128/29997/7187/6772/6397/55601
GO:0070098	chemokine-mediated signaling pathway	Biological process (BP)	Immune response	3.48464	0.00209514	0.0468922	6352/2919/388372/6351/10519/3091/5473/6373
GO:0002576	platelet degranulation	Biological process (BP)	Immune response	2.96059	0.00211131	0.0468922	83706/6414/10916/5627/710/5660/5473/7277/948/2
GO:0032640	tumor necrosis factor production	Biological process (BP)	Immune response	2.93764	0.0022362	0.0488199	7099/7128/3133/23547/27202/948/3315/3066/64135/55773
GO:0046427	positive regulation of JAK-STAT cascade	Biological process (BP)	JAK-STAT cascade	3.56663	0.00180605	0.0438386	6352/1545/2149/1436/3059/3066/4851/2534
GO:0007259	JAK-STAT cascade	Biological process (BP)	JAK-STAT cascade	2.83572	0.00182232	0.0439931	6352/1545/2149/6773/1436/6772/3059/3066/4851/2534/5515
GO:1904894	positive regulation of STAT cascade	Biological process (BP)	JAK-STAT cascade	3.44504	0.00225272	0.0488199	6352/1545/2149/1436/3059/3066/4851/2534
GO:0097696	STAT cascade	Biological process (BP)	JAK-STAT cascade	2.7606	0.00225306	0.0488199	6352/1545/2149/6773/1436/6772/3059/3066/4851/2534/5515
GO:0055076	transition metal ion homeostasis	Biological process (BP)	metal ion homeostasis	3.34372	0.000261839	0.01599	3932/567/8301/10463/27102/2034/3658/6280/4495/3162/3091/57217
GO:0010039	response to iron ion	Biological process (BP)	metal ion homeostasis	5.92117	0.00140075	0.0373882	567/4193/3658/3162/3091
GO:0055072	iron ion homeostasis	Biological process (BP)	metal ion homeostasis	3.60909	0.00167383	0.0417705	567/8301/27102/2034/3658/3162/3091/57217
GO:0010587	miRNA catabolic process	Biological process (BP)	miRNA catabolism	11.3686	0.00190832	0.0446145	27044/167153/64282
GO:1903311	regulation of mRNA metabolic process	Biological process (BP)	mRNA processing	3.3015	5.87675e-07	0.000435076	9733/6651/1655/54464/9967/4154/9698/6625/3181/23543/23112/8021/10914/8125/23019/3178/27327/3315/55147/10236/26986/10768/1153
GO:1903313	positive regulation of mRNA metabolic process	Biological process (BP)	mRNA processing	5.05273	2.66329e-05	0.00303342	9967/9698/6625/23112/23019/27327/55147/10236/26986/1153
GO:0009299	mRNA transcription	Biological process (BP)	mRNA processing	9.09492	3.78354e-05	0.00390849	1655/10114/3091/22890/7157/5460
GO:0061013	regulation of mRNA catabolic process	Biological process (BP)	mRNA processing	3.51887	8.74135e-05	0.00761354	54464/9967/9698/23112/8021/8125/23019/27327/3315/55147/10236/26986/1153
GO:0008380	RNA splicing	Biological process (BP)	mRNA processing	2.20989	0.000110152	0.00906101	9733/6651/1655/9967/3958/4154/6625/3181/23543/988/79650/51329/23398/23524/10914/3188/5432/23091/3178/55696/51585/10236/26986/1479/5515/1665/1153
GO:0061014	positive regulation of mRNA catabolic process	Biological process (BP)	mRNA processing	6.02883	0.000140366	0.0109387	9698/23112/23019/27327/55147/10236/26986
GO:0043631	RNA polyadenylation	Biological process (BP)	mRNA processing	5.76671	0.000187348	0.0134226	10914/167153/64282/51585/26986/1479/10768
GO:0060211	regulation of nuclear-transcribed mRNA poly(A) tail shortening	Biological process (BP)	mRNA processing	12.6318	0.000200324	0.0138823	23112/23019/27327/26986
GO:0060213	positive regulation of nuclear-transcribed mRNA poly(A) tail shortening	Biological process (BP)	mRNA processing	12.6318	0.000200324	0.0138823	23112/23019/27327/26986
GO:0006402	mRNA catabolic process	Biological process (BP)	mRNA processing	2.46876	0.000203141	0.0138823	1655/54464/9967/9698/22882/84305/7812/23112/8021/8125/23019/167153/27327/3315/64282/55147/10236/26986/5515/1153
GO:0050684	regulation of mRNA processing	Biological process (BP)	mRNA processing	3.31931	0.000280262	0.0168233	9733/6651/1655/9967/4154/6625/3181/23543/10914/3178/10768/1153
GO:0048024	regulation of mRNA splicing, via spliceosome	Biological process (BP)	mRNA processing	3.82783	0.000285072	0.0168839	9733/6651/1655/9967/4154/6625/3181/23543/3178/1153
GO:0006401	RNA catabolic process	Biological process (BP)	mRNA processing	2.3406	0.000293506	0.0171546	1655/27044/54464/9967/9698/22882/84305/7812/23112/8021/8125/23019/167153/27327/3315/64282/55147/10236/26986/5515/1153
GO:0000377	RNA splicing, via transesterification reactions with bulged adenosine as nucleophile	Biological process (BP)	mRNA processing	2.22915	0.000415973	0.0200843	9733/6651/1655/9967/4154/6625/3181/23543/988/23398/23524/10914/3188/5432/3178/55696/51585/10236/26986/1479/1665/1153
GO:0000398	mRNA splicing, via spliceosome	Biological process (BP)	mRNA processing	2.22915	0.000415973	0.0200843	9733/6651/1655/9967/4154/6625/3181/23543/988/23398/23524/10914/3188/5432/3178/55696/51585/10236/26986/1479/1665/1153
GO:0000375	RNA splicing, via transesterification reactions	Biological process (BP)	mRNA processing	2.21141	0.000463471	0.0207827	9733/6651/1655/9967/4154/6625/3181/23543/988/23398/23524/10914/3188/5432/3178/55696/51585/10236/26986/1479/1665/1153
GO:0043487	regulation of RNA stability	Biological process (BP)	mRNA processing	3.30834	0.000512303	0.0216728	54464/9967/9698/8021/8125/167153/3315/55147/10236/26986/1153
GO:0043484	regulation of RNA splicing	Biological process (BP)	mRNA processing	3.08778	0.000913479	0.02984	9733/6651/1655/9967/4154/6625/3181/23543/3178/55696/1153
GO:0006378	mRNA polyadenylation	Biological process (BP)	mRNA processing	5.16757	0.000987097	0.0304492	10914/64282/51585/26986/1479/10768
GO:1900151	regulation of nuclear-transcribed mRNA catabolic process, deadenylation-dependent decay	Biological process (BP)	mRNA processing	8.42122	0.00109196	0.0317749	23112/23019/27327/26986
GO:1900153	positive regulation of nuclear-transcribed mRNA catabolic process, deadenylation-dependent decay	Biological process (BP)	mRNA processing	8.42122	0.00109196	0.0317749	23112/23019/27327/26986
GO:1903364	positive regulation of cellular protein catabolic process	Biological process (BP)	mRNA processing	3.02066	0.00109445	0.0317749	4193/10399/7430/7917/7128/85409/1075/29997/144165/863/9695
GO:0043488	regulation of mRNA stability	Biological process (BP)	mRNA processing	3.21148	0.00114451	0.0325891	54464/9967/9698/8021/8125/3315/55147/10236/26986/1153
GO:0034599	cellular response to oxidative stress	Biological process (BP)	oxidative stress	2.88478	9.33916e-06	0.00148159	6778/1545/10935/4193/7099/10399/2034/5660/7128/3162/847/3091/65018/6780/27429/4831/948/3315/3066/7157/4358/2534
GO:0042542	response to hydrogen peroxide	Biological process (BP)	oxidative stress	3.76267	2.23312e-05	0.00275542	6778/1545/10935/4193/10399/5660/7128/3162/6772/847/65018/3066/1938/2534
GO:0006979	response to oxidative stress	Biological process (BP)	oxidative stress	2.32013	4.86629e-05	0.00480357	6778/1545/10935/6414/4193/7099/10399/2034/5660/7128/83636/3162/6772/847/3091/65018/6780/27429/4831/948/3315/3066/1938/7157/6810/4358/2534
GO:0000302	response to reactive oxygen species	Biological process (BP)	oxidative stress	2.70682	0.000313704	0.0173354	6778/1545/10935/4193/10399/5660/7128/3162/6772/847/65018/948/3066/1938/4358/2534
GO:1900407	regulation of cellular response to oxidative stress	Biological process (BP)	oxidative stress	3.92022	0.000477224	0.0207827	7099/10399/5660/3091/65018/27429/948/3315/2534
GO:1900408	negative regulation of cellular response to oxidative stress	Biological process (BP)	oxidative stress	4.82306	0.000579182	0.0231777	10399/5660/3091/65018/27429/3315/2534
GO:1902883	negative regulation of response to oxidative stress	Biological process (BP)	oxidative stress	4.65383	0.000721212	0.0262592	10399/5660/3091/65018/27429/3315/2534
GO:1902882	regulation of response to oxidative stress	Biological process (BP)	oxidative stress	3.5527	0.000979513	0.0304492	7099/10399/5660/3091/65018/27429/948/3315/2534
GO:0039528	cytoplasmic pattern recognition receptor signaling pathway in response to virus	Biological process (BP)	pathogen recognition	7.5791	0.000430168	0.0201671	9698/29997/64135/6397/55601
GO:0032495	response to muramyl dipeptide	Biological process (BP)	pathogen recognition	7.5791	0.00165818	0.0416137	22861/4792/7128/4851
GO:0039531	regulation of viral-induced cytoplasmic pattern recognition receptor signaling pathway	Biological process (BP)	pathogen recognition	7.5791	0.00165818	0.0416137	9698/29997/6397/55601
GO:0016579	protein deubiquitination	Biological process (BP)	proteasomal degradation	3.15796	1.27407e-06	0.000594465	9733/4193/4194/4792/9804/171023/8314/7128/55777/5682/29997/3607/7187/5688/3091/5721/80124/64135/10474/7157/387/9738/5713
GO:0045862	positive regulation of proteolysis	Biological process (BP)	proteasomal degradation	2.69144	7.86684e-06	0.00141506	9733/9451/3932/8301/4193/22861/10399/1378/2149/7917/6280/23787/4898/85409/1075/29997/65018/5721/27429/144165/3066/387/863/2534/9695
GO:0042176	regulation of protein catabolic process	Biological process (BP)	proteasomal degradation	2.2232	0.00043131	0.0201671	23077/10755/6625/4193/4194/10399/7430/7917/6386/4898/7128/85409/1075/29997/65018/5721/144165/83547/863/2534/5476/9695
GO:0042177	negative regulation of protein catabolic process	Biological process (BP)	proteasomal degradation	2.96059	0.00211131	0.0468922	23077/10755/6625/4194/7917/6386/29997/83547/2534/5476
GO:0042605	peptide antigen binding	Molecular function (MF)	antigen binding	8.39619	1.43329e-05	0.00125412	6892/3105/3123/3133/3115/3113/3106
GO:0050839	cell adhesion molecule binding	Molecular function (MF)	Cell adhesion	2.51738	8.3739e-07	0.000466784	1937/11273/57502/5315/27044/8425/10755/1281/83706/8301/10226/7402/10399/7430/5297/8170/4179/27131/10397/58513/6772/55082/5339/9685/9217/3611/57410/471/1938/6455/11336/3691/7082/3911
GO:0045296	cadherin binding	Molecular function (MF)	Cell adhesion	2.78511	4.24092e-06	0.000515117	1937/11273/5315/27044/10755/8301/10226/10399/7430/5297/4179/27131/10397/58513/6772/55082/5339/9685/9217/57410/471/1938/6455/11336/7082
GO:0050840	extracellular matrix binding	Molecular function (MF)	Cell adhesion	4.49796	0.00087608	0.0329101	3958/64129/9806/4811/64093/2199/1520
GO:0035035	histone acetyltransferase binding	Molecular function (MF)	chromatin modification	6.20408	0.00111052	0.0337986	1958/2034/6772/3091/7157
GO:1990841	promoter-specific chromatin binding	Molecular function (MF)	chromatin modification	4.69352	0.00162994	0.0458762	1655/1958/6772/3066/7157/1786
GO:0004402	histone acetyltransferase activity	Molecular function (MF)	chromatin modification	3.99819	0.00176957	0.0458778	1386/10847/8202/7862/10474/9913/8520
GO:0035198	miRNA binding	Molecular function (MF)	miRNA binding	7.4449	0.00012315	0.00783681	9698/3181/29066/3178/9782/5460
GO:0002039	p53 binding	Molecular function (MF)	p53 binding	3.93571	0.00194029	0.0485072	57680/4193/29997/3091/1938/7157/79813
GO:0051427	hormone receptor binding	Molecular function (MF)	receptor binding	3.50111	4.24698e-06	0.000515117	1655/9967/10463/29079/3716/171023/8202/2114/64324/23019/6772/3091/9862/7041/10474/9282/2534/10499
GO:0035257	nuclear hormone receptor binding	Molecular function (MF)	receptor binding	3.78776	5.26732e-06	0.000526732	1655/9967/10463/29079/171023/8202/2114/64324/23019/6772/3091/9862/7041/10474/9282/10499
GO:0030374	nuclear receptor transcription coactivator activity	Molecular function (MF)	receptor binding	4.90686	8.32562e-05	0.00647548	9967/10463/29079/8202/9862/10474/9282/23082/10499
GO:0042809	vitamin D receptor binding	Molecular function (MF)	receptor binding	9.59565	0.000630189	0.0294088	9967/29079/9862/9282
GO:0016922	nuclear receptor binding	Molecular function (MF)	receptor binding	7.57551	0.00163844	0.0458762	10463/8202/10474/10499
GO:0019838	growth factor binding	Molecular function (MF)	signalling	4.20247	1.33367e-06	0.000466784	1282/8425/1281/10456/2022/3561/4898/85409/6284/1291/948/2/3643/94031/3691/9702
GO:0019902	phosphatase binding	Molecular function (MF)	signalling	3.6388	2.44987e-06	0.000515117	6778/9451/3932/3958/10399/988/1436/3716/1075/7187/6772/51778/54927/6780/23645/933/7157/6455
GO:0019903	protein phosphatase binding	Molecular function (MF)	signalling	4.05831	4.41529e-06	0.000515117	6778/9451/3932/3958/10399/988/1436/3716/7187/6772/51778/6780/23645/933/7157
GO:0042379	chemokine receptor binding	Molecular function (MF)	signalling	4.36166	0.000469127	0.0249687	6352/2919/3716/388372/6351/6772/5473/6373
GO:0005925	focal adhesion	Subcellular localisation (CC)	ECM	2.63024	5.35068e-06	0.000380415	567/2923/2242/2022/71/7430/9260/5297/3716/4179/6386/79834/8021/5339/847/3611/5576/6730/10982/3315/7041/387/1072/26986/3691/8500/5479
GO:0005924	cell-substrate adherens junction	Subcellular localisation (CC)	ECM	2.61076	6.13355e-06	0.000380415	567/2923/2242/2022/71/7430/9260/5297/3716/4179/6386/79834/8021/5339/847/3611/5576/6730/10982/3315/7041/387/1072/26986/3691/8500/5479
GO:0030055	cell-substrate junction	Subcellular localisation (CC)	ECM	2.58522	7.34035e-06	0.000380964	567/2923/2242/2022/71/7430/9260/5297/3716/4179/6386/79834/8021/5339/847/3611/5576/6730/10982/3315/7041/387/1072/26986/3691/8500/5479
GO:0062023	collagen-containing extracellular matrix	Subcellular localisation (CC)	ECM	2.24116	0.000954612	0.0183498	1282/8425/1281/3958/710/64129/6280/5660/1075/51162/1291/7041/4811/9510/2/64093/2199/1520/3911
GO:0031012	extracellular matrix	Subcellular localisation (CC)	ECM	1.83819	0.00394837	0.0464292	249/1282/5315/8425/1281/3958/710/64129/6280/5660/1075/9806/51162/1291/7041/4811/9510/2/64093/4585/2199/1520/3911
GO:0071556	integral component of lumenal side of endoplasmic reticulum membrane	Subcellular localisation (CC)	ER membrane	12.1535	2.73146e-08	7.08814e-06	972/821/6892/3105/3123/3133/3115/3113/3106
GO:0030176	integral component of endoplasmic reticulum membrane	Subcellular localisation (CC)	ER membrane	3.94242	6.59679e-06	0.000380415	9451/972/2923/821/6253/11001/6892/3105/3123/3133/3115/3113/3106/6252/9695
GO:0031227	intrinsic component of endoplasmic reticulum membrane	Subcellular localisation (CC)	ER membrane	3.74153	1.24662e-05	0.000588176	9451/972/2923/821/6253/11001/6892/3105/3123/3133/3115/3113/3106/6252/9695
GO:0032588	trans-Golgi network membrane	Subcellular localisation (CC)	golgi	3.48101	0.0021231	0.0306081	83548/972/162/84342/3123/3115/22796/3113
GO:0017119	Golgi transport complex	Subcellular localisation (CC)	golgi	9.79034	0.00306593	0.0388102	83548/84342/22796
GO:0042611	MHC protein complex	Subcellular localisation (CC)	immune receptor	12.5316	1.26169e-07	2.18272e-05	567/972/3105/3123/3133/3115/3113/3106
GO:0042613	MHC class II protein complex	Subcellular localisation (CC)	immune receptor	9.79034	0.000598884	0.0139491	972/3123/3115/3113
GO:0035631	CD40 receptor complex	Subcellular localisation (CC)	immune receptor	10.6804	0.00234362	0.0318024	7187/27429/55072
GO:0001772	immunological synapse	Subcellular localisation (CC)	immunological synapse	6.91083	0.000197008	0.00601454	3932/3958/951/7430/3001/30968
GO:0016592	mediator complex	Subcellular localisation (CC)	mediator complex	5.59448	0.0018348	0.0272075	9967/9412/29079/9862/9282
GO:0042470	melanosome	Subcellular localisation (CC)	melanosome	3.32502	0.00157815	0.0248199	27044/2923/1200/821/4673/6386/6856/5479/10961
GO:1905368	peptidase complex	Subcellular localisation (CC)	peptidase complex	3.44276	0.00227696	0.0318024	10939/5682/5688/5721/27429/3315/10474/5713
GO:0035770	ribonucleoprotein granule	Subcellular localisation (CC)	ribonucleoprotein granule	2.50347	0.00156122	0.0248199	11273/54464/10456/4154/9698/55794/23112/23019/27327/6780/55147/26986/9931/1153
GO:0036464	cytoplasmic ribonucleoprotein granule	Subcellular localisation (CC)	ribonucleoprotein granule	2.45941	0.00264352	0.0342997	11273/54464/10456/4154/9698/23112/23019/27327/6780/55147/26986/9931/1153
GO:0001726	ruffle	Subcellular localisation (CC)	ruffle	2.57949	0.00382663	0.0461865	7430/9260/64092/23526/27131/10519/4831/387/1072/2059/23362
GO:0034774	secretory granule lumen	Subcellular localisation (CC)	secretory granule	3.17195	2.44142e-07	3.16774e-05	5315/567/83706/6414/10916/4790/2919/5627/710/23071/6280/6386/23526/2896/1075/847/410/5473/4831/2547/1938/2/5476/4758/5713/29952
GO:0071013	catalytic step 2 spliceosome	Subcellular localisation (CC)	spliceosome	4.05117	0.000377116	0.00978615	1655/3181/988/23398/23524/3178/55696/10236/26986
GO:0005681	spliceosomal complex	Subcellular localisation (CC)	spliceosome	2.84412	0.00071341	0.0154275	1655/3958/6625/3181/988/23398/23524/3178/55696/10236/26986/1665/1153
GO:0010494	cytoplasmic stress granule	Subcellular localisation (CC)	stress granule	4.56882	0.000814004	0.0162488	11273/4154/9698/6780/55147/26986/1153
GO:0005775	vacuolar lumen	Subcellular localisation (CC)	vacuole	2.74817	0.00151644	0.0248199	972/1200/5660/6386/23526/2896/1075/410/5476/1520/4758/29952
GO:0098553	lumenal side of endoplasmic reticulum membrane	Subcellular localisation (CC)	vesicle	12.1535	2.73146e-08	7.08814e-06	972/821/6892/3105/3123/3133/3115/3113/3106
GO:0060205	cytoplasmic vesicle lumen	Subcellular localisation (CC)	vesicle	3.01241	6.59171e-07	6.03108e-05	5315/567/83706/6414/10916/4790/2919/5627/710/23071/6280/6386/23526/2896/1075/847/410/5473/4831/2547/1938/2/5476/4758/5713/29952
GO:0031983	vesicle lumen	Subcellular localisation (CC)	vesicle	3.00353	6.97235e-07	6.03108e-05	5315/567/83706/6414/10916/4790/2919/5627/710/23071/6280/6386/23526/2896/1075/847/410/5473/4831/2547/1938/2/5476/4758/5713/29952
GO:0030666	endocytic vesicle membrane	Subcellular localisation (CC)	vesicle	3.60381	1.95325e-05	0.000844781	567/972/8301/4193/23166/6892/3105/3123/3133/3115/83547/3113/948/3106/6810
GO:0030139	endocytic vesicle	Subcellular localisation (CC)	vesicle	2.80679	2.27838e-05	0.000909598	10755/567/972/2923/8301/4193/23166/71/6892/729238/653509/3105/3123/3133/3115/83547/3113/948/3106/6810/4688
GO:0030660	Golgi-associated vesicle membrane	Subcellular localisation (CC)	vesicle	4.23366	2.68858e-05	0.000996694	8906/567/972/5297/3105/3123/3133/57120/3115/57410/3113/3106
GO:0030135	coated vesicle	Subcellular localisation (CC)	vesicle	2.65738	0.000114511	0.00396209	8906/567/972/162/8301/729238/653509/55681/3105/1075/3123/3133/57120/22848/3115/9685/57410/3113/3106
GO:0012507	ER to Golgi transport vesicle membrane	Subcellular localisation (CC)	vesicle	5.05308	0.000172257	0.0055876	567/972/3105/3123/3133/3115/3113/3106
GO:0045335	phagocytic vesicle	Subcellular localisation (CC)	vesicle	3.47399	0.000340212	0.00929315	567/2923/71/6892/3105/3133/83547/948/3106/6810/4688
GO:0005798	Golgi-associated vesicle	Subcellular localisation (CC)	vesicle	2.90913	0.000576883	0.0139491	8906/567/972/5297/3105/1075/3123/3133/57120/3115/57410/3113/3106
GO:0030134	COPII-coated ER to Golgi transport vesicle	Subcellular localisation (CC)	vesicle	3.78981	0.000618167	0.0139491	567/972/3105/1075/3123/3133/3115/3113/3106
GO:0030136	clathrin-coated vesicle	Subcellular localisation (CC)	vesicle	2.82832	0.000751498	0.0156011	8906/972/162/8301/729238/653509/55681/3123/57120/22848/3115/9685/3113
GO:0045334	clathrin-coated endocytic vesicle	Subcellular localisation (CC)	vesicle	4.35126	0.00109212	0.0202432	972/8301/729238/653509/3123/3115/3113
GO:0030662	coated vesicle membrane	Subcellular localisation (CC)	vesicle	2.70078	0.00175715	0.0268224	8906/567/972/162/8301/3105/3123/3133/3115/57410/3113/3106
GO:0030670	phagocytic vesicle membrane	Subcellular localisation (CC)	vesicle	3.80735	0.00238978	0.0318024	567/6892/3105/3133/83547/3106/6810
GO:0055038	recycling endosome membrane	Subcellular localisation (CC)	vesicle	3.56012	0.00349951	0.0432439	567/2923/10397/3105/9744/3133/3106
GO:0010008	endosome membrane	Subcellular localisation (CC)	vesicle	1.86483	0.00402566	0.0464292	8906/567/2923/10226/7099/64114/27131/10397/55681/3105/3123/9744/3133/3115/83547/3113/29919/3106/3643/114883/6455/25777
