# Supplementary material for: A Molecular Interaction Map of Klebsiella pneumoniae and Its Human Host Reveals Potential Mechanisms of Host Cell Subversion
Source: Front Microbiol. 2021 Feb 18;12:613067. doi: 10.3389/fmicb.2021.613067 (PMC7930833; doi:10.3389/fmicb.2021.613067)
Supplement: Supplementary file 8 [file Table_6.xlsx]

## Sheet: pathway enrichment results
Supplementary Table 6: List of significantly enriched KEGG pathways among inferred host targets
KEGG_ID: The significant KEGG pathway ID
Description: The description of the KEGG pathway ID
Domain: Assigned functional domain of the given pathway ID
Fold Enrichment: Fold Enrichment of the given KEGG pathways
pvalue: p-Value of the significant pathway ID indicating the level of significance
p.adjust: P-value after the correction of Benjamini Hochberg test
geneID: Entrez gene ID of enriched gene set associated with given pathway ID
KEGG_ID	Description	Domain	Fold Enrichment	pvalue	p.adjust	geneID
hsa04612	Antigen processing and presentation	Antigen processing and presentation	6.84976	8.38286e-10	2.23822e-07	567/972/3806/2923/821/6892/3105/3123/3133/3115/5993/5721/3113/3106/4802/1520
hsa04062	Chemokine signaling pathway	Chemokine signaling pathway	2.43487	0.00182881	0.0197203	196883/6352/4790/2919/4792/6773/388372/6351/5908/6772/5473/387/6373/57580
hsa04610	Complement and coagulation cascades	Complement and coagulation cascades	3.14283	0.00380041	0.0368388	721/1378/2149/5627/710/4179/2/716
hsa05166	Human T-cell leukemia virus 1 infection	infectious disease pathways	3.20203	2.21313e-06	0.000158502	1958/3932/196883/567/1386/4790/821/8881/3561/4792/3716/3105/2114/3123/3133/3115/2874/8697/3113/3106/7157
hsa05169	Epstein-Barr virus infection	infectious disease pathways	3.30619	2.37457e-06	0.000158502	567/2923/4193/4790/4792/6773/3716/6892/7128/3105/3123/3133/7187/6772/3115/3113/3066/3106/7157/5713
hsa05162	Measles	infectious disease pathways	3.84375	3.60798e-06	0.000192666	9451/4790/27102/7099/10399/3561/4792/6773/3716/4179/7128/7187/6772/64135/7157/2213
hsa05140	Leishmaniasis	infectious disease pathways	4.77037	1.6132e-05	0.000655319	4790/7099/1378/3459/4792/3716/3123/6772/3115/3113/4688
hsa05152	Tuberculosis	infectious disease pathways	2.96823	9.31392e-05	0.00226074	56848/972/4790/7099/1378/3459/3716/3123/6772/3115/5993/3113/4802/387/1520/2213
hsa05416	Viral myocarditis	infectious disease pathways	4.45234	0.000383547	0.00689689	71/3105/3123/3133/3115/3113/3106/2534
hsa05163	Human cytomegalovirus infection	infectious disease pathways	2.52299	0.000404393	0.00689689	196883/6352/567/2923/1386/4193/4790/4792/3716/6892/3105/388372/6351/3133/3106/7157/387
hsa05133	Pertussis	infectious disease pathways	3.95438	0.000413297	0.00689689	4790/7099/721/710/729238/653509/716/387/1072
hsa05164	Influenza A	infectious disease pathways	2.73389	0.000593002	0.00931361	6352/4790/7099/71/3459/4792/6773/3716/3123/7187/6772/3115/3113/64135
hsa05165	Human papillomavirus infection	infectious disease pathways	2.11856	0.000907633	0.0127546	1282/5315/1108/4193/4790/6773/3716/9223/3105/3133/7187/6772/1291/3066/3106/10474/7157/4851/5515/3691/3911
hsa05203	Viral carcinogenesis	infectious disease pathways	2.45534	0.00116471	0.0148084	5315/27044/1108/1386/4193/4790/4792/3716/3105/3133/7187/3066/3106/7157/387
hsa05145	Toxoplasmosis	infectious disease pathways	2.98148	0.00187348	0.0197203	4790/7099/3459/4792/3716/3123/6772/3115/3113/3911
hsa05167	Kaposi sarcoma-associated herpesvirus infection	infectious disease pathways	2.42226	0.00192033	0.0197203	4790/2919/3459/4792/6773/3716/3105/3133/7187/6772/3091/3106/7157/57580
hsa04142	Lysosome	Lysosome	2.60879	0.00495598	0.043378	8906/1200/162/5660/1075/410/26985/5476/1520/4758
hsa04064	NF-kappa B signaling pathway	NF-kappa B signaling pathway	3.21082	0.00106425	0.0142077	3932/4790/7099/2919/4792/7128/388372/6351/7187/4050
hsa04621	NOD-like receptor signaling pathway	NOD-like receptor signaling pathway	3.13632	2.7756e-05	0.000823427	6352/4790/22861/7099/2919/4792/6773/1671/3716/2634/7128/7187/55054/6772/55072/387/2635
hsa04380	Osteoclast differentiation	Osteoclast differentiation	3.65231	2.66577e-05	0.000823427	7305/3932/3726/4790/3459/4792/6773/1436/3716/6772/23547/2534/2213/4688
hsa04145	Phagosome	Phagosome	4.17407	1.15525e-07	1.54225e-05	10382/7099/71/821/729238/653509/3105/3123/3133/3115/7277/83547/3113/948/3106/53407/1520/2213/4688
hsa04658	Th1 and Th2 cell differentiation	Th1 and Th2 cell differentiation	4.35555	1.71807e-05	0.000655319	6778/3932/4790/3459/3561/4792/3716/3123/6772/3115/3113/4851
hsa04659	Th17 cell differentiation	Th17 cell differentiation	3.74496	7.88942e-05	0.00210648	6778/3932/4790/3459/3561/4792/3716/3123/6772/3091/3115/3113
hsa04919	Thyroid hormone signaling pathway	Thyroid hormone signaling pathway	3.31166	0.000257261	0.00528375	4193/71/29079/8202/6772/3091/9862/3066/7157/4851/9282/10499
hsa04620	Toll-like receptor signaling pathway	Toll-like receptor signaling pathway	2.88974	0.00386324	0.0368388	6352/4790/7099/4792/388372/6351/7187/6772/6373
hsa04940	Type I diabetes mellitus	Type I diabetes mellitus	4.65943	0.00163164	0.0189412	3105/3123/3133/3115/3113/3106
hsa05321	Inflammatory bowel disease		4.62359	0.000123441	0.00274657	6778/4790/7099/3459/3561/3123/6772/3115/3113
hsa05330	Allograft rejection		5.27251	0.000837045	0.0124162	3105/3123/3133/3115/3113/3106
hsa05332	Graft-versus-host disease		4.77037	0.0014394	0.0174691	3105/3123/3133/3115/3113/3106
hsa05320	Autoimmune thyroid disease		3.78029	0.0047924	0.043378	3105/3123/3133/3115/3113/3106
hsa05235	PD-L1 expression and PD-1 checkpoint pathway in cancer		3.00158	0.0050364	0.043378	3932/4790/7099/3459/4792/3716/6772/3091
