# Supplementary material for: A Molecular Interaction Map of Klebsiella pneumoniae and Its Human Host Reveals Potential Mechanisms of Host Cell Subversion
Source: Front Microbiol. 2021 Feb 18;12:613067. doi: 10.3389/fmicb.2021.613067 (PMC7930833; doi:10.3389/fmicb.2021.613067)
Supplement: Supplementary file 9 [file Table_7.xlsx]

## Sheet: whole_ppi_5.6.2020
Supplementary Table 7: List of binary PPIs that form Human PPI network
Gene_name_interactorA	Gene_name_interactorB
CDC23	CDC16
AP1B1	CDC5L
CDC16	CDC5L
CDC23	CDC5L
CHD8	CDC5L
CNOT1	CDC5L
CSTF3	CDC5L
DDX5	CDC5L
EIF3G	CDC5L
GTF2I	CDC5L
HDAC2	CDC5L
HNRNPA2B1	CDC5L
MATR3	CDC5L
MED4	CDC5L
RBM22	CDC5L
SCYL2	CDC5L
SNRNP70	CDC5L
SPEN	CDC5L
SRRM2	CDC5L
TCP1	CDC5L
THRAP3	CDC5L
TUBA4A	CDC5L
ACTG1	CFL1
COG3	COG2
COG8	COG2
COG8	COG3
PAPOLA	CSTF3
EIF3M	EIF3G
MDM2	MDM4
MED21	MED14
MED24	MED14
NFKB1	NFKBIA
PSMA7	PSMA1
PSMD7	PSMA1
PSMD7	PSMA7
EEF2	RACK1
EIF3G	RACK1
EIF3M	RACK1
SRRM2	RBM22
MDM2	TP53
MDM4	TP53
MED14	ZC3H13
MED21	ZC3H13
MED24	ZC3H13
MED4	ZC3H13
RHOA	TRPC1
HIF1A	MDM2
GTF2I	HDAC2
DNMT1	HDAC2
CHD4	HDAC2
HDAC2	HIF1A
PSMA7	HIF1A
NOTCH1	NFKB1
GPS2	TP53
TP53	NFKBIA
HNRNPA1	NFKBIA
PPP2CA	TCP1
LAMA5	FBLN2
STAT6	NFKB1
TP53	HIF1A
SND1	STAT6
STAT2	STAT1
NEU1	CTSA
STAT2	MED14
ZMYM2	HDAC2
HNRNPA1	DDX5
TP53	XRCC6
NCOA2	NCOA3
TP53	TADA3
HDAC2	TP53
EHMT1	TP53
MDM2	PSMA7
MDM2	XRCC6
STAU1	PABPC1
NOTCH1	MDM2
TP53	ETS2
HNRNPA1	CDC5L
HNRNPA1	DHX15
HNRNPA1	DDX28
CHD4	DNMT1
PINK1	TOMM20
GTF2I	LGALS3
HNRNPR	HNRNPA1
MED21	MED24
PSMA1	PSME2
PABPC1	HNRNPA1
HNRNPR	SNRNP70
HNRNPA1	SRRM2
DDX5	SRRM2
NOTCH1	PPP2CA
EGR1	TP53
HIF1A	PKM
STAT1	JAK1
POU5F1	ETS2
LARP7	HNRNPA1
HDAC2	ARID4B
PABPC1	DHX15
HNRNPA2B1	HNRNPA1
JAK1	MDM2
ILK	TCP1
VAPB	BAG6
DNMT1	TP53
TP53	DDX5
TP53	HNRNPA1
TP53	PABPC1
TP53	TCP1
HDAC2	DDX5
HIF1A	EAF2
DHX15	DDX5
PABPC1	HNRNPR
MED4	MED24
MED4	MED14
MED4	MED21
MATR3	HNRNPA1
BAG6	XRN1
GTF2I	MDM2
PKM	MDM2
TP53	RING1
LARP7	HNRNPR
LARP7	DDX5
LARP7	DHX15
LARP7	STAU1
TP53	NAP1L1
PPP2CA	AKT1
CDC16	ANAPC1
CDC23	ANAPC1
CDC16	ANAPC10
CDC23	ANAPC10
CDC16	ANAPC2
CDC23	ANAPC2
CDC16	ANAPC4
CDC23	ANAPC4
CDC16	ANAPC5
CDC23	ANAPC5
CDC16	ANAPC7
CDC23	ANAPC7
AP1B1	AP1G1
RBM22	AQR
NCOA2	AR
HIF1A	ARNT
RBM22	BCAS2
TP53	BCL2L1
CDC16	BUB1B
CDC23	BUB1B
CDC16	BUB3
CDC23	BUB3
RBM22	BUD31
SRRM2	BUD31
ZC3H13	CCNC
TCP1	CCT2
TCP1	CCT3
TCP1	CCT4
TCP1	CCT5
TCP1	CCT6A
TCP1	CCT7
TCP1	CCT8
CDC23	CDC20
TCP1	CDC20
RBM22	CDC40
SRRM2	CDC40
FYN	CDH1
ZC3H13	CDK19
ZC3H13	CDK9
NFKBIA	CHUK
CNOT1	CNOT7
COG3	COG1
COG8	COG1
COG8	COG4
COG8	COG5
COG8	COG6
COG8	COG7
PAPOLA	CPSF2
PCF11	CPSF2
NCOA3	CREBBP
STAT1	CREBBP
RBM22	CRNKL1
SRRM2	CRNKL1
FYN	CTNNB1
FYN	CTNND1
RBM22	CWC15
SRRM2	CWC15
RBM22	DHX8
CDC5L	EFTUD2
RBM22	EFTUD2
SRRM2	EFTUD2
HIF1A	EGLN1
EIF2B1	EIF2B2
EIF3G	EIF2S3
EIF3M	EIF2S3
EIF3G	EIF3E
EIF3M	EIF3E
EIF3M	EIF3I
POLR2C	ERCC2
POLR2C	ERCC3
CDC5L	ETF1
RACK1	ETF1
EXOC3	EXOC1
EXOC3	EXOC2
EXOC3	EXOC4
EXOC3	EXOC5
EXOC3	EXOC7
PCF11	FIP1L1
LCK	FN1
CHD4	GATAD2A
BAG6	GET4
GINS3	GINS1
GINS3	GINS2
POLR2C	GTF2A1
POLR2C	GTF2A2
CTDP1	GTF2B
POLR2C	GTF2B
POLR2C	GTF2E1
POLR2C	GTF2E2
POLR2C	GTF2F1
POLR2C	GTF2F2
POLR2C	GTF2H3
POLR2C	GTF2H4
POLR2C	GTF2H5
BRPF1	H3C1
RAP1B	HEG1
INSR	IGF1
NFKBIA	IKBKB
NFKBIA	IKBKG
POLR2C	INTS3
POLR2C	INTS5
POLR2C	INTS6
ATF2	JUND
SUPT7L	KAT2A
TADA3	KAT2A
RAP1B	KRIT1
LAMA5	LAMB1
ILK	LIMS1
PYM1	MAGOH
GINS3	MCM2
GINS3	MCM7
MED14	MED1
MED24	MED1
MED4	MED1
ZC3H13	MED1
MED21	MED10
MED14	MED12
MED21	MED12
MED24	MED12
MED4	MED12
ZC3H13	MED12
MED14	MED13
MED21	MED13
MED24	MED13
MED14	MED18
MED21	MED18
MED24	MED18
MED4	MED18
MED14	MED28
MED21	MED28
MED24	MED28
MED4	MED28
ZC3H13	MED28
MED21	MED29
MED21	MED6
CHD4	MTA2
NFYC	NFYA
NFYC	NFYB
ILK	PARVA
ILK	PARVB
POLD2	PCNA
RBM22	PLRG1
SRRM2	PLRG1
POLD2	POLD1
POLR2C	POLR1D
POLR2C	POLR2B
POLR2C	POLR2F
POLR2C	POLR2H
RBM22	PPIL1
XRCC6	PRKDC
RBM22	PRPF19
SRRM2	PRPF19
CDC5L	PRPF8
RBM22	PRPF8
SRRM2	PRPF8
PSMA7	PSMA2
PSMD7	PSMA2
PSMA7	PSMA3
PSMD7	PSMA3
PSMA7	PSMA4
PSMD7	PSMA4
PSMA7	PSMA5
PSMD7	PSMA5
PSMD7	PSMB1
PSMD7	PSMB2
PSMD7	PSMB3
PSMD7	PSMB4
PSMD7	PSMB5
PSMD7	PSMB6
PSMD7	PSMB7
PSMD7	PSMC1
PSMD7	PSMC2
PSMD7	PSMC3
PSMD7	PSMC4
PSMD7	PSMC5
PSMD7	PSMC6
PSMD7	PSMD1
PSMD7	PSMD11
PSMD7	PSMD12
PSMD7	PSMD13
PSMD7	PSMD14
PSMD7	PSMD2
PSMD7	PSMD3
PSMD7	PSMD4
PSMD7	PSMD6
HDAC2	RBBP4
CHD4	RBBP7
HAT1	RBBP7
HDAC2	RBBP7
PYM1	RBM8A
EEF2	RPL11
EEF2	RPL12
EEF2	RPL13
EEF2	RPL15
EEF2	RPL17
EEF2	RPL19
EEF2	RPL21
CDC5L	RPL22
EEF2	RPL22
EEF2	RPL23
EEF2	RPL23A
EEF2	RPL24
EEF2	RPL26
EEF2	RPL27
EEF2	RPL30
EEF2	RPL32
EEF2	RPL34
EEF2	RPL36A
EEF2	RPL37
EEF2	RPL37A
EEF2	RPL38
EEF2	RPL39
EEF2	RPL7A
EEF2	RPL8
EEF2	RPLP0
EEF2	RPS10
EIF3G	RPS10
EIF3M	RPS10
EEF2	RPS11
EIF3G	RPS11
EIF3M	RPS11
EEF2	RPS12
EIF3G	RPS12
EIF3M	RPS12
EEF2	RPS13
EIF3G	RPS13
EIF3M	RPS13
EEF2	RPS14
EIF3G	RPS14
EIF3M	RPS14
EEF2	RPS15
EEF2	RPS15A
EIF3G	RPS15A
EIF3M	RPS15A
EEF2	RPS16
EIF3G	RPS16
EIF3M	RPS16
EEF2	RPS18
EIF3G	RPS18
EIF3M	RPS18
EEF2	RPS19
EEF2	RPS2
EEF2	RPS21
EEF2	RPS23
EIF3G	RPS23
EIF3M	RPS23
EEF2	RPS25
EIF3G	RPS25
EIF3M	RPS25
EEF2	RPS26
DNMT1	RPS27A
EEF2	RPS27A
EEF2	RPS28
EIF3G	RPS28
EIF3M	RPS28
EEF2	RPS3A
EEF2	RPS4X
EEF2	RPS5
EIF3G	RPS5
EIF3M	RPS5
EEF2	RPS6
EIF3G	RPS6
EIF3M	RPS6
EEF2	RPS8
EEF2	RPS9
EIF3G	RPS9
EIF3M	RPS9
EEF2	RPSA
EIF3G	RPSA
EIF3M	RPSA
ARID4B	SAP130
DHX15	SF3A2
SRRM2	SF3A2
TADA3	SGF29
PDS5B	SMC1A
PDS5B	SMC3
STX4	SNAP23
SRRM2	SNRNP200
SRRM2	SNRPA1
SNRNP70	SNRPB
SRRM2	SNRPB2
SNRNP70	SNRPD1
SNRNP70	SNRPD2
SRRM2	SNRPD2
SNRNP70	SNRPD3
SRRM2	SNRPD3
SNRNP70	SNRPE
SNRNP70	SNRPF
SRRM2	SNRPF
SNRNP70	SNRPG
SRRM2	SNRPG
SRRM2	SNW1
TADA3	SUPT20H
SUPT7L	SUPT3H
TADA3	SUPT3H
SRRM2	SYF2
TADA3	TADA1
TADA3	TADA2B
TADA3	TAF10
POLR2C	TBP
MED24	TRIP4
MED4	TRIP4
DNMT1	UBA52
EEF2	UBA52
PSMD7	UBA52
DNMT1	UBB
MDM2	UBE2D2
MDM4	UBE2D2
HIF1A	VHL
ZC3H13	VIRMA
ZC3H13	WTAP
CIRBP	RBMX
ILK	FANCI
NFKB1	SPAG9
JAK1	STAT3
TP53	RPA1
MDM2	CTBP1
TP53	CHEK1
ATF2	JUN
TP53	TFAP2A
ATF2	NCOA6
MED21	GTF2E1
MED21	GTF2F1
MED21	GTF2H4
NFKB1	IKBKG
HDAC2	PHF21A
DDX5	HDAC1
GPS2	CCNA1
RHOA	ARHGEF25
TP53	CDKN2A
TP53	RPL11
LCK	PIK3CA
TP53	PHB
TJP1	F11R
HDAC2	CDYL
TP53	MTA2
MDM2	PML
HTRA2	BIRC2
TRPC1	TRPC3
RHOA	DIAPH1
RHOA	KTN1
RHOA	ITPR1
TP53	ING4
TP53	ING5
DNMT1	SUV39H1
CORO2A	NCOR1
SHANK3	ARHGEF7
TP53	PTEN
GRN	CCNT1
HDAC2	MTA1
HDAC2	MTA2
HDAC2	ZMYM3
HDAC2	GSE1
HDAC2	HDAC1
GTF2I	KDM1A
MDM2	KAT5
NFKB1	TAB2
MRFAP1	MORF4L1
GPS2	NCOR1
GPS2	HDAC3
HDAC2	TOP2B
CHD4	ATR
HDAC2	ATR
HDAC2	RCOR1
NFKB1	HDAC1
MDM2	HDAC1
TP53	SMARCC1
STAT2	SMARCA4
CHD4	HDAC1
HDAC2	VHL
HDAC2	SMARCA5
TADA3	EP300
ATF2	CSNK2A1
ATF2	CREBBP
TP53	CREB1
STAT2	CREBBP
RING1	BMI1
RING1	E2F6
RING1	E2F1
XRCC6	KAT2A
HDAC2	EED
HDAC2	EZH2
MDM2	EP300
MED21	POLR2A
HNRNPR	PRMT1
CFL1	CAP1
FYN	JAK2
TP53	ELL
EZR	SLC9A3R2
GOPC	BECN1
PPP2CA	CDK2
PPP2CA	CDK6
MDM2	TBP
MDM2	TAF1
TNKS	TERF1
XRCC6	RPA2
POLR2C	POLR2A
NFKB1	MEN1
TRAF3	SRC
LCK	CD44
PDIA3	CALR
TRPC1	TRPC4
ITGB4	EIF6
STAT1	STAT3
TRPC1	PKD2
NCOA2	ESR1
ATF2	MAPK14
STAT1	PTK2
ATF2	UBE2I
MDM2	ARRB2
TP53	RAD51
XRCC6	POU2F2
IQGAP2	RAC1
IQGAP2	CDC42
STX4	VAMP8
JAK1	PTPN11
NFKB1	ITGB3BP
RHOA	PLCG1
NFKB1	IKBKB
EZR	PIK3R1
NFYC	MYC
TP53	HTT
NFKB1	NCOA1
TRAF3	TANK
TP53	PIN1
SPEN	NCOR2
SPEN	HDAC1
SPEN	SRA1
ETS2	JUN
ETS2	ERG
MDM2	ABL1
NFKBIA	BTRC
FYN	ADD2
FYN	RAF1
RHOA	KCNA2
TP53	TFDP1
FYN	MAPT
STAT1	SRC
FYN	VAV1
TP53	BRCA2
SNRNP70	SRSF1
POU5F1	HMGB1
NOTCH1	GSK3B
DNMT1	PCNA
TP53	STK11
MED21	CDK8
FYN	SNCA
PPP2CA	CCT2
PPP2CA	CCT8
PPP2CA	CCT3
PPP2CA	CCT5
PPP2CA	CCT6A
PPP2CA	CCT7
PPP2CA	CCT4
TP53	GTF2H1
TP53	UBE2I
RHOA	MPRIP
TADA3	ESR1
TP53	ERCC2
TP53	WRN
NLRP1	CASP9
FYN	PTPN11
HDAC2	RELA
SNAPC4	POU2F1
NOTCH1	MAML1
SYTL3	RAB27A
GOPC	CFTR
EPS8	SHC1
MDM4	CDKN2A
TP53	PARP1
CNOT1	CNOT8
SND1	POLR2A
CIB1	PSEN2
SNRNP70	SRPK1
CTDP1	WDR77
CIB1	PRKDC
GTF2I	SRF
PABPC1	PAIP1
STAT1	BRCA1
EZR	SDC2
STX4	SNAP25
TP53	TOP2A
TP53	TOP2B
LGALS3	ELN
DDX5	FBL
TP53	MNAT1
TP53	GNL3
TP53	HSPA9
TP53	KPNB1
TP53	ING1
GTF2I	USF1
FYN	TYK2
FYN	SYK
FYN	TNK2
FYN	PTK2B
TP53	YBX1
LTB	LTA
INSR	JAK2
ANP32A	TAF1A
ANP32A	SET
CDC5L	SF3B4
CDC5L	SNRPA
CDC5L	SRSF2
CDC5L	TOP2A
CDC5L	PPM1D
CDC5L	RPL12
CDC5L	RPS16
CDC5L	RPS25
CDC5L	SCAF8
CDC5L	SFI1
MDM2	RPL26
MDM2	DAXX
TP53	CFLAR
MDM2	GNL3
MDM2	PSMD10
MDM2	PSME3
TP53	PSME3
GRN	TRIB3
TP53	COPS5
MDM2	COPS5
HIF1A	HDAC1
CHD8	CTCF
OFD1	RUVBL1
TP53	KAT7
ZMYM2	KDM1A
PSMD7	KTN1
HNRNPA1	DDX17
HNRNPA1	HSP90AB1
HNRNPA1	ILF2
HNRNPA1	ILF3
HNRNPA1	PRMT1
HNRNPA1	RBMX
HNRNPA1	MRPS27
HNRNPA1	KHSRP
HNRNPA1	MOV10
HNRNPA1	MRPL37
HIF1A	CUL2
MDM2	USP7
STAT6	ANXA2
CHD8	WDR5
CHD8	ASH2L
CHD8	RBBP5
TP53	IGF2BP1
TP53	LRPPRC
MDM4	YWHAG
FYN	ITCH
MDM4	YWHAE
MDM4	YWHAB
XRCC6	POU2F1
HDAC2	SMARCA4
NFYC	DR1
HDAC2	MBD3
DNMT1	EHMT2
TP53	BACH1
TP53	NCOR1
HDAC2	SMAD7
JADE2	ING4
HIF1A	HSP90AA1
GTF2I	HDAC3
TP53	VRK1
BRPF1	ING5
BRPF1	KAT6A
NCOA3	BRCA1
NCOA2	BRCA1
NCOA3	ABL1
NFKB1	SP1
TP53	RPL23
TP53	RPL5
TP53	VHL
TP53	KAT2B
HDAC2	SNAI1
CHD4	SMARCA4
DNMT1	EZH2
SRCAP	CARM1
CHD4	SMARCC1
CHD4	HNRNPC
NFKB1	PARP1
SRRM2	PRPF40A
NCOA2	RARA
MDM2	CDKN1A
TP53	MSH2
NCOA3	NCOR1
HDAC2	SP1
HDAC2	CTBP1
TP53	KAT8
TP53	RBBP5
TP53	WDR5
DNMT1	STAT3
TP53	NFYA
TP53	NFYB
HAT1	ASF1B
MDM2	AR
SRCAP	EP300
NFKBIA	NCOR2
NCOA2	NCOA1
TP53	TRRAP
TP53	KAT2A
XRCC6	XRCC4
NFKB1	HDAC3
TP53	TBP
MED24	THRA
CHD4	SMARCE1
TP53	SIN3A
NFKB1	RPS3
XRCC6	PARP1
TNKS	FANCD2
HIF1A	MYC
XRCC6	CREBBP
CHD4	SAP30
NOTCH1	CBL
DNMT1	CHEK1
NCOA2	CREBBP
NCOA3	RARA
SUPT7L	TAF9
TP53	KDM1A
TP53	NR3C1
MDM2	UBE2I
HDAC2	RARA
EPAS1	VHL
NCOA3	NCOR2
HDAC2	CSNK2A1
HDAC2	SAP30
HDAC2	CREBBP
STAT1	JAK2
STAT1	SMARCA4
HDAC2	PARP1
NFKBIA	SKP1
NFKBIA	FBXW11
XRCC6	CHAF1A
HIF1A	MCM7
EGR1	SNAI1
EGR1	SP1
TP53	BANP
TP53	SIVA1
MDM2	SIVA1
DNMT1	USP7
MDM2	RPS27A
MDM2	G3BP2
MDM2	PSMD2
TP53	UBR5
TP53	MSL2
TP53	UIMC1
PPP2CA	SIKE1
POU5F1	TUBA1A
POU5F1	RPL22
POU5F1	NCL
DNMT1	AKT1
TP53	SIRT1
PDS5B	STAG2
MED14	MED17
MED14	MED26
MED14	MED27
TJP1	ACTN4
MDM2	RPS7
CHD4	MTA1
HDAC2	SAP130
MDM2	DYRK2
MDM2	HSPA8
TP53	PSMC5
STAU1	HNRNPU
STAU1	ILF3
STAU1	TUBA1A
STAU1	RPLP0
STAU1	RPL6
STAU1	RPS6
STAU1	RPL7A
STAU1	RPS8
STAU1	RPL10
HIF1A	JUN
MDM2	FOXO1
TP53	UCHL1
MDM2	CUL1
MDM2	BTRC
PPP2CA	PRKAA1
CDC5L	KANSL1
TP53	HSPA5
SPEN	CTBP1
SPEN	RBBP8
TP53	SYVN1
ASXL1	AKT1
MDM2	SENP3
RNF31	TRIM25
NFKBIA	NFKBIB
MDM2	NCL
NOTCH1	SNAI1
XRCC6	WRN
NCOA3	KAT2B
TP53	MAPK3
TP53	MAPK1
DNMT1	DAXX
TP53	SMAD3
NFKB1	SF1
TP53	AXIN1
CHD4	BRD4
CHD4	NOLC1
GTF2I	POU2AF1
LCK	KHDRBS1
CHD8	CTNNB1
TP53	SIN3B
CHD8	AR
STAT1	EP300
MDM2	RB1
DNMT1	SIRT1
MED21	SKP1
NFKBIA	VCP
NFKB1	KAT5
NFKB1	CTNNB1
NFKB1	RUVBL2
NFKB1	BCL3
NCOA3	TP53BP1
EHMT1	RELA
CHD4	RNF8
NCOA3	AR
TP53	ARID1A
NCOA3	PSMC5
CCP110	NEURL4
ATF2	ATM
TP53	ETS1
SPEN	RBPJ
NOTCH1	KAT5
NCOA3	MYOCD
MDM2	NR0B2
TP53	NR0B2
TP53	NCOA1
HINT1	CTNNB1
GPS2	HDAC1
PSMA7	PPP3R1
PSMA7	ABL1
HDAC2	TWIST1
HNRNPA1	XRN2
HNRNPA1	FIP1L1
HNRNPA1	NONO
HNRNPA1	CPSF6
HNRNPA1	PRPF19
HNRNPA1	HNRNPF
HNRNPA1	DHX30
HNRNPA1	EWSR1
HNRNPA1	ADAR
HNRNPA1	RBM14
HNRNPA1	ELAVL1
HNRNPA1	NCBP1
HNRNPA1	G3BP1
HNRNPA1	PTCD3
HNRNPA1	PPIA
HNRNPA1	LRPPRC
PABPC1	ZFP36
RING1	PCGF1
RING1	CBX2
RING1	YAF2
HDAC2	MYC
NOTCH1	EP300
EHMT1	DNMT3A
TP53	UBE2A
MDM2	UBE2A
CHD4	MBD3
TRAF3	LTBR
TRAF3	MAP3K14
MDM2	RAD50
MDM2	NBN
PINK1	HSPA4
PINK1	CDC37
BAG6	AMFR
MDM2	PCNA
MDM2	ESR1
NFKB1	TNIP1
CDC16	MDC1
HIF1A	COPS5
XRCC6	HTT
NFKB1	MAP3K8
JAK1	IFNAR2
DDX5	ESR1
DDX5	DDX17
MDM2	CHEK2
ZMYM2	UBE2A
TRAF3	TNFRSF1B
XRCC6	BAX
TP53	DAXX
MDM2	DDB1
MDM2	CUL4A
MDM2	HIPK2
TCP1	VHL
PKM	PML
TP53	BRCA1
TP53	TAF1
PSME2	PSME1
TP53	TRIM28
MDM4	YWHAQ
MDM2	PLK1
GTF2I	BRCA1
TP53	DVL2
UTRN	MARK2
RHOA	ARHGEF2
PABPC1	BRCA1
HIF1A	BCL2
PINK1	PARK7
TP53	BARD1
PINK1	TOMM40
STAT1	PIAS1
LCK	WAS
MDM2	UBE2L3
RNF31	UBE2D3
GPS2	MSH4
GPS2	MSH5
PDIA3	APP
MED4	MED9
MED24	MED29
MED21	MED22
MED21	MED8
HDAC2	SMARCB1
HNRNPR	SF3B3
TADA3	TAF5L
TOMM20	TOMM22
PSMA7	PSMD5
PSMA1	PSMD5
HDAC2	GATAD2A
CDC5L	U2AF1
HNRNPA1	RPS3A
DDX5	EIF4A3
DHX15	SYNCRIP
PABPC1	RPS4X
PABPC1	RPL4
PABPC1	RPL7A
PABPC1	RPL13
DDX5	HNRNPF
HNRNPA1	RPS3
DHX15	NOP58
NAP1L1	PES1
CANX	RPN2
DHX15	EBNA1BP2
HIF1A	CDKN2A
HINT1	RUVBL1
HINT1	RUVBL2
NOTCH1	MAPK1
NOTCH1	USP7
NOTCH1	PBRM1
NOTCH1	HDAC1
NOTCH1	PRKDC
NOTCH1	TOP2B
TP53	RNF2
POU5F1	ITCH
EGR1	EP300
TP53	HNRNPK
MDM2	DLG4
PKM	EGLN3
NFKBIA	ARRB1
NFKBIA	ARRB2
STAT6	PTPN2
EGR1	CDKN2A
EPAS1	TFAP2A
EPAS1	EP300
EPAS1	EGLN2
EPAS1	EGLN3
NFKBIA	REL
NCOA2	THRB
MDM2	SNAI1
STAT1	PTPN2
HTRA2	TUBA1A
HTRA2	TUBB
HTRA2	VIM
HTRA2	HSD17B10
HTRA2	EIF4G1
HTRA2	EEF1A1
HTRA2	TRIM28
HTRA2	CCAR2
SRRM2	PRPF6
ZNF207	BUB3
DDX5	HNRNPH1
CIRBP	HNRNPK
PABPC1	HNRNPK
HDAC2	RCOR3
HDAC2	DNTTIP1
HDAC2	MBD2
HDAC2	GATAD2B
HDAC2	BRMS1
HDAC2	RREB1
HDAC2	SIN3B
DNMT1	EED
MDM4	BCL2
STAT1	EGFR
ACTG1	MLH1
PDIA3	MTOR
ATF2	RB1
HIF1A	SP1
NFKBIA	CSNK2B
POLD2	POLD4
RHOA	CDKN1B
NCOA3	MMS19
CTDP1	POLR2A
MDM2	GADD45A
CCP110	USP33
CCP110	CCNF
STAT1	IGBP1
CFL1	ARRB1
CFL1	ARRB2
TP53	CDK7
LGALS3	EGFR
HIF1A	RB1
PPP2CA	CHEK2
LARP7	RPS16
LARP7	CDK9
HDAC2	APPL1
HDAC2	SUDS3
HDAC2	ZNF217
EPAS1	JUN
OFD1	PLK1
RNF31	SMAD3
BAG6	SPP1
BAG6	CDKN1A
ACTG1	WASL
TRAF3	UBE2I
ACTG1	CDKN2A
SND1	HNRNPU
BAG6	PPP4C
TCP1	PPP4C
HNRNPA2B1	PTBP1
XRCC6	SET
NOTCH1	WWP1
RNF31	VCP
RNF31	BIRC2
RNF31	TRAF2
RNF31	AKAP8L
TP53	HERC2
TRAF3	OTUB1
HNRNPA1	PSMD9
ILK	DPM1
ILK	AIFM1
ILK	RAF1
ILK	ATP2A2
ILK	CCT6A
ILK	CCT5
ILK	CCT3
ILK	CCT8
ILK	CCT4
ILK	CCT2
ILK	PRKDC
ILK	TIMM50
ILK	CCT7
RING1	SNAI1
GPS2	NCOR2
VAPB	UBL4A
VAPB	RPN2
VAPB	DDOST
VAPB	OSBP
HIF1A	TRAF6
STAU1	DHX9
STAU1	EEF1A1
STAU1	UPF3B
STAU1	TARDBP
STAU1	ELAVL1
STAU1	HNRNPD
MDM2	DHX9
MDM2	HNRNPU
MDM2	TOP1
MDM2	VCP
GTF2I	ZMYM3
TP53	ACTB
TP53	CCT2
TP53	CCT3
TP53	CCT4
TP53	CCT5
TP53	CCT6A
TP53	CCT7
TP53	CCT8
TP53	TUBB
TP53	HSPA1A
TP53	CSNK2A1
TP53	HNRNPM
TP53	RPL7A
TP53	RPL26
TP53	RPL27
TP53	RPL8
TP53	RPLP0
TP53	RPS17
TP53	RPS2
TP53	RPS26
TP53	RPS3A
TP53	RPS7
TP53	VCP
HIF1A	TRIM28
ILK	ITGB1
TP53	HSPA1B
HDAC2	CUL4B
HDAC2	DDB1
PINK1	IMMT
HAX1	BIRC3
PSMA1	VCP
STX4	VAMP1
JADE2	ING5
MED4	IFT20
MED4	HAUS1
MED4	AMOT
MED4	TXLNA
HDAC2	DDX17
TP53	RELA
NFKB1	ECSIT
TP53	ASH2L
TP53	CXXC1
ST13	HSP90AA1
TP53	BTRC
TP53	SRPK1
HNRNPA1	MRPS23
HNRNPA1	MRPL3
HNRNPA1	DAP3
HNRNPA1	MRPL1
HNRNPA1	LARP1
HNRNPA1	MRPS5
HNRNPA1	MRPS22
HNRNPA1	MRPL44
HNRNPA1	MRPS9
HNRNPA1	RALY
HNRNPA1	MRPL15
GPS2	TBL1XR1
JADE2	KAT7
TADA3	YEATS2
TADA3	DR1
VAPB	VAPA
TP53	BRD7
EZR	VPS11
PDS5B	BRCA2
TP53	ZBTB33
HNRNPA1	XIAP
HNRNPA1	HNRNPA3
HNRNPA1	HNRNPU
HNRNPA1	HSPA5
HNRNPA1	CCAR2
HNRNPA1	LMNA
HNRNPA1	MRPS35
HNRNPA1	PHB2
LGALS3	BARD1
TNKS	PTEN
MDM2	SRC
AP3M1	AP3B1
HNRNPR	DDX3X
PABPC1	G3BP1
HNRNPA2B1	HNRNPD
HNRNPA2B1	HNRNPDL
HNRNPA2B1	HNRNPH1
MED4	MED10
MED14	MED11
MED24	MED11
MED4	MED11
MED4	MED16
MED24	MED17
MED4	MED17
MED24	MED19
MED4	MED19
MED4	MED22
MED4	MED27
SNRNP70	PRPF19
SNRNP70	PRPF40A
SNRNP70	PRPF8
TUBA4A	PSMD1
SNRNP70	RNPS1
SRRM2	RNPS1
THRAP3	RNPS1
ACTG1	RUVBL1
ACTG1	RUVBL2
SNRNP70	SNRPB2
DDX5	SRRM1
PABPC1	SYNCRIP
CANX	VCP
PABPC1	YWHAG
EIF3M	EIF3J
CTDP1	GTF2F1
UTRN	DAG1
NFKBIA	UBE2I
MED4	GIT1
MED4	ARHGEF7
MED4	GIT2
MED4	MED20
MED4	MED26
MED4	MED30
MED4	MED31
MED4	NDC80
MED4	SNAP29
MED4	CDK8
MED4	CCNC
MED4	MED7
MED4	MED23
OFD1	CEP131
OFD1	KIAA0753
MRFAP1	MORF4L2
BAG6	GTF2F2
MATR3	HNRNPK
CSDE1	STRAP
XRCC6	TERF2IP
PPP2CA	INTS9
PPP2CA	INTS12
PPP2CA	INTS2
PPP2CA	INTS5
PPP2CA	INTS4
EPAS1	SMAD3
HDAC2	CDH1
HDAC2	STAT3
LAMA5	LAMC1
LCK	DLG1
NFKB1	STAT3
STAT1	ERBB2
TP53	LAMA4
TP53	BCR
TP53	PPP2R1A
SCYL1	CCNF
HINT1	BTRC
TP53	HSP90B1
POLD2	POLH
NFKB1	RNF123
MDM2	FBXO31
MDM2	TFIP11
TP53	TFIP11
MDM2	RARA
ASXL1	OGT
ASXL1	HCFC1
STAT1	DTX3L
TP53	ELL3
PPP2CA	CDC20
XRCC6	TFAP2A
PPP2CA	MYC
EAF2	ELL2
MDM2	FHL2
EZR	ERBB2
MDM2	RPL4
BAG6	RNF123
TP53	CDK9
TP53	LRRK2
TRAF3	DDX3X
TRAF3	IKBKE
TRAF3	IRF3
CHD4	PARP1
ACTG1	ACTB
DDX5	RNF2
DDX5	RYBP
HIF1A	USP7
MDM2	NGFR
TP53	NGFR
TP53	MCL1
MDM2	RSL1D1
TP53	RB1
MED21	MED19
MED21	MED1
MED21	MED26
MED21	MED30
MED21	MED17
MED21	MED9
AP3M1	AP3S2
MED21	MED20
MED21	MED16
SNRNP70	GEMIN7
MED21	MED23
SNRNP70	SMN1
RHOA	ARHGEF1
SNRNP70	GEMIN5
XRCC6	LIG3
CIRBP	PRMT1
EIF2B1	EIF2B4
HAT1	ASF1A
SNRNP70	MRPS26
MDM4	YWHAZ
RING1	HDAC1
DNMT1	SNAI1
PKM	PIN1
NOTCH1	MAGEA1
TP53	RBPJ
MDM4	CDK1
MAT2A	CUL3
PDIA3	TAP1
MDM2	ATF4
DDX5	SUZ12
MATR3	LMNA
RING1	BSG
HIF1A	KAT2B
CIB1	ITGA2B
FERMT3	ITGB3
TRAF3	STK38
MDM2	VEGFA
HIF1A	HDAC7
HIF1A	SIRT1
DNMT1	CUL4B
PKM	KDM8
HIF1A	ESR1
MDM2	HUWE1
EPAS1	ESR1
ZMYM2	FGFR1
TP53	MYC
RING1	BCOR
RING1	CBX3
RING1	CSNK2A1
RING1	CSNK2A2
RING1	L3MBTL2
RING1	MAX
RING1	PCGF6
RING1	PHC3
XRCC6	TOP1
HIF1A	AR
TP53	PTK2
HIF1A	RACGAP1
HIF1A	PRKDC
HIF1A	ELAVL1
CHD4	EZH2
STAT2	IFNAR2
HIF1A	FHL1
HIF1A	FHL3
NFKB1	AURKA
NFKB1	NFKBIE
NFKB1	NFKBIB
CHD4	ELAVL1
CHD4	NCL
CHD4	EFTUD2
CHD4	SRRM1
CHD4	CBX3
CHD4	SNW1
CHD4	BRD1
CHD4	CBX5
LARP7	SMC4
LARP7	TRIM28
LARP7	MRPS31
LARP7	SF3B4
LARP7	SF3A1
LARP7	NOP56
LARP7	CCT4
LARP7	MYL12A
LARP7	IGF2BP1
LARP7	IGF2BP3
LARP7	RUVBL2
LARP7	MRPS30
LARP7	POP1
LARP7	PWP1
LARP7	CLTC
LARP7	CSNK2A2
LARP7	CSNK2B
LARP7	DDX6
LARP7	DHX9
LARP7	DYNC1H1
LARP7	EEF1A1
LARP7	TUBB
LARP7	XRN2
LARP7	DHX30
LARP7	NCBP2
LARP7	MRPS27
LARP7	SF3B3
LARP7	SF3B1
LARP7	RPL36
LARP7	RSL1D1
LARP7	GNL3
LARP7	LSM3
LARP7	HNRNPF
LARP7	HNRNPU
LARP7	HSPA8
LARP7	HSP90AB1
LARP7	KPNA1
LARP7	KPNB1
LARP7	KPNA2
LARP7	KPNA3
LARP7	MOV10
LARP7	NCBP1
LARP7	NCL
LARP7	RPL10A
LARP7	NPM1
LARP7	YBX1
LARP7	NOP58
LARP7	MRPS23
LARP7	PHAX
LARP7	PHB
LARP7	PPM1G
LARP7	PTCD3
LARP7	MRPS22
LARP7	PSMC4
LARP7	MRPL47
LARP7	CCAR2
LARP7	LSM2
LARP7	MRPS35
LARP7	RPL7A
LARP7	RPL8
LARP7	RPL11
LARP7	RPL15
LARP7	RPL23A
LARP7	RPL26
LARP7	RPL27
LARP7	RPL31
LARP7	RPL34
LARP7	RPL37A
LARP7	RPLP0
LARP7	RPLP1
LARP7	RPLP2
LARP7	MRPL12
LARP7	RPS2
LARP7	RPS4X
LARP7	RPS6
LARP7	RPS7
LARP7	RPS8
LARP7	RPS11
LARP7	RPS13
LARP7	RPS17
LARP7	RPS18
LARP7	RPS20
LARP7	RPS21
LARP7	RPS25
LARP7	RPS26
LARP7	RPS28
LARP7	SET
LARP7	SRSF4
LARP7	SRSF6
LARP7	MRPS25
LARP7	MRPS26
LARP7	MRPL38
LARP7	MRPL11
LARP7	MRPL44
LARP7	MRPS34
LARP7	SNRPA1
LARP7	SNRPB2
LARP7	SNRPD2
LARP7	SNRPD3
LARP7	SNRPN
LARP7	SSB
LARP7	U2AF1
LARP7	MRPL49
LARP7	VCP
LARP7	XRCC5
LARP7	DAP3
LARP7	MRPL24
LARP7	COIL
LARP7	YBX3
LARP7	PRPF3
LARP7	DDX21
LARP7	EFTUD2
LARP7	RPL23
LARP7	RBM39
EAF2	PSME3
HIF1A	HNF4A
TP53	SET
PPP2CA	PRKCZ
HIF1A	RUNX1
HIF1A	MCL1
MDM2	PPP1CA
LARP7	RPSA
LARP7	CSNK2A1
LARP7	RPP25
LARP7	RPL6
LARP7	FBL
LARP7	MTA2
LARP7	RNF2
LARP7	ZCRB1
ATF2	SPOP
TP53	SUB1
TP53	CDK1
TP53	PRKDC
TP53	SUMO1
VPS72	ANP32A
AP1M1	AP1B1
AP1M2	AP1B1
AP1S1	AP1B1
AP1S2	AP1B1
AP2A1	AP1B1
ARF1	AP1B1
SIN3A	ARID4B
UBL4A	BAG6
CDC20	CDC16
CDC27	CDC16
MAD2L1	CDC16
NEK2	CDC16
TRIM33	CDC16
CDC27	CDC23
MAD2L1	CDC23
TAF3	CDC23
TRIM33	CDC23
ACTL6A	CDC5L
ACTR2	CDC5L
AHNAK	CDC5L
ANAPC1	CDC5L
ANXA7	CDC5L
API5	CDC5L
AQR	CDC5L
ARHGEF1	CDC5L
ARHGEF2	CDC5L
ARID1A	CDC5L
AURKB	CDC5L
BAZ1A	CDC5L
BCAS2	CDC5L
BRD8	CDC5L
BUB1	CDC5L
BUB1B	CDC5L
BUB3	CDC5L
BUD31	CDC5L
BZW1	CDC5L
CAPG	CDC5L
CAPZA1	CDC5L
CARD8	CDC5L
CCNB1	CDC5L
CCT2	CDC5L
CCT3	CDC5L
CCT4	CDC5L
CCT5	CDC5L
CCT6A	CDC5L
CCT7	CDC5L
CCT8	CDC5L
CDC27	CDC5L
CDC40	CDC5L
CDC73	CDC5L
CDK1	CDC5L
CDK9	CDC5L
CDT1	CDC5L
CHEK1	CDC5L
CHERP	CDC5L
CKAP5	CDC5L
COPB2	CDC5L
COPS5	CDC5L
CPSF2	CDC5L
CPSF3	CDC5L
CPSF6	CDC5L
CPSF7	CDC5L
CRNKL1	CDC5L
CTNNA1	CDC5L
CTNNBL1	CDC5L
CUL1	CDC5L
CWC15	CDC5L
CWC22	CDC5L
DDX17	CDC5L
DDX21	CDC5L
DDX39A	CDC5L
DDX39B	CDC5L
DDX3X	CDC5L
DDX41	CDC5L
DDX42	CDC5L
DDX46	CDC5L
DHX8	CDC5L
DIAPH1	CDC5L
DMAP1	CDC5L
DNM1L	CDC5L
DNM2	CDC5L
DYNC1H1	CDC5L
EEF1A1	CDC5L
EIF2S3	CDC5L
EIF3E	CDC5L
EIF3I	CDC5L
EIF4A1	CDC5L
ELAVL1	CDC5L
ENAH	CDC5L
EPS8L2	CDC5L
EXOC1	CDC5L
EXOC2	CDC5L
EXOC4	CDC5L
EXOC5	CDC5L
EXOC7	CDC5L
EXOSC10	CDC5L
FANCI	CDC5L
FAS	CDC5L
FEN1	CDC5L
FUS	CDC5L
GATAD2A	CDC5L
GCN1	CDC5L
GEMIN4	CDC5L
GPATCH1	CDC5L
GTF3C2	CDC5L
HDAC1	CDC5L
HDLBP	CDC5L
HIP1R	CDC5L
HIRA	CDC5L
HNRNPC	CDC5L
HNRNPF	CDC5L
HNRNPH1	CDC5L
HNRNPK	CDC5L
HNRNPU	CDC5L
HSP90AA1	CDC5L
HSP90AB1	CDC5L
HSP90B1	CDC5L
HSPA5	CDC5L
HSPA8	CDC5L
HSPD1	CDC5L
ILF2	CDC5L
ILF3	CDC5L
INTS1	CDC5L
INTS3	CDC5L
IQGAP1	CDC5L
KDM1A	CDC5L
KHDRBS1	CDC5L
KIF11	CDC5L
KIF4A	CDC5L
KPNA2	CDC5L
KPNA3	CDC5L
KPNB1	CDC5L
LAT	CDC5L
LIMS1	CDC5L
LMNA	CDC5L
MAPK14	CDC5L
MORF4L1	CDC5L
MRE11	CDC5L
MSH2	CDC5L
MSH6	CDC5L
MTA2	CDC5L
MYH9	CDC5L
NAPB	CDC5L
NBN	CDC5L
NCAPD2	CDC5L
NCAPH	CDC5L
NCOR1	CDC5L
NDC80	CDC5L
NELFB	CDC5L
NOLC1	CDC5L
NONO	CDC5L
NUF2	CDC5L
NUMA1	CDC5L
ORC1	CDC5L
ORC2	CDC5L
ORC3	CDC5L
ORC4	CDC5L
ORC5	CDC5L
ORC6	CDC5L
OXSR1	CDC5L
PARVA	CDC5L
PARVB	CDC5L
PLK1	CDC5L
PLRG1	CDC5L
PNN	CDC5L
POLD1	CDC5L
POLR1E	CDC5L
PPIL1	CDC5L
PPP1CA	CDC5L
PPP2R1A	CDC5L
PRKDC	CDC5L
PRPF19	CDC5L
PRPF3	CDC5L
PRPF6	CDC5L
PSMC1	CDC5L
PSMC2	CDC5L
PSMC3	CDC5L
PSMC4	CDC5L
PSMC5	CDC5L
PSMC6	CDC5L
PSMD1	CDC5L
PSMD11	CDC5L
PSMD12	CDC5L
PSMD13	CDC5L
PSMD2	CDC5L
PSMD3	CDC5L
PTBP1	CDC5L
RACGAP1	CDC5L
RAD50	CDC5L
RALY	CDC5L
RANBP9	CDC5L
RBBP5	CDC5L
RBBP7	CDC5L
RBM17	CDC5L
RBM39	CDC5L
RBMX	CDC5L
RCOR1	CDC5L
RFC2	CDC5L
RFC3	CDC5L
RFC4	CDC5L
RFC5	CDC5L
RNF2	CDC5L
RPA1	CDC5L
RPL13	CDC5L
RPL31	CDC5L
RPLP0	CDC5L
RPS3	CDC5L
RUVBL1	CDC5L
RUVBL2	CDC5L
SAP130	CDC5L
SART1	CDC5L
SEH1L	CDC5L
SEPTIN9	CDC5L
SF3A1	CDC5L
SF3A2	CDC5L
SF3A3	CDC5L
SF3B1	CDC5L
SF3B2	CDC5L
SF3B3	CDC5L
SF3B6	CDC5L
SFPQ	CDC5L
SLU7	CDC5L
SMARCA2	CDC5L
SMARCA4	CDC5L
SMARCA5	CDC5L
SMARCB1	CDC5L
SMARCC1	CDC5L
SMARCC2	CDC5L
SMARCD1	CDC5L
SMARCE1	CDC5L
SMC1A	CDC5L
SMC2	CDC5L
SMC3	CDC5L
SMC4	CDC5L
SMN1	CDC5L
SNRNP200	CDC5L
SNRNP40	CDC5L
SNRPA1	CDC5L
SNRPB	CDC5L
SNRPB2	CDC5L
SNRPD1	CDC5L
SNRPD2	CDC5L
SNRPD3	CDC5L
SNRPE	CDC5L
SNRPF	CDC5L
SNRPG	CDC5L
SNW1	CDC5L
SPTAN1	CDC5L
SRA1	CDC5L
SRRM1	CDC5L
SRSF1	CDC5L
SRSF7	CDC5L
SYF2	CDC5L
SYMPK	CDC5L
TAF15	CDC5L
TARDBP	CDC5L
TBL1XR1	CDC5L
TLN1	CDC5L
TMPO	CDC5L
TRAP1	CDC5L
TRIM28	CDC5L
TSG101	CDC5L
TUBB	CDC5L
TUBB1	CDC5L
TUBB2B	CDC5L
TUBG1	CDC5L
TUBGCP2	CDC5L
TUBGCP3	CDC5L
U2AF2	CDC5L
U2SURP	CDC5L
UBE2N	CDC5L
UBL4A	CDC5L
UPF1	CDC5L
USP39	CDC5L
VIM	CDC5L
VPS33B	CDC5L
WDFY2	CDC5L
WDR18	CDC5L
XRN2	CDC5L
YEATS2	CDC5L
CHD3	CHD4
CIAO1	CIAO2B
MMS19	CIAO2B
CNOT11	CNOT1
CNOT2	CNOT1
CNOT3	CNOT1
CNOT6	CNOT1
CNOT6L	CNOT1
CNOT9	CNOT1
DDX6	CNOT1
EIF4ENIF1	CNOT1
COG1	COG2
COG4	COG2
COG5	COG2
COG6	COG2
COG7	COG2
COG4	COG3
COG5	COG3
COG6	COG3
COG7	COG3
CSTF1	CSTF3
CSTF2	CSTF3
FIP1L1	CSTF3
SYMPK	CSTF3
RPL10A	EEF2
RPL13A	EEF2
RPL14	EEF2
RPL18	EEF2
RPL18A	EEF2
RPL27A	EEF2
RPL29	EEF2
RPL3	EEF2
RPL35	EEF2
RPL36	EEF2
RPL4	EEF2
RPL5	EEF2
RPL6	EEF2
RPL7	EEF2
RPL9	EEF2
EIF2B3	EIF2B1
EIF3A	EIF3G
EIF3B	EIF3G
EIF3C	EIF3G
EIF3D	EIF3G
EIF3F	EIF3G
EIF3H	EIF3G
EIF3I	EIF3G
EIF3K	EIF3G
EIF3L	EIF3G
EIF3A	EIF3M
EIF3B	EIF3M
EIF3C	EIF3M
EIF3D	EIF3M
EIF3F	EIF3M
EIF3H	EIF3M
EIF3K	EIF3M
EIF3L	EIF3M
ARNT	EPAS1
EXOC6	EXOC3
EXOC8	EXOC3
SRC	FYN
YES1	FYN
GINS4	GINS3
WDHD1	GINS3
CREBBP	HIF1A
ELOB	HIF1A
ELOC	HIF1A
EP300	HIF1A
LIMS2	ILK
IRS1	INSR
MAT1A	MAT2A
MAT2B	MAT2A
MED10	MED14
MED15	MED14
MED19	MED14
MED29	MED14
MED6	MED14
MED7	MED14
STN1	MED14
MED11	MED21
MED31	MED21
MED7	MED21
STN1	MED24
MED15	MED4
MED29	MED4
STN1	MED4
NR3C1	NCOA2
NR5A2	NCOA2
RXRA	NCOA2
REL	NFKB1
RELB	NFKB1
NFKB2	NFKBIA
RELA	NFKBIA
CARM1	PABPC1
EIF4G1	PABPC1
GSPT1	PABPC1
GSPT2	PABPC1
RBM8A	PABPC1
SMG1	PABPC1
PDS5A	PDS5B
RAD21	PDS5B
STAG1	PDS5B
POLD3	POLD2
POLR2D	POLR2C
POLR2E	POLR2C
POLR2G	POLR2C
POLR2I	POLR2C
POLR2J	POLR2C
POLR2K	POLR2C
POLR2L	POLR2C
SUPT5H	POLR2C
AKT2	PPP2CA
CDC27	PPP2CA
IGBP1	PPP2CA
INTS1	PPP2CA
INTS6	PPP2CA
PPME1	PPP2CA
PPP2CB	PPP2CA
PPP2R1A	PPP2CA
PPP2R1B	PPP2CA
PPP2R2A	PPP2CA
PPP2R3B	PPP2CA
PPP2R5A	PPP2CA
VHL	PPP2CA
PSMA2	PSMA1
PSMA3	PSMA1
PSMA4	PSMA1
PSMA5	PSMA1
PSMA6	PSMA1
PSMB1	PSMA1
PSMB2	PSMA1
PSMB3	PSMA1
PSMB4	PSMA1
PSMB5	PSMA1
PSMB6	PSMA1
PSMB7	PSMA1
PSMC1	PSMA1
PSMC2	PSMA1
PSMC3	PSMA1
PSMC4	PSMA1
PSMC5	PSMA1
PSMC6	PSMA1
PSMD1	PSMA1
PSMD11	PSMA1
PSMD12	PSMA1
PSMD13	PSMA1
PSMD14	PSMA1
PSMD2	PSMA1
PSMD3	PSMA1
PSMD4	PSMA1
PSMD6	PSMA1
PSMD8	PSMA1
PSMG2	PSMA1
PSMA6	PSMA7
PSMB1	PSMA7
PSMB2	PSMA7
PSMB3	PSMA7
PSMB4	PSMA7
PSMB5	PSMA7
PSMB6	PSMA7
PSMB7	PSMA7
PSMC1	PSMA7
PSMC2	PSMA7
PSMC3	PSMA7
PSMC4	PSMA7
PSMC5	PSMA7
PSMC6	PSMA7
PSMD1	PSMA7
PSMD11	PSMA7
PSMD12	PSMA7
PSMD13	PSMA7
PSMD14	PSMA7
PSMD2	PSMA7
PSMD3	PSMA7
PSMD4	PSMA7
PSMD6	PSMA7
PSMD8	PSMA7
PSMA6	PSMD7
PSMD10	PSMD7
PSMD8	PSMD7
UBB	PSMD7
EEF1A1	RACK1
EIF2S3	RACK1
EIF3E	RACK1
FAU	RACK1
GSPT1	RACK1
RPL10A	RACK1
RPL11	RACK1
RPL12	RACK1
RPL13	RACK1
RPL13A	RACK1
RPL14	RACK1
RPL15	RACK1
RPL17	RACK1
RPL18	RACK1
RPL18A	RACK1
RPL19	RACK1
RPL21	RACK1
RPL22	RACK1
RPL23	RACK1
RPL23A	RACK1
RPL24	RACK1
RPL26	RACK1
RPL27	RACK1
RPL27A	RACK1
RPL29	RACK1
RPL3	RACK1
RPL30	RACK1
RPL32	RACK1
RPL34	RACK1
RPL35	RACK1
RPL36	RACK1
RPL36A	RACK1
RPL37	RACK1
RPL37A	RACK1
RPL38	RACK1
RPL39	RACK1
RPL4	RACK1
RPL5	RACK1
RPL6	RACK1
RPL7	RACK1
RPL7A	RACK1
RPL8	RACK1
RPL9	RACK1
RPLP0	RACK1
RPLP1	RACK1
RPLP2	RACK1
RPS10	RACK1
RPS11	RACK1
RPS12	RACK1
RPS13	RACK1
RPS14	RACK1
RPS15	RACK1
RPS15A	RACK1
RPS16	RACK1
RPS18	RACK1
RPS19	RACK1
RPS2	RACK1
RPS21	RACK1
RPS23	RACK1
RPS24	RACK1
RPS25	RACK1
RPS26	RACK1
RPS27A	RACK1
RPS28	RACK1
RPS3A	RACK1
RPS4X	RACK1
[truncated: 43,218 more rows]

## Sheet: TTPPI
List of KP targeted binary PPI or TTPPI network
Gene_name_interactorA	Gene_name_interactorB
STAT2	MED14
STAT2	STAT1
MED14	ZC3H13
STAT1	JAK1
JAK1	MDM2
TP53	HIF1A
TP53	NAP1L1
TP53	TADA3
TP53	TCP1
TP53	RING1
TP53	PABPC1
TP53	HNRNPA1
TP53	DDX5
TP53	NFKBIA
TP53	ETS2
TP53	XRCC6
HIF1A	EAF2
HIF1A	MDM2
HDAC2	HIF1A
HDAC2	TP53
HDAC2	DDX5
HDAC2	CDC5L
HDAC2	ARID4B
PSMA7	HIF1A
PSMA7	PSMA1
GTF2I	LGALS3
GTF2I	CDC5L
GTF2I	MDM2
GTF2I	HDAC2
POU5F1	ETS2
GPS2	TP53
EHMT1	TP53
DNMT1	TP53
DNMT1	HDAC2
EGR1	TP53
PAPOLA	CSTF3
CSTF3	CDC5L
CDC5L	TCP1
PPP2CA	TCP1
ILK	TCP1
MDM2	XRCC6
MDM2	PSMA7
MDM2	TP53
HNRNPR	SNRNP70
HNRNPR	HNRNPA1
SNRNP70	CDC5L
MED4	CDC5L
MED4	ZC3H13
MED4	MED21
MED4	MED14
MED4	MED24
CHD8	CDC5L
TUBA4A	CDC5L
SCYL2	CDC5L
PABPC1	HNRNPA1
PABPC1	DHX15
PABPC1	HNRNPR
HNRNPA1	NFKBIA
HNRNPA1	DHX15
HNRNPA1	SRRM2
HNRNPA1	CDC5L
HNRNPA1	DDX5
DDX5	SRRM2
DDX5	CDC5L
THRAP3	CDC5L
EIF3G	CDC5L
EIF3G	RACK1
CDC23	CDC5L
CDC23	CDC16
CDC16	CDC5L
AP1B1	CDC5L
MATR3	HNRNPA1
MATR3	CDC5L
MED21	ZC3H13
MED21	MED24
MED21	MED14
MED24	ZC3H13
MED24	MED14
EEF2	RACK1
EIF3M	RACK1
EIF3M	EIF3G
STAT6	NFKB1
NFKB1	NFKBIA
NOTCH1	NFKB1
NOTCH1	MDM2
NOTCH1	PPP2CA
DHX15	DDX5
CHD4	DNMT1
CHD4	HDAC2
PSMD7	PSMA1
PSMD7	PSMA7
SND1	STAT6
SPEN	CDC5L
HNRNPA2B1	HNRNPA1
HNRNPA2B1	CDC5L
SRRM2	RBM22
SRRM2	CDC5L
PSMA1	PSME2
RBM22	CDC5L
ZMYM2	HDAC2

## Sheet: intermodular TTPPI
List of inter-complex binary TTPPI or ITTPPI
Gene_name_interactorA	Gene_name_interactorB
AP1B1	CDC5L
CDC16	CDC5L
CDC23	CDC5L
CDC5L	TCP1
CHD4	DNMT1
CHD8	CDC5L
CSTF3	CDC5L
DNMT1	TP53
DNMT1	HDAC2
EEF2	RACK1
EGR1	TP53
EHMT1	TP53
EIF3G	CDC5L
EIF3G	RACK1
EIF3M	RACK1
GPS2	TP53
GTF2I	LGALS3
GTF2I	CDC5L
GTF2I	MDM2
HDAC2	HIF1A
HDAC2	TP53
HDAC2	DDX5
HDAC2	CDC5L
HIF1A	EAF2
HIF1A	MDM2
HNRNPA1	NFKBIA
HNRNPA1	DHX15
ILK	TCP1
JAK1	MDM2
MATR3	HNRNPA1
MATR3	CDC5L
MDM2	XRCC6
MDM2	PSMA7
MED14	ZC3H13
MED21	ZC3H13
MED24	ZC3H13
MED4	CDC5L
MED4	ZC3H13
NOTCH1	NFKB1
NOTCH1	MDM2
NOTCH1	PPP2CA
PAPOLA	CSTF3
POU5F1	ETS2
PPP2CA	TCP1
PSMA7	HIF1A
SCYL2	CDC5L
STAT1	JAK1
STAT2	MED14
STAT6	NFKB1
THRAP3	CDC5L
TP53	HIF1A
TP53	NAP1L1
TP53	TADA3
TP53	TCP1
TP53	RING1
TP53	PABPC1
TP53	HNRNPA1
TP53	DDX5
TP53	NFKBIA
TP53	ETS2
TUBA4A	CDC5L
