# Supplementary material for: A Molecular Interaction Map of Klebsiella pneumoniae and Its Human Host Reveals Potential Mechanisms of Host Cell Subversion
Source: Front Microbiol. 2021 Feb 18;12:613067. doi: 10.3389/fmicb.2021.613067 (PMC7930833; doi:10.3389/fmicb.2021.613067)
Supplement: Supplementary file 10 [file Table_8.xlsx]

## Sheet: corecomplex
Supplementary Table 8: List of host targets along with protein complexes in which they participate
Uniprot_ID: The uniprot IDs of the host targets
Gene_name: The gene names of host targets
Complex_IDs: IDs of protein complexes as retrieved from core complex dataset in CORUM database
Complex_name: Names of protein complexes in which the corresponding host target participate
Func_Desc: Functional description of the corresponding protein complexes
Uniprot_ID	Gene_name	Complex_IDs	Complex_name	Func_Desc
P01023	A2M	2710	LRP-1-Alpha-2-M-annexin VI complex	receptor-mediated endocytosis		P41182	BCL6				1	DNA topological change;negative regulation of transcription, DNA-templated;chromosome organization;B cell differentiation;nucleus;histone deacetylation
Q15027	ACAP1	6080	ACAP1-CHC-Glut4 complex	endocytic recycling		Q9BZK7	TBL1XR1				58	DNA topological change;negative regulation of transcription, DNA-templated;protein acetylation;protein deacetylation;chromosome organization;nucleus
P63261	ACTG1	189	BAF complex	DNA topological change;positive regulation of transcription, DNA-templated;DNA binding;chromosome organization;nucleus		P55036	PSMD4				127	mitotic cell cycle;chromosome segregation;chromosome, centromeric region
P63261	ACTG1	2254	CTGF/Hcs24-actin(beta/gamma) complex	actin filament reorganization involved in cell cycle;actin cytoskeleton organization;cartilage development;cytoplasm		P62191	PSMC1				129	activation of cysteine-type endopeptidase activity involved in apoptotic process;apoptotic process
P63261	ACTG1	2837	Profilin 1 complex	protein complex assembly;endocytosis;actin cytoskeleton organization		P62195	PSMC5				140	regulation of RNA biosynthetic process;regulation of transcription, DNA-templated;neurogenesis;generation of neurons;nucleus
Q9Y4W6	AFG3L2	1094	Frataxin complex	protein binding;mitochondrion		Q96KG9	SCYL1				301	regulation of RNA biosynthetic process;regulation of transcription, DNA-templated;protein binding;nucleus
P39687	ANP32A	6985	ProTalpha C5 complex	ethanolamine-phosphate cytidylyltransferase activity		Q9HC52	CBX8				514	DNA-templated transcription, initiation;regulation of RNA biosynthetic process;regulation of transcription, DNA-templated;DNA binding;nucleus
P39687	ANP32A	6987	ProTalpha C7 complex	negative regulation of apoptotic process;cell proliferation		P29992	GNA11				517	protein targeting;protein transport;protein phosphorylation;protein dephosphorylation;plasma membrane;cytoskeleton;regulation of synaptic plasticity;calcium-mediated signaling
P39687	ANP32A	6988	ProTalpha C8 complex	negative regulation of apoptotic process;cell proliferation		P50148	GNAQ				519	cAMP-mediated signaling;gamete generation;mitochondrion
P39687	ANP32A	7298	ACTB-ANP32A-C1QBP-PSMA1-PTMA-PSMA1 complex	cell proliferation;negative regulation of apoptotic process;regulation of mitochondrial membrane permeability		P60033	CD81				520	ion channel activity;cAMP-mediated signaling;response to stimulus
P39687	ANP32A	7299	ANP32A-ANP32B-PSMA3-PTMA-SLC25A5 complex	cell proliferation;negative regulation of apoptotic process;regulation of mitochondrial membrane permeability		P62873	GNB1				521	cell-cell junction organization;cell-cell junction assembly;epithelial cell differentiation;morphogenesis of an epithelium;kidney development;plasma membrane;cytoplasm
Q10567	AP1B1	36	AP1 adaptor complex	intracellular protein transport;protein targeting;protein transport;vesicle-mediated transport;membrane budding;vesicle organization;endocytosis;transport vesicle		Q06643	LTB				535	regulation of RNA biosynthetic process;regulation of transcription, DNA-templated;regulation of sequence-specific DNA binding transcription factor activity;hormone-mediated signaling pathway;signaling;nucleus
Q10567	AP1B1	144	Gamma-BAR-AP1 complex	intracellular protein transport;protein targeting;protein transport;vesicle-mediated transport;membrane budding;vesicle organization;endocytosis;transport vesicle		O75817	POP7				536	cation transmembrane transporter activity;cation transport;channel activity;cellular metal ion homeostasis;plasma membrane
Q10567	AP1B1	7476	AP1B1-AP1G2-AP1M-1AP1S1 complex	vesicle-mediated transport		O75818	RPP40				541	response to stimulus
O75843	AP1G2	36	AP1 adaptor complex	intracellular protein transport;protein targeting;protein transport;vesicle-mediated transport;membrane budding;vesicle organization;endocytosis;transport vesicle		Q969H6	POP5				552	None
O75843	AP1G2	144	Gamma-BAR-AP1 complex	intracellular protein transport;protein targeting;protein transport;vesicle-mediated transport;membrane budding;vesicle organization;endocytosis;transport vesicle		Q99575	POP1				553	cation transmembrane transporter activity;cation transport;ion channel activity;cellular metal ion homeostasis;plasma membrane
O75843	AP1G2	7476	AP1B1-AP1G2-AP1M-1AP1S1 complex	vesicle-mediated transport		Q9BUL9	RPP25				556	DNA topological change;positive regulation of transcription, DNA-templated;DNA binding;hormone-mediated signaling pathway;signaling;chromosome organization;chromosome
Q9Y2T2	AP3M1	59	AP3 adaptor complex	intracellular protein transport;protein targeting;protein transport;post-Golgi vesicle-mediated transport;endocytosis;vacuole;lysosome		P35613	BSG				617	intracellular protein transport;protein targeting;protein transport;protein lipidation
Q9Y2T2	AP3M1	652	AP3-BLOC1 complex	None		P49768	PSEN1				620	DNA topological change;negative regulation of transcription, DNA-templated;protein deacetylation;chromosome organization;nucleus
Q4LE39	ARID4B	591	SAP complex (Sin3-associated protein complex)	DNA topological change;negative regulation of transcription, DNA-templated;protein deacetylation;chromosome organization;nucleus		Q15370	ELOB				860	DNA replication;DNA methylation;chromosome organization;nucleus;histone H3-K9 methylation
Q4LE39	ARID4B	592	SAP complex (Sin3-associated protein complex)	DNA topological change;negative regulation of transcription, DNA-templated;chromosome organization;nucleus;protein deacetylation		Q93034	CUL5				862	DNA replication;DNA methylation;mitotic S phase;chromosome organization;nucleus;histone H3-K9 methylation
Q4LE39	ARID4B	596	SIN3-HDAC-SAP30-ARID4 complex	DNA topological change;cell cycle arrest;negative regulation of transcription, DNA-templated;protein deacetylation;chromosome organization;nucleus		Q96Q27	ASB2				867	positive regulation of transcription, DNA-templated;protein binding;nucleus
Q4LE39	ARID4B	691	SIN3-SAP25 complex	DNA topological change;negative regulation of transcription, DNA-templated;protein deacetylation;chromosome organization;nucleus		Q9UBF6	RNF7				871	DNA repair;DNA topological change;mitotic cell cycle;negative regulation of transcription, DNA-templated;protein deacetylation;DNA binding;chromosome organization;neuron differentiation;nucleus
Q4LE39	ARID4B	697	BRMS1-RBP1 complex	negative regulation of transcription, DNA-templated;nucleus		Q9Y576	ASB1				873	vesicle fusion;synaptic vesicle transport;synaptic vesicle exocytosis
Q4LE39	ARID4B	738	SIN3-ING1b complex I	DNA topological change;negative regulation of transcription, DNA-templated;protein deacetylation;chromosome organization;nucleus		Q9NWX5	ASB6				874	vesicle fusion;synaptic vesicle transport;synaptic vesicle exocytosis
Q4LE39	ARID4B	739	SIN3-ING1b complex II	DNA topological change;negative regulation of transcription, DNA-templated;protein deacetylation;regulation of sequence-specific DNA binding transcription factor activity;chromosome organization;nucleus		Q9H672	ASB7				875	vesicle fusion;synaptic vesicle transport;synaptic vesicle exocytosis
Q4LE39	ARID4B	743	SIN3-SAP25 complex	DNA topological change;negative regulation of transcription, DNA-templated;protein deacetylation;chromosome organization;nucleus		Q8WXK4	ASB12				876	vesicle fusion;synaptic vesicle transport;synaptic vesicle exocytosis
Q8IXJ9	ASXL1	7354	ASXL1-HCFC1-OGT complex	histone H3-K4 methylation;positive regulation of transcription, DNA-templated		O43542	XRCC3				1062	apoptotic process
P15336	ATF2	7427	ATF2-HK1-VDAC1 complex	regulation of transcription, DNA-templated;cellular response to stress		Q9BWT6	MND1				1063	small GTPase mediated signal transduction;plasma membrane
Q676U5	ATG16L1	5286	TNF-alpha/NF-kappa B signaling complex 10	I-kappaB kinase/NF-kappaB signaling;cytokine activity		P09429	HMGB1				1088	protein binding
P46379	BAG6	6862	Bag6-Ubl4A-Trc35 Complex	positive regulation of ERAD pathway		P62841	RPS15				1227	DNA repair;DNA topological change;cell cycle checkpoint;DNA-templated transcription, elongation;cellular response to DNA damage stimulus;chromosome organization;nucleus
P46379	BAG6	6873	BAG6-AMFR-FAF2 complex	ER-associated misfolded protein catabolic process;ERAD pathway;endoplasmic reticulum membrane		P62847	RPS24				1230	DNA replication;DNA topological change;mitotic S phase;regulation of RNA biosynthetic process;regulation of transcription, DNA-templated;chromosome organization;nucleus;receptor binding
P55201	BRPF1	2859	ING5 (BRPF1, MOZ, MORF) complex	mitotic cell cycle;regulation of cell cycle;apoptotic process		Q9NYV4	CDK12				2600	DNA-templated transcription, elongation;positive regulation of transcription, DNA-templated;nucleus;phosphorylation of RNA polymerase II C-terminal domain
P27824	CANX	6131	SELK multiprotein complex	endoplasmic reticulum unfolded protein response;ERAD pathway		Q6IEG0	SNRNP48				2762	regulation of RNA biosynthetic process;regulation of transcription, DNA-templated;DNA binding;transforming growth factor beta receptor signaling pathway;nucleus
O43303	CCP110	6594	CCP110-CEP290 complex	cilium assembly		P78347	GTF2I				3118	cytoplasm;nucleus
Q13042	CDC16	93	Anaphase-promoting complex	mitotic cell cycle;regulation of cell cycle;protein ubiquitination;protein binding;nucleus		P55771	PAX9				3177	cell morphogenesis;cell growth
Q13042	CDC16	96	Anaphase-promoting complex	mitotic cell cycle;regulation of cell cycle;protein ubiquitination;protein binding;nucleus;ubiquitin-dependent protein catabolic process		Q8TEE9	SAP25				3181	positive regulation of transcription, DNA-templated;calcium-mediated signaling;neurogenesis;generation of neurons
Q13042	CDC16	5361	Cell division cycle complex (CDC27, CDC16, ANAPC7)	mitotic cell cycle		O75182	SIN3B				3182	regulation of RNA biosynthetic process;regulation of transcription, DNA-templated;protein binding
Q9UJX2	CDC23	93	Anaphase-promoting complex	mitotic cell cycle;regulation of cell cycle;protein ubiquitination;protein binding;nucleus		O43264	ZW10				3185	regulation of RNA biosynthetic process;regulation of transcription, DNA-templated;protein binding
Q9UJX2	CDC23	96	Anaphase-promoting complex	mitotic cell cycle;regulation of cell cycle;protein ubiquitination;protein binding;nucleus;ubiquitin-dependent protein catabolic process		Q6NUQ1	RINT1				3186	transmembrane receptor protein tyrosine kinase signaling pathway
Q99459	CDC5L	351	Spliceosome	RNA splicing;RNA binding;nucleus		Q92466	DDB2				3262	protein transport;protein transporter activity;post-Golgi vesicle-mediated transport
Q99459	CDC5L	1181	C complex spliceosome	RNA splicing;RNA binding;nucleus		Q92905	COPS5				3263	DNA topological change;negative regulation of transcription, DNA-templated;DNA binding;chromosome organization;nucleus
Q99459	CDC5L	1182	CDC5L core complex	RNA splicing;RNA binding;nucleus		Q99627	COPS8				3269	DNA topological change;cell cycle arrest;negative regulation of transcription, DNA-templated;chromosome organization;nucleus
Q99459	CDC5L	1183	CDC5L complex	RNA splicing;RNA binding;nucleus		Q9BT78	COPS4				3270	Notch signaling pathway
P23528	CFL1	2255	Cofilin-actin-CAP1 complex	movement of cell or subcellular component;actin cytoskeleton organization;actin cytoskeleton		P62826	RAN				5424	transmembrane receptor protein tyrosine kinase signaling pathway;neurogenesis;generation of neurons;nervous system development
Q9NX63	CHCHD3	6249	MIB complex	mitochondrial crista junction;cristae formation		P06239	LCK				5475	I-kappaB kinase/NF-kappaB signaling
Q9NX63	CHCHD3	6255	MICOS complex	MICOS complex;cristae formation		Q96GM8	TOE1				5498	small GTPase mediated signal transduction;actin cytoskeleton organization
Q14839	CHD4	61	Mi2/NuRD complex	DNA topological change;negative regulation of transcription, DNA-templated;RNA biosynthetic process;chromosome organization;nucleus		O75909	CCNK				5534	regulation of RNA biosynthetic process;regulation of transcription, DNA-templated;signaling;second-messenger-mediated signaling;anisotropic cell growth;axis specification
Q14839	CHD4	62	MeCP1 complex	DNA topological change;negative regulation of transcription, DNA-templated;DNA binding;chromosome organization;nucleus;histone deacetylation		O00764	PDXK				5535	regulation of RNA biosynthetic process;regulation of transcription, DNA-templated;signaling;second-messenger-mediated signaling;anisotropic cell growth;axis specification
Q14839	CHD4	585	Mi2/NuRD-BCL6-MTA3 complex	DNA topological change;negative regulation of transcription, DNA-templated;protein deacetylation;chromosome organization;B cell differentiation;nucleus		Q969S2	NEIL2				5540	apoptotic process
Q14839	CHD4	587	NuRD.1 complex	DNA topological change;negative regulation of transcription, DNA-templated;protein deacetylation;hormone-mediated signaling pathway;signaling;chromosome organization;nucleus		Q96FI4	NEIL1				5541	apoptotic process
Q14839	CHD4	614	NRD complex (Nucleosome remodeling and deacetylation complex)	DNA topological change;regulation of RNA biosynthetic process;regulation of transcription, DNA-templated;protein deacetylation;chromosome organization;nucleus		O15392	BIRC5				5542	cell cycle
Q14839	CHD4	632	Anti-HDAC2 complex	DNA topological change;negative regulation of transcription, DNA-templated;protein deacetylation;chromosome organization;nucleus		O60447	EVI5				5543	cell cycle
Q14839	CHD4	659	MeCP1 complex	DNA topological change;negative regulation of transcription, DNA-templated;DNA binding;chromosome organization;nucleus;histone deacetylation		Q96GD4	AURKB				5544	cell cycle
Q14839	CHD4	778	LARC complex (LCR-associated remodeling complex)	DNA topological change;DNA binding;chromosome organization;nucleus		Q9NQS7	INCENP				5545	cell cycle
Q14839	CHD4	888	MTA2 complex	DNA topological change;negative regulation of transcription, DNA-templated;RNA biosynthetic process;chromosome organization;nucleus;histone deacetylation		P04156	PRNP				5546	cell cycle
Q14839	CHD4	1134	ATR-HDAC2-CHD4 complex	DNA topological change;cell cycle checkpoint;protein acetylation;protein deacetylation;cellular response to DNA damage stimulus;chromosome organization;nucleus		O14910	LIN7A				5548	T cell differentiation
Q14839	CHD4	5614	Emerin complex 32	DNA topological change;chromosome organization;nucleus		Q9NZW5	MPP6				5549	T cell differentiation
Q14839	CHD4	7225	CDH4-HDAC2-MTA2-RBBP7-TWIST1 complex	regulation of sequence-specific DNA binding transcription factor activity;regulation of cell migration		P48357	LEPR				5550	cell cycle
Q9HCK8	CHD8	5386	MLL1-WDR5 complex	DNA topological change;positive regulation of transcription, DNA-templated;protein hydroxylation;protein methylation;nucleus		P06213	INSR				5551	cell cycle
Q9Y3D0	CIAO2B	6895	MMXD complex	mitotic spindle;spindle assembly;chromosome segregation		Q6UN15	FIP1L1				5733	receptor-mediated endocytosis;transmembrane receptor protein tyrosine kinase signaling pathway;angiogenesis;transport vesicle
Q9Y3D0	CIAO2B	6896	MMS19 complex	cytoplasm;DNA replication;DNA repair		Q9P2I0	CPSF2				5734	receptor-mediated endocytosis;transmembrane receptor protein tyrosine kinase signaling pathway;angiogenesis;transport vesicle
Q9Y3D0	CIAO2B	6897	CIA2B-CIA1-MMS19 complex	CIA complex;protein maturation;iron-sulfur cluster assembly		P33240	CSTF2				5735	transforming growth factor beta receptor signaling pathway;growth factor activity
Q9Y3D0	CIAO2B	7223	MMS19-FAM96B complex	protein catabolic process		Q05048	CSTF1				5736	DNA-templated transcription, initiation;nucleic acid binding
Q99828	CIB1	2379	ITGA2B-ITGB3-CIB1 complex	calcium ion binding;cell adhesion		Q92797	SYMPK				5745	signaling;nervous system development;neuron projection development
Q14011	CIRBP	351	Spliceosome	RNA splicing;RNA binding;nucleus		P49321	NASP				5748	G-protein coupled receptor signaling pathway
A5YKK6	CNOT1	6394	CNOT1-CNOT2-CNOT3 complex	regulation of transcription, DNA-templated;gene silencing by miRNA;regulation of post-translational protein modification		Q7L2Z9	CENPQ				5926	signaling
A5YKK6	CNOT1	6395	4E-T-DDX6-CNOT1 complex	negative regulation of translation;regulation of deadenylation-independent decapping of nuclear-transcribed mRNA		Q8N2Z9	CENPS				5928	signaling
A5YKK6	CNOT1	6765	CCR4-NOT complex	CCR4-NOT complex;exonucleolytic nuclear-transcribed mRNA catabolic process involved in deadenylation-dependent decay;RNA binding;regulation of transcription, DNA-templated		O43390	HNRNPR				5991	apoptotic process
A5YKK6	CNOT1	7192	CCR4-NOT-CNOT7-CNOT6 complex	mRNA catabolic process;CCR4-NOT complex;regulation of transcription, DNA-templated		O60506	SYNCRIP				6023	calcium-mediated signaling;calcineurin complex;calmodulin binding;phosphatase activity
A5YKK6	CNOT1	7214	CCR4-NOT-CNOT7-CNOT6L complex	CCR4-NOT complex;mRNA catabolic process;regulation of transcription, DNA-templated		P09651	HNRNPA1				6025	protein ubiquitination;protein K63-linked ubiquitination;I-kappaB kinase/NF-kappaB signaling
A5YKK6	CNOT1	7215	CCR4-NOT-CNOT8-CNOT6 complex	CCR4-NOT complex;mRNA catabolic process;regulation of transcription, DNA-templated		P31943	HNRNPH1				6036	vacuolar transport;epidermal growth factor receptor signaling pathway
A5YKK6	CNOT1	7216	CCR4-NOT-CNOT8-CNOT6L complex	CCR4-NOT complex;mRNA catabolic process;regulation of transcription, DNA-templated		P38159	RBMX				6037	protein ubiquitination;proteasome-mediated ubiquitin-dependent protein catabolic process;ubiquitin-dependent protein catabolic process
Q14746	COG2	162	COG complex	protein glycosylation;Golgi organization;Golgi apparatus		Q8IY57	YAF2				6173	cilium;intraciliary transport
Q14746	COG2	3544	COG2-COG3-COG4 subcomplex	protein transport;protein transporter activity;retrograde transport, vesicle recycling within Golgi;Golgi organization		Q969R5	L3MBTL2				6174	cilium
Q14746	COG2	3551	COG1-COG8-COG2-COG3-COG4 subcomplex	protein transport;protein transporter activity;retrograde transport, vesicle recycling within Golgi;Golgi organization		Q9BYE7	PCGF6				6178	protein K63-linked ubiquitination;I-kappaB kinase/NF-kappaB signaling;innate immune response
Q96JB2	COG3	162	COG complex	protein glycosylation;Golgi organization;Golgi apparatus		P54274	TERF1				6180	protein dephosphorylation
Q96JB2	COG3	3544	COG2-COG3-COG4 subcomplex	protein transport;protein transporter activity;retrograde transport, vesicle recycling within Golgi;Golgi organization		Q96AP0	ACD				6182	protein dephosphorylation;calcium-mediated signaling
Q96JB2	COG3	3551	COG1-COG8-COG2-COG3-COG4 subcomplex	protein transport;protein transporter activity;retrograde transport, vesicle recycling within Golgi;Golgi organization		Q9BSI4	TINF2				6183	protein dephosphorylation;calcium-mediated signaling
Q96MW5	COG8	162	COG complex	protein glycosylation;Golgi organization;Golgi apparatus		Q9H2K2	TNKS2				6246	cilium;intraciliary transport
Q96MW5	COG8	3525	Tetrameric COG subcomplex	vesicle-mediated transport;Golgi organization;cytoplasm		P05455	SSB				6247	cilium;chaperone-mediated protein complex assembly;intraciliary transport
Q96MW5	COG8	3532	COG1-COG8 subcomplex	protein transport;protein transporter activity;retrograde transport, vesicle recycling within Golgi;Golgi organization		P16104	H2AX				6248	SCF-dependent proteasomal ubiquitin-dependent protein catabolic process;granulocyte differentiation;granulocyte colony-stimulating factor signaling pathway
Q96MW5	COG8	3551	COG1-COG8-COG2-COG3-COG4 subcomplex	protein transport;protein transporter activity;retrograde transport, vesicle recycling within Golgi;Golgi organization		P27797	CALR				6249	mitochondrial crista junction;cristae formation
Q96MW5	COG8	3552	COG1-COG8-COG5-COG6-COG7 subcomplex	protein transport;protein transporter activity;retrograde transport, vesicle recycling within Golgi;Golgi organization		P62158	CALM1				6255	MICOS complex;cristae formation
Q92828	CORO2A	15	NCOR complex	DNA topological change;negative regulation of transcription, DNA-templated;protein acetylation;protein deacetylation;chromosome organization;nucleus		P10619	CTSA				6413	platelet-derived growth factor receptor-beta signaling pathway
Q92828	CORO2A	2183	Kaiso-NCOR complex	DNA topological change;negative regulation of transcription, DNA-templated;protein acetylation;protein deacetylation;DNA binding;chromosome organization;nucleus		P16278	GLB1				6414	ripoptosome;regulation of extrinsic apoptotic signaling pathway;regulation of necroptotic process
O75534	CSDE1	1307	Multiprotein complex (mRNA turnover)	RNA catabolic process;cytoplasm		P31749	AKT1				6515	regulation of calcium-transporting ATPase activity
Q12996	CSTF3	1146	Cleavage stimulation factor	RNA 3'-end processing;mRNA 3'-end processing;RNA binding;nucleus		Q15047	SETDB1				6553	proteasomal protein catabolic process
Q12996	CSTF3	1147	Polyadenylation complex (CSTF1, CSTF2, CSTF3, SYMPK CPSF1, CPSF2, CPSF3)	mRNA 3'-end processing;RNA binding;nucleus;mRNA polyadenylation		Q9UIS9	MBD1				6554	endoplasmic reticulum;endoplasmic reticulum tubular network assembly;endoplasmic reticulum tubular network maintenance;vesicle-mediated transport
Q12996	CSTF3	2211	BARD1-BRCA1-CSTF complex	RNA 3'-end processing;mRNA 3'-end processing;RNA binding;nucleus		O96017	CHEK2				6559	endoplasmic reticulum;endoplasmic reticulum tubular network assembly;endoplasmic reticulum tubular network maintenance;vesicle-mediated transport
Q9Y5B0	CTDP1	811	FCP1-associated protein complex	DNA-templated transcription, elongation;protein hydroxylation;protein methylation;nucleus		P11047	LAMC1				6583	cell volume homeostasis;volume-sensitive anion channel activity
Q9Y5B0	CTDP1	2685	RNA polymerase II (RNAPII)	transcription, DNA-templated;DNA binding;nucleus		P16144	ITGB4				6584	acetylcholine-gated cation channel activity;response to auditory stimulus
P10619	CTSA	1379	GALNS-lysosomal hydrolase 1.27 MDa complex	polysaccharide metabolic process;polysaccharide biosynthetic process;polysaccharide catabolic process;vacuole;lysosome		P05556	ITGB1				6636	nucleus;protein deubiquitination
Q9NUL7	DDX28	6308	protein complex (DDX28; DHX30; GRSF1; FASTKD2; FASTKD5)	None		Q9NX58	LYAR				6984	negative regulation of apoptotic process;cell proliferation
P17844	DDX5	351	Spliceosome	RNA splicing;RNA binding;nucleus		O15550	KDM6A				7002	spermatogenesis
P17844	DDX5	1148	snRNP-free U1A (SF-A) complex	RNA 3'-end processing;mRNA 3'-end processing;RNA binding;nucleus		Q5H9R7	PPP6R3				7004	None
P17844	DDX5	1181	C complex spliceosome	RNA splicing;RNA binding;nucleus		Q6ZW49	PAXIP1				7005	regulation of synaptic plasticity;regulation of phosphoprotein phosphatase activity
P17844	DDX5	1332	Large Drosha complex	RNA processing;RNA binding;nucleus		Q86UW6	N4BP2				7011	integrin alphaL-beta2 complex;scaffold protein binding;integrin-mediated signaling pathway
P17844	DDX5	3082	DGCR8 multiprotein complex	RNA processing;nucleus		Q86XN7	PROSER1				7012	protein kinase C binding;regulation of integrin-mediated signaling pathway
P17844	DDX5	7318	CTNNB1-DDX5-HDGF complex	regulation of cell growth;regulation of response to drug		Q9Y2X9	ZNF281				7013	protein kinase C binding;regulation of integrin-mediated signaling pathway
O43143	DHX15	351	Spliceosome	RNA splicing;RNA binding;nucleus		P01236	PRL				7044	G-protein coupled receptor signaling pathway;somatostatin signaling pathway;type 4 somatostatin receptor binding
O43143	DHX15	430	18S U11/U12 snRNP	mRNA splicing, via spliceosome;mRNA processing;nucleus		P16471	PRLR				7045	cytokine activity;cytokine receptor binding;type I interferon receptor binding
O43143	DHX15	1332	Large Drosha complex	RNA processing;RNA binding;nucleus		P50552	VASP				7046	cytokine activity;cytokine receptor binding;type I interferon receptor binding
O43143	DHX15	2755	17S U2 snRNP	RNA splicing;nucleus		P00742	F10				7047	cytokine activity;cytokine receptor binding;type I interferon receptor binding
O43143	DHX15	6957	C2ORF3-Prp43-TFIP11 complex	regulation of alternative mRNA splicing, via spliceosome		P08709	F7				7048	Toll-like receptor binding;immune response
P26358	DNMT1	860	DNMT1-EHMT2-PCNA complex	DNA replication;DNA methylation;chromosome organization;nucleus;histone H3-K9 methylation		P14923	JUP				7140	COPII adaptor activity;COPII vesicle coating;nuclear transport;lipid metabolic process;endoplasmic reticulum
P26358	DNMT1	862	DNMT1-EHMT2 complex	DNA replication;DNA methylation;mitotic S phase;chromosome organization;nucleus;histone H3-K9 methylation		P18206	VCL				7141	COPII adaptor activity;COPII vesicle coating;endoplasmic reticulum
P26358	DNMT1	5117	RBL2 complex (DNMT1, E2F4, E2F5, HDAC1, SUV39H1, RBL2)	transcription, DNA-templated		O60674	JAK2				7143	None
P26358	DNMT1	5695	TIP5-DNMT-HDAC1 complex	regulation of RNA biosynthetic process;regulation of transcription, DNA-templated;protein acetylation;protein deacetylation;DNA binding		P25105	PTAFR				7144	None
P26358	DNMT1	6345	ZNF304-corepressor complex	DNA methylation;DNA binding;nucleus;positive regulation of methylation-dependent chromatin silencing		P29597	TYK2				7145	None
Q96CJ1	EAF2	304	SRCAP-associated chromatin remodeling complex	DNA topological change;positive regulation of transcription, DNA-templated;chromosome organization;nucleus		Q9UHA3	RSL24D1				7292	regulation of translational initiation;translation initiation factor activity
P13639	EEF2	3055	Nop56p-associated pre-rRNA complex	ribosome biogenesis;nucleus		P01138	NGF				7325	None
P18146	EGR1	5375	EGR-EP300 complex	transcription, DNA-templated		P19235	EPOR				7359	ferric iron binding;iron ion transmembrane transport;endocytosis
Q9H9B1	EHMT1	642	CtBP complex	DNA topological change;negative regulation of transcription, DNA-templated;protein deacetylation;protein hydroxylation;protein methylation;DNA binding;chromosome organization;nucleus		P01588	EPO				7363	nephron development;regulation of neuron differentiation
Q9H9B1	EHMT1	643	CtBP core complex	DNA topological change;negative regulation of transcription, DNA-templated;protein deacetylation;protein hydroxylation;protein methylation;DNA binding;chromosome organization;nucleus		P35659	DEK				7364	nephron development;regulation of neuron differentiation
Q9H9B1	EHMT1	1194	E2F-6 complex	negative regulation of transcription, DNA-templated;DNA binding;nucleus;histone H3-K9 methylation		O60313	OPA1				7366	regulation of organelle organization
Q9H9B1	EHMT1	6864	CBX3-EHMT1-NR3C1 complex	transcription, DNA-templated		P25445	FAS				7367	None
Q14232	EIF2B1	7292	EIF2B1-EIF2B2-EIF2B3-EIF2B4-EIF2B5 complex	regulation of translational initiation;translation initiation factor activity		Q9NQ66	PLCB1				7375	None
O75821	EIF3G	1097	eIF3 complex (EIF3S6, EIF3S5, EIF3S4, EIF3S3, EIF3S6IP, EIF3S2, EIF3S9, EIF3S12, EIF3S10, EIF3S8, EIF3S1, EIF3S7, PCID1)	translational initiation		O75531	BANF1				7423	dephosphorylation
O75821	EIF3G	4389	EIF3 core complex (EIF3A, EIF3B, EIF3G, EIF3I)	translational initiation		Q02539	H1-1				7424	None
O75821	EIF3G	4392	EIF3 complex (EIF3A, EIF3B, EIF3G, EIF3I, EIF3C)	translational initiation		Q9H503	BANF2				7425	regulation of sterol transport
O75821	EIF3G	4395	EIF3 complex (EIF3B, EIF3G, EIF3I)	translational initiation		O95218	ZRANB2				7427	regulation of transcription, DNA-templated;cellular response to stress
O75821	EIF3G	4403	EIF3 complex (EIF3A, EIF3B, EIF3G, EIF3I, EIF3J)	translational initiation		Q13283	G3BP1				7428	mitochondrial ribonuclease P complex
Q7L2H7	EIF3M	1097	eIF3 complex (EIF3S6, EIF3S5, EIF3S4, EIF3S3, EIF3S6IP, EIF3S2, EIF3S9, EIF3S12, EIF3S10, EIF3S8, EIF3S1, EIF3S7, PCID1)	translational initiation		O94887	FARP2				7477	ER to Golgi vesicle-mediated transport
Q99814	EPAS1	4043	NEMO-HIF2(alpha)-ARNT complex	regulation of RNA biosynthetic process;regulation of transcription, DNA-templated;I-kappaB kinase/NF-kappaB signaling		Q9H8T0	AKTIP
Q99814	EPAS1	7274	ARNTL-EPAS1 complex	DNA binding		Q9UJC3	HOOK1
Q12929	EPS8	6499	SOS1-ABI1-EPS8 complex	small GTPase mediated signal transduction;transmembrane receptor protein tyrosine kinase signaling pathway;actin cytoskeleton reorganization		Q07912	TNK2
P15036	ETS2	2695	ETS2-FOS-JUN complex	regulation of RNA biosynthetic process;regulation of transcription, DNA-templated;DNA binding;nucleus		Q5TGZ0	MICOS10
P15036	ETS2	2789	ETS2-ERG complex	regulation of RNA biosynthetic process;regulation of transcription, DNA-templated;DNA binding;nucleus		Q5XKP0	MICOS13
P15036	ETS2	2790	ETS2-ETS1 complex	regulation of RNA biosynthetic process;regulation of transcription, DNA-templated;DNA binding;nucleus		Q6UXV4	APOOL
P15036	ETS2	5293	ETS2-SMARCA4-INI1 complex	negative regulation of transcription, DNA-templated;nucleus		Q9BRQ6	CHCHD6
O60645	EXOC3	6167	Exocyst complex	vesicle tethering;exocytosis		Q9Y283	INVS
P15311	EZR	682	C-CFTR-NHERF-ezrin complex	chloride transport;ion channel activity;plasma membrane;cytoskeleton		Q9NYY8	FASTKD2
P15311	EZR	6783	CLIC5A-EZR-PODXL complex	podocyte foot;actin cytoskeleton reorganization		O75398	DEAF1
P15311	EZR	6784	SCHIP1-EZR-NHERF2 complex	podocyte foot;actin cytoskeleton reorganization		P29466	CASP1
P15311	EZR	6791	NHERF1-NPT2A-EZR complex	phosphate ion transport;cellular response to parathyroid hormone stimulus		P51878	CASP5
P15311	EZR	6793	PDZK1-NHERF1-EZR complex	microvillus organization		Q9C000	NLRP1
P98095	FBLN2	6913	ELN-FBLN2-FBN1 complex	microfibril binding		P26439	HSD3B2
Q86UX7	FERMT3	7011	FERMT3-RACK1 complex	integrin alphaL-beta2 complex;scaffold protein binding;integrin-mediated signaling pathway		Q8NE86	MCU
P06241	FYN	2321	ITGA6-ITGB4-FYN complex	protein binding;cellular component disassembly involved in execution phase of apoptosis		O43299	AP5Z1
P06241	FYN	2351	ITGB6-FYN-FN1 complex	intracellular signal transduction;integrin-mediated signaling pathway		Q2VPB7	AP5B1
P06241	FYN	2563	FGFR2-c-Cbl-Lyn-Fyn complex	proteasome-mediated ubiquitin-dependent protein catabolic process;ubiquitin-dependent protein catabolic process;signaling;fibroblast growth factor receptor signaling pathway;osteoblast differentiation		Q68DK2	ZFYVE26
P06241	FYN	2564	p21(ras)GAP-Fyn-Lyn-Yes complex, thrombin stimulated	signaling;blood coagulation		Q96JI7	SPG11
P06241	FYN	2565	CD20-LCK-LYN-FYN-p75/80 complex, (Raji human B cell line)	signaling		Q9H0R1	AP5M1
P06241	FYN	5641	PSD95-FYN-NR2A complex	signaling;plasma membrane		Q9NUS5	AP5S1
P06241	FYN	7379	FYN-KHDRBS1-PLCG1 complex	regulation of RNA metabolic process		Q9H9E1	ANKRA2
Q9BRX5	GINS3	678	GINS complex	pre-replicative complex assembly involved in nuclear cell cycle DNA replication;DNA replication origin binding;nucleus		Q15813	TBCE
Q9HD26	GOPC	7417	CFTR-GOPC-STX6 complex	regulation of late endosome to lysosome transport		Q9ULB1	NRXN1
Q13227	GPS2	15	NCOR complex	DNA topological change;negative regulation of transcription, DNA-templated;protein acetylation;protein deacetylation;chromosome organization;nucleus		P02787	TF
Q13227	GPS2	58	SMRT complex	DNA topological change;negative regulation of transcription, DNA-templated;protein acetylation;protein deacetylation;chromosome organization;nucleus		P10398	ARAF
Q13227	GPS2	425	MSH4-MSH5-GPS2 complex	DNA repair;reciprocal meiotic recombination;cellular response to DNA damage stimulus		Q15475	SIX1
Q13227	GPS2	741	NCOR-HDAC3 complex	DNA topological change;negative regulation of transcription, DNA-templated;RNA biosynthetic process;protein deacetylation;JNK cascade;chromosome organization;nucleus		Q99502	EYA1
Q13227	GPS2	2183	Kaiso-NCOR complex	DNA topological change;negative regulation of transcription, DNA-templated;protein acetylation;protein deacetylation;DNA binding;chromosome organization;nucleus		Q9NPC8	SIX2
P28799	GRN	2605	CCNT1- CDK9-GRN complex	negative regulation of transcription, DNA-templated		Q6UXK2	ISLR2
P78347	GTF2I	632	Anti-HDAC2 complex	DNA topological change;negative regulation of transcription, DNA-templated;protein deacetylation;chromosome organization;nucleus		P46734	MAP2K3
P78347	GTF2I	633	anti-BHC110 complex	DNA topological change;negative regulation of transcription, DNA-templated;protein deacetylation;chromosome organization;nucleus		Q12802	AKAP13
P78347	GTF2I	634	XFIM complex	DNA topological change;negative regulation of transcription, DNA-templated;RNA biosynthetic process;protein deacetylation;chromosome organization;nucleus		Q16512	PKN1
P78347	GTF2I	5232	TNF-alpha/Nf-kappa B signaling complex (RPL6, RPL30, RPS13, CHUK, DDX3X, NFKB2, NFKBIB, REL, IKBKG, NFKB1, MAP3K8, RELB, GLG1, NFKBIA, RELA, TNIP2, GTF2I)	I-kappaB kinase/NF-kappaB signaling;cytokine activity		Q16539	MAPK14
O14929	HAT1	1149	Histone H3.1 complex	protein complex assembly;nucleus
O14929	HAT1	1150	Histone H3.3 complex	protein complex assembly;nucleus
O00165	HAX1	6282	G alpha-13-Hax-1-cortactin-Rac complex	cell migration
O00165	HAX1	6289	prohibitin 2 complex, mitochondrial	apoptotic process;apoptotic mitochondrial changes
O00165	HAX1	6292	HAX-1-XIAP complex	apoptotic process;negative regulation of protein polyubiquitination
Q92769	HDAC2	54	SIN3 complex	DNA topological change;negative regulation of transcription, DNA-templated;protein acetylation;protein deacetylation;chromosome organization;nucleus
Q92769	HDAC2	61	Mi2/NuRD complex	DNA topological change;negative regulation of transcription, DNA-templated;RNA biosynthetic process;chromosome organization;nucleus
Q92769	HDAC2	62	MeCP1 complex	DNA topological change;negative regulation of transcription, DNA-templated;DNA binding;chromosome organization;nucleus;histone deacetylation
Q92769	HDAC2	282	SNF2h-cohesin-NuRD complex	DNA topological change;DNA binding;chromosome organization;chromosome
Q92769	HDAC2	587	NuRD.1 complex	DNA topological change;negative regulation of transcription, DNA-templated;protein deacetylation;hormone-mediated signaling pathway;signaling;chromosome organization;nucleus
Q92769	HDAC2	591	SAP complex (Sin3-associated protein complex)	DNA topological change;negative regulation of transcription, DNA-templated;protein deacetylation;chromosome organization;nucleus
Q92769	HDAC2	592	SAP complex (Sin3-associated protein complex)	DNA topological change;negative regulation of transcription, DNA-templated;chromosome organization;nucleus;protein deacetylation
Q92769	HDAC2	596	SIN3-HDAC-SAP30-ARID4 complex	DNA topological change;cell cycle arrest;negative regulation of transcription, DNA-templated;protein deacetylation;chromosome organization;nucleus
Q92769	HDAC2	614	NRD complex (Nucleosome remodeling and deacetylation complex)	DNA topological change;regulation of RNA biosynthetic process;regulation of transcription, DNA-templated;protein deacetylation;chromosome organization;nucleus
Q92769	HDAC2	620	CoREST-HDAC complex	DNA topological change;negative regulation of transcription, DNA-templated;protein deacetylation;chromosome organization;nucleus
Q92769	HDAC2	632	Anti-HDAC2 complex	DNA topological change;negative regulation of transcription, DNA-templated;protein deacetylation;chromosome organization;nucleus
Q92769	HDAC2	633	anti-BHC110 complex	DNA topological change;negative regulation of transcription, DNA-templated;protein deacetylation;chromosome organization;nucleus
Q92769	HDAC2	634	XFIM complex	DNA topological change;negative regulation of transcription, DNA-templated;RNA biosynthetic process;protein deacetylation;chromosome organization;nucleus
Q92769	HDAC2	636	BHC complex	DNA topological change;negative regulation of transcription, DNA-templated;protein deacetylation;chromosome organization;neuron differentiation;nucleus
Q92769	HDAC2	642	CtBP complex	DNA topological change;negative regulation of transcription, DNA-templated;protein deacetylation;protein hydroxylation;protein methylation;DNA binding;chromosome organization;nucleus
Q92769	HDAC2	643	CtBP core complex	DNA topological change;negative regulation of transcription, DNA-templated;protein deacetylation;protein hydroxylation;protein methylation;DNA binding;chromosome organization;nucleus
Q92769	HDAC2	650	HDAC2-asscociated core complex	DNA topological change;negative regulation of transcription, DNA-templated;protein hydroxylation;protein methylation;DNA binding;chromosome organization;nucleus;histone deacetylation
Q92769	HDAC2	659	MeCP1 complex	DNA topological change;negative regulation of transcription, DNA-templated;DNA binding;chromosome organization;nucleus;histone deacetylation
Q92769	HDAC2	691	SIN3-SAP25 complex	DNA topological change;negative regulation of transcription, DNA-templated;protein deacetylation;chromosome organization;nucleus
Q92769	HDAC2	696	BRMS1-SIN3-HDAC complex	DNA topological change;negative regulation of transcription, DNA-templated;protein deacetylation;chromosome organization;nucleus
Q92769	HDAC2	713	BRG1-SIN3A complex	DNA topological change;negative regulation of transcription, DNA-templated;DNA binding;chromosome organization;nucleus
Q92769	HDAC2	714	BRM-SIN3A complex	DNA topological change;negative regulation of transcription, DNA-templated;DNA binding;chromosome organization;nucleus
Q92769	HDAC2	738	SIN3-ING1b complex I	DNA topological change;negative regulation of transcription, DNA-templated;protein deacetylation;chromosome organization;nucleus
Q92769	HDAC2	739	SIN3-ING1b complex II	DNA topological change;negative regulation of transcription, DNA-templated;protein deacetylation;regulation of sequence-specific DNA binding transcription factor activity;chromosome organization;nucleus
Q92769	HDAC2	743	SIN3-SAP25 complex	DNA topological change;negative regulation of transcription, DNA-templated;protein deacetylation;chromosome organization;nucleus
Q92769	HDAC2	745	NCOR-SIN3-RPD3 complex	DNA topological change;negative regulation of transcription, DNA-templated;RNA biosynthetic process;protein deacetylation;hormone-mediated signaling pathway;chromosome organization;nucleus
Q92769	HDAC2	749	MeCP2-SIN3A-HDAC complex	DNA topological change;negative regulation of transcription, DNA-templated;protein deacetylation;DNA binding;embryo development ending in birth or egg hatching;chromosome organization;nucleus
Q92769	HDAC2	778	LARC complex (LCR-associated remodeling complex)	DNA topological change;DNA binding;chromosome organization;nucleus
Q92769	HDAC2	803	BRG1-SIN3A-HDAC containing SWI/SNF remodeling complex I	DNA topological change;regulation of RNA biosynthetic process;regulation of transcription, DNA-templated;protein deacetylation;protein hydroxylation;protein methylation;DNA binding;chromosome organization;nucleus
Q92769	HDAC2	806	BRM-SIN3A-HDAC complex	DNA topological change;regulation of RNA biosynthetic process;regulation of transcription, DNA-templated;protein deacetylation;protein hydroxylation;protein methylation;chromosome organization;nucleus
Q92769	HDAC2	871	BRAF53-BRCA2 complex	DNA repair;DNA topological change;mitotic cell cycle;negative regulation of transcription, DNA-templated;protein deacetylation;DNA binding;chromosome organization;neuron differentiation;nucleus
Q92769	HDAC2	886	MTA1 complex	DNA topological change;negative regulation of transcription, DNA-templated;protein deacetylation;hormone-mediated signaling pathway;chromosome organization;nucleus
Q92769	HDAC2	888	MTA2 complex	DNA topological change;negative regulation of transcription, DNA-templated;RNA biosynthetic process;chromosome organization;nucleus;histone deacetylation
Q92769	HDAC2	889	MTA1-HDAC core complex	DNA topological change;negative regulation of transcription, DNA-templated;protein deacetylation;hormone-mediated signaling pathway;chromosome organization;nucleus
Q92769	HDAC2	1133	ATR-HDAC2 complex	DNA topological change;protein acetylation;protein deacetylation;chromosome organization
Q92769	HDAC2	1134	ATR-HDAC2-CHD4 complex	DNA topological change;cell cycle checkpoint;protein acetylation;protein deacetylation;cellular response to DNA damage stimulus;chromosome organization;nucleus
Q92769	HDAC2	1233	CoREST-HDAC2 complex	DNA topological change;negative regulation of transcription, DNA-templated;protein deacetylation;chromosome organization;nucleus
Q92769	HDAC2	1257	ALL-1 supercomplex	DNA topological change;regulation of RNA biosynthetic process;regulation of transcription, DNA-templated;protein deacetylation;protein hydroxylation;protein methylation;chromosome organization;nucleus
Q92769	HDAC2	1505	NCOR2 complex	DNA topological change;negative regulation of transcription, DNA-templated;RNA biosynthetic process;protein deacetylation;chromosome organization;nucleus
Q92769	HDAC2	2657	ESR1-CDK7-CCNH-MNAT1-MTA1-HDAC2 complex	regulation of RNA biosynthetic process;regulation of transcription, DNA-templated;protein phosphorylation;nucleus;regulation of intracellular estrogen receptor signaling pathway
Q92769	HDAC2	2721	HCF-1 complex	DNA topological change;cytokinesis;barrier septum assembly;regulation of RNA biosynthetic process;regulation of transcription, DNA-templated;cell morphogenesis;cell growth;chromosome organization;nucleus;histone deacetylation;histone methylation
Q92769	HDAC2	2814	BRCA1-HDAC1-HDAC2 complex	DNA repair;protein deacetylation;nucleus
Q92769	HDAC2	2851	ING2 complex	DNA topological change;mitotic cell cycle;regulation of cell cycle;protein acetylation;protein deacetylation;apoptotic process;angiogenesis;chromosome organization;nucleus
Q92769	HDAC2	3048	mSin3A complex	DNA topological change;negative regulation of transcription, DNA-templated;protein deacetylation;DNA binding;chromosome organization;nucleus
Q92769	HDAC2	3053	mSin3A-HDAC1-HDAC2 complex	DNA topological change;negative regulation of transcription, DNA-templated;protein deacetylation;chromosome organization;nucleus
Q92769	HDAC2	3054	MAD1-mSin3A-HDAC2 complex	DNA topological change;regulation of RNA biosynthetic process;regulation of transcription, DNA-templated;protein deacetylation;chromosome organization;nucleus
Q92769	HDAC2	3167	NCOR-SIN3-HDAC-HESX1 complex	DNA topological change;negative regulation of transcription, DNA-templated;protein deacetylation;DNA binding;Notch signaling pathway;chromosome organization;nucleus;pituitary gland development
Q92769	HDAC2	6243	AJUBA-GFI1-HDAC2 complex	negative regulation of transcription, DNA-templated
Q92769	HDAC2	6373	MiDAC complex	None
Q92769	HDAC2	6421	DNTTIP1-ZNF541-HDAC1-HDAC2 complex	histone deacetylase complex;histone deacetylase activity
Q92769	HDAC2	6771	TBX20-HDAC2 repressor complex	negative regulation of transcription, DNA-templated
Q92769	HDAC2	7225	CDH4-HDAC2-MTA2-RBBP7-TWIST1 complex	regulation of sequence-specific DNA binding transcription factor activity;regulation of cell migration
Q16665	HIF1A	298	VEGF transcriptional complex	regulation of RNA biosynthetic process;regulation of transcription, DNA-templated;nucleus
Q16665	HIF1A	5273	VHL-TBP1-HIF1A complex	proteasome-mediated ubiquitin-dependent protein catabolic process;ubiquitin-dependent protein catabolic process;response to reactive oxygen species;response to oxidative stress
Q16665	HIF1A	5276	HIF1A-OS9-EGLN1 complex	regulation of RNA biosynthetic process;regulation of transcription, DNA-templated;response to reactive oxygen species;response to oxidative stress
Q16665	HIF1A	5277	HIF1A-OS9-EGLN3 complex	regulation of RNA biosynthetic process;regulation of transcription, DNA-templated;response to reactive oxygen species;response to oxidative stress
Q16665	HIF1A	5382	ARNT-HIF1A complex	positive regulation of transcription, DNA-templated;nucleus
Q16665	HIF1A	6485	HIF1alpha-VHL-ElonginB-ElonginC complex	oxygen homeostasis
Q16665	HIF1A	7273	ARNTL-HIF1A complex	DNA binding
P49773	HINT1	7324	HINT1-TIP60 complex	positive regulation of transcription, DNA-templated;regulation of apoptotic process
P49773	HINT1	7325	HINT1-UBC3-RBX1 complex	None
P49773	HINT1	7326	HINT1-SP1 complex	regulation of transcription, DNA-templated
P09651	HNRNPA1	1181	C complex spliceosome	RNA splicing;RNA binding;nucleus
P09651	HNRNPA1	3055	Nop56p-associated pre-rRNA complex	ribosome biogenesis;nucleus
P22626	HNRNPA2B1	999	p23 protein complex	protein binding;regulation of programmed cell death
P22626	HNRNPA2B1	1181	C complex spliceosome	RNA splicing;RNA binding;nucleus
O43390	HNRNPR	1181	C complex spliceosome	RNA splicing;RNA binding;nucleus
O43390	HNRNPR	1223	H2AX complex, isolated from cells without IR exposure	DNA topological change;cell cycle checkpoint;DNA-templated transcription, elongation;chromosome organization;nucleus
O43390	HNRNPR	3082	DGCR8 multiprotein complex	RNA processing;nucleus
Q92902	HPS1	11	BLOC-3 (biogenesis of lysosome-related organelles complex 3)	endosome organization;lysosome organization;vacuole organization
O43464	HTRA2	5317	LATS1-HTRA2-BIRC4 complex	cell death
P01871	IGHM	6820	APOL1 complex B (APOL1, APOA1, HPR, FN1, IGHM)	regulation of plasma lipoprotein particle levels
Q13418	ILK	5498	ILK-PARVB-ARHGEF6 complex	small GTPase mediated signal transduction;actin cytoskeleton organization
Q13418	ILK	6510	ILK-SERCA2A-PLN complex	regulation of relaxation of cardiac muscle;Z disc
Q13418	ILK	6512	ILK-HSP90-CDC37 complex	None
Q13418	ILK	6919	ILK-LIMS1-PARVA complex	cell migration;apoptotic process;regulation of cell shape;cell-matrix adhesion
Q13418	ILK	6920	ILK-LIMS2-PARVA complex	cell migration;regulation of cell shape;cell-matrix adhesion
P06213	INSR	1093	SNX complex (SNX1, SNX1a, SNX2, SNX4, INSR)	protein transporter activity;insulin receptor signaling pathway;insulin receptor binding
P06213	INSR	2577	Sam68-p85 P13K-IRS-1-IR signaling complex	insulin receptor signaling pathway;cytoplasm
Q13576	IQGAP2	5220	CHUK-IQGAP2-AKAP8L-RELA-TNIP2 complex	intracellular signal transduction
Q13576	IQGAP2	5233	TNF-alpha/NF-kappa B signaling complex 5	I-kappaB kinase/NF-kappaB signaling;cytokine activity
P16144	ITGB4	2318	ITGA6-ITGB4-Laminin10/12 complex	cell adhesion
P16144	ITGB4	2319	ITGA6-ITGB4-Laminin10/12 complex	cell adhesion
P16144	ITGB4	2320	ITGA6-ITGB4-CD151 complex	protein binding;cell-matrix adhesion
P16144	ITGB4	2321	ITGA6-ITGB4-FYN complex	protein binding;cellular component disassembly involved in execution phase of apoptosis
P16144	ITGB4	2322	ITGA6-ITGB4-LAMA5 complex	cell adhesion
P16144	ITGB4	2323	ITGA6-ITGB4 complex	signaling;movement of cell or subcellular component
P16144	ITGB4	2770	ITGA6-ITGB4-CD9 complex	movement of cell or subcellular component
P16144	ITGB4	3096	ITGA6-ITGB4-SHC1-GRB2 complex	signaling;cytoskeleton organization
P16144	ITGB4	6798	S1PR1-c-Met-ITGB4 complex, HGF- or S1P-induced	establishment of endothelial barrier;membrane raft
Q9NQC1	JADE2	2847	ING4 complex (ING4, JADE2, KAT7, MEAF6)	mitotic cell cycle;regulation of cell cycle;angiogenesis
Q9NQC1	JADE2	7254	ING5 complex (ING5, JADE2, KAT7, MEAF6)	apoptotic process;mitotic cell cycle;regulation of cell cycle
P23458	JAK1	5564	LMO4-gp130 complex	positive regulation of transcription, DNA-templated;signaling
Q14654	KCNJ11	6654	KCNJ11-ABCC9 complex	regulation of potassium ion transmembrane transport
O15230	LAMA5	2318	ITGA6-ITGB4-Laminin10/12 complex	cell adhesion
O15230	LAMA5	2319	ITGA6-ITGB4-Laminin10/12 complex	cell adhesion
O15230	LAMA5	2322	ITGA6-ITGB4-LAMA5 complex	cell adhesion
Q4G0J3	LARP7	7566	7SK RNP complex	negative regulation of transcription, DNA-templated
P06239	LCK	1067	CD8A-LCK complex	transmembrane receptor protein tyrosine kinase signaling pathway;immune response;plasma membrane
P06239	LCK	2559	p56(LCK)-CAML complex	transmembrane receptor protein tyrosine kinase signaling pathway;T cell differentiation
P06239	LCK	2565	CD20-LCK-LYN-FYN-p75/80 complex, (Raji human B cell line)	signaling
P06239	LCK	2944	Notch1-p56lck-PI3K complex	positive regulation of transcription, DNA-templated;Notch signaling pathway;negative regulation of apoptotic process;T cell differentiation
P06239	LCK	2955	LCK-SLP76-PLC-gamma-1-LAT complex, pervanadate-activated	transmembrane receptor protein tyrosine kinase signaling pathway;response to stimulus
P06239	LCK	6842	EphA1 receptor signaling complex	T cell migration;signaling
Q96PV6	LENG8	1154	DSS1 complex	nucleus
P17931	LGALS3	1746	SMN containing complex	RNA splicing;RNA biosynthetic process;protein complex assembly;RNA binding;nucleus
P17931	LGALS3	6951	NG2-galectin-3-alpha3beta1-integrin complex	regulation of angiogenesis
Q06643	LTB	120	Lymphotoxin beta receptor complex	cell surface receptor signaling pathway;apoptotic process
P31153	MAT2A	7191	Methionine adenosyltransferase alpha2 beta-v1	None
P43243	MATR3	335	p54(nrb)-PSF-matrin3 complex	RNA binding;RNA transport;RNA transmembrane transporter activity;nucleus
P43243	MATR3	7285	HEXIM1-DNA-PK-paraspeckle components-ribonucleoprotein complex	regulation of innate immune response;nucleus
Q00987	MDM2	98	p300-MDM2-p53 protein complex	regulation of RNA biosynthetic process;regulation of transcription, DNA-templated;enzyme regulator activity;regulation of catalytic activity;nucleus
Q00987	MDM2	2670	Er-alpha-p53-hdm2 complex	enzyme regulator activity;regulation of catalytic activity
Q00987	MDM2	3172	NUMB-TP53-MDM2 complex	protein binding;Notch signaling pathway;signaling
Q00987	MDM2	5331	YY1-MDM2-p53 complex	protein ubiquitination;proteasome-mediated ubiquitin-dependent protein catabolic process;ubiquitin-dependent protein catabolic process
Q00987	MDM2	6127	DAXX-MDM2-USP7 complex	DNA damage response, detection of DNA damage;regulation of proteasomal protein catabolic process;nucleoplasm
Q00987	MDM2	7180	p53-MDM2 complex	regulation of ubiquitin protein ligase activity
Q00987	MDM2	7249	ERS1-MDM2 complex	None
O15151	MDM4	7250	ESR1-MDM4 complex	None
O60244	MED14	66	TRAP complex	positive regulation of transcription, DNA-templated;receptor regulator activity;hormone-mediated signaling pathway;signaling;nucleus
O60244	MED14	228	SMCC complex	positive regulation of transcription, DNA-templated;negative regulation of transcription, DNA-templated;nucleus
O60244	MED14	229	NAT complex	negative regulation of transcription, DNA-templated;protein binding;nucleus
O60244	MED14	230	Mediator complex	positive regulation of transcription, DNA-templated;nucleus
O60244	MED14	232	ARC complex	positive regulation of transcription, DNA-templated;protein binding;intracellular signal transduction;nucleus
O60244	MED14	284	CRSP complex	positive regulation of transcription, DNA-templated;protein binding;chromosome
O60244	MED14	287	ARC-L complex	protein binding;regulation of sequence-specific DNA binding transcription factor activity;chromosome
O60244	MED14	288	ARC complex	positive regulation of transcription, DNA-templated;regulation of sequence-specific DNA binding transcription factor activity;chromosome
O60244	MED14	300	PC2 complex	positive regulation of transcription, DNA-templated;protein binding;nucleus
O60244	MED14	301	SMCC complex	regulation of RNA biosynthetic process;regulation of transcription, DNA-templated;protein binding;nucleus
O60244	MED14	441	TFTC-type histone acetyl transferase complex	DNA topological change;regulation of RNA biosynthetic process;regulation of transcription, DNA-templated;signaling;chromosome organization;nucleus;receptor binding;histone acetylation
O60244	MED14	535	TRAP complex	regulation of RNA biosynthetic process;regulation of transcription, DNA-templated;regulation of sequence-specific DNA binding transcription factor activity;hormone-mediated signaling pathway;signaling;nucleus
O60244	MED14	547	SMCC complex	regulation of RNA biosynthetic process;regulation of transcription, DNA-templated;protein binding;regulation of sequence-specific DNA binding transcription factor activity;nucleus
O60244	MED14	548	DRIP complex	positive regulation of transcription, DNA-templated;regulation of sequence-specific DNA binding transcription factor activity;hormone-mediated signaling pathway;signaling;nucleus;histone acetylation
O60244	MED14	898	Mediator complex 1	positive regulation of transcription, DNA-templated;protein binding;regulation of sequence-specific DNA binding transcription factor activity;nucleus
O60244	MED14	900	Mediator complex 2	positive regulation of transcription, DNA-templated;protein binding;regulation of sequence-specific DNA binding transcription factor activity;nucleus
O60244	MED14	909	ARC92-Mediator complex	positive regulation of transcription, DNA-templated;protein binding;regulation of sequence-specific DNA binding transcription factor activity;nucleus
O60244	MED14	910	CRSP-Mediator 2 complex	positive regulation of transcription, DNA-templated;protein binding;regulation of sequence-specific DNA binding transcription factor activity;nucleus
O60244	MED14	2600	BRD4 complex	DNA-templated transcription, elongation;positive regulation of transcription, DNA-templated;nucleus;phosphorylation of RNA polymerase II C-terminal domain
O60244	MED14	5450	Mediator complex	positive regulation of transcription, DNA-templated;protein binding;regulation of sequence-specific DNA binding transcription factor activity;nucleus
O60244	MED14	7581	ESR1-TRAP/Mediator coactivator-complex	mRNA transcription;nucleus;regulation of transcription, DNA-templated;mediator complex
O60244	MED14	7582	ESR2-TRAP/Mediator coactivator complex	mediator complex;mRNA transcription;nucleus;regulation of transcription, DNA-templated
Q13503	MED21	228	SMCC complex	positive regulation of transcription, DNA-templated;negative regulation of transcription, DNA-templated;nucleus
Q13503	MED21	229	NAT complex	negative regulation of transcription, DNA-templated;protein binding;nucleus
Q13503	MED21	230	Mediator complex	positive regulation of transcription, DNA-templated;nucleus
Q13503	MED21	284	CRSP complex	positive regulation of transcription, DNA-templated;protein binding;chromosome
Q13503	MED21	287	ARC-L complex	protein binding;regulation of sequence-specific DNA binding transcription factor activity;chromosome
Q13503	MED21	288	ARC complex	positive regulation of transcription, DNA-templated;regulation of sequence-specific DNA binding transcription factor activity;chromosome
Q13503	MED21	300	PC2 complex	positive regulation of transcription, DNA-templated;protein binding;nucleus
Q13503	MED21	301	SMCC complex	regulation of RNA biosynthetic process;regulation of transcription, DNA-templated;protein binding;nucleus
Q13503	MED21	535	TRAP complex	regulation of RNA biosynthetic process;regulation of transcription, DNA-templated;regulation of sequence-specific DNA binding transcription factor activity;hormone-mediated signaling pathway;signaling;nucleus
Q13503	MED21	547	SMCC complex	regulation of RNA biosynthetic process;regulation of transcription, DNA-templated;protein binding;regulation of sequence-specific DNA binding transcription factor activity;nucleus
Q13503	MED21	2825	BRCA1-RNA polymerase II complex	transcription, DNA-templated;DNA binding;nucleus
Q13503	MED21	3060	RNA polymerase II complex (RPB1, RAP74, CDK8, CYCC, SRB7, BAF190, BAF47), chromatin structure modifying	DNA topological change;transcription, DNA-templated;DNA binding;nucleus
Q13503	MED21	3064	RNA polymerase II complex, chromatin structure modifying	DNA topological change;transcription, DNA-templated;DNA binding;nucleus
Q13503	MED21	3065	RNA polymerase II complex, chromatin structure modifying	DNA topological change;transcription, DNA-templated;DNA binding;nucleus
Q13503	MED21	3066	RNA polymerase II complex, chromatin structure modifying	DNA topological change;transcription, DNA-templated;DNA binding;nucleus
Q13503	MED21	3067	RNA polymerase II complex, (CDK8 complex), chromatin structure modifying	DNA topological change;transcription, DNA-templated;DNA binding;nucleus
Q13503	MED21	5450	Mediator complex	positive regulation of transcription, DNA-templated;protein binding;regulation of sequence-specific DNA binding transcription factor activity;nucleus
Q13503	MED21	7581	ESR1-TRAP/Mediator coactivator-complex	mRNA transcription;nucleus;regulation of transcription, DNA-templated;mediator complex
Q13503	MED21	7582	ESR2-TRAP/Mediator coactivator complex	mediator complex;mRNA transcription;nucleus;regulation of transcription, DNA-templated
O75448	MED24	66	TRAP complex	positive regulation of transcription, DNA-templated;receptor regulator activity;hormone-mediated signaling pathway;signaling;nucleus
O75448	MED24	228	SMCC complex	positive regulation of transcription, DNA-templated;negative regulation of transcription, DNA-templated;nucleus
O75448	MED24	230	Mediator complex	positive regulation of transcription, DNA-templated;nucleus
O75448	MED24	232	ARC complex	positive regulation of transcription, DNA-templated;protein binding;intracellular signal transduction;nucleus
O75448	MED24	284	CRSP complex	positive regulation of transcription, DNA-templated;protein binding;chromosome
O75448	MED24	287	ARC-L complex	protein binding;regulation of sequence-specific DNA binding transcription factor activity;chromosome
O75448	MED24	288	ARC complex	positive regulation of transcription, DNA-templated;regulation of sequence-specific DNA binding transcription factor activity;chromosome
O75448	MED24	300	PC2 complex	positive regulation of transcription, DNA-templated;protein binding;nucleus
O75448	MED24	301	SMCC complex	regulation of RNA biosynthetic process;regulation of transcription, DNA-templated;protein binding;nucleus
O75448	MED24	441	TFTC-type histone acetyl transferase complex	DNA topological change;regulation of RNA biosynthetic process;regulation of transcription, DNA-templated;signaling;chromosome organization;nucleus;receptor binding;histone acetylation
O75448	MED24	535	TRAP complex	regulation of RNA biosynthetic process;regulation of transcription, DNA-templated;regulation of sequence-specific DNA binding transcription factor activity;hormone-mediated signaling pathway;signaling;nucleus
O75448	MED24	547	SMCC complex	regulation of RNA biosynthetic process;regulation of transcription, DNA-templated;protein binding;regulation of sequence-specific DNA binding transcription factor activity;nucleus
O75448	MED24	548	DRIP complex	positive regulation of transcription, DNA-templated;regulation of sequence-specific DNA binding transcription factor activity;hormone-mediated signaling pathway;signaling;nucleus;histone acetylation
O75448	MED24	910	CRSP-Mediator 2 complex	positive regulation of transcription, DNA-templated;protein binding;regulation of sequence-specific DNA binding transcription factor activity;nucleus
O75448	MED24	2600	BRD4 complex	DNA-templated transcription, elongation;positive regulation of transcription, DNA-templated;nucleus;phosphorylation of RNA polymerase II C-terminal domain
O75448	MED24	5450	Mediator complex	positive regulation of transcription, DNA-templated;protein binding;regulation of sequence-specific DNA binding transcription factor activity;nucleus
O75448	MED24	7581	ESR1-TRAP/Mediator coactivator-complex	mRNA transcription;nucleus;regulation of transcription, DNA-templated;mediator complex
O75448	MED24	7582	ESR2-TRAP/Mediator coactivator complex	mediator complex;mRNA transcription;nucleus;regulation of transcription, DNA-templated
Q9NPJ6	MED4	230	Mediator complex	positive regulation of transcription, DNA-templated;nucleus
Q9NPJ6	MED4	232	ARC complex	positive regulation of transcription, DNA-templated;protein binding;intracellular signal transduction;nucleus
Q9NPJ6	MED4	535	TRAP complex	regulation of RNA biosynthetic process;regulation of transcription, DNA-templated;regulation of sequence-specific DNA binding transcription factor activity;hormone-mediated signaling pathway;signaling;nucleus
Q9NPJ6	MED4	547	SMCC complex	regulation of RNA biosynthetic process;regulation of transcription, DNA-templated;protein binding;regulation of sequence-specific DNA binding transcription factor activity;nucleus
Q9NPJ6	MED4	548	DRIP complex	positive regulation of transcription, DNA-templated;regulation of sequence-specific DNA binding transcription factor activity;hormone-mediated signaling pathway;signaling;nucleus;histone acetylation
Q9NPJ6	MED4	867	TRAP-SMCC mediator complex	positive regulation of transcription, DNA-templated;protein binding;nucleus
Q9NPJ6	MED4	910	CRSP-Mediator 2 complex	positive regulation of transcription, DNA-templated;protein binding;regulation of sequence-specific DNA binding transcription factor activity;nucleus
Q9NPJ6	MED4	5450	Mediator complex	positive regulation of transcription, DNA-templated;protein binding;regulation of sequence-specific DNA binding transcription factor activity;nucleus
Q9NPJ6	MED4	5614	Emerin complex 32	DNA topological change;chromosome organization;nucleus
Q9Y605	MRFAP1	723	MRG15-PAM14-RB complex	positive regulation of transcription, DNA-templated;cell aging;nucleus
P55209	NAP1L1	3055	Nop56p-associated pre-rRNA complex	ribosome biogenesis;nucleus
Q15596	NCOA2	2727	SRC-3 complex	positive regulation of transcription, DNA-templated;protein acetylation;protein deacetylation;I-kappaB kinase/NF-kappaB signaling;signaling;inflammatory response;nucleus
Q15596	NCOA2	2728	SRC-1 complex	I-kappaB kinase/NF-kappaB signaling;signaling;nucleus
Q9Y6Q9	NCOA3	4	Multisubunit ACTR coactivator complex	positive regulation of transcription, DNA-templated;signaling;nucleus
Q9Y6Q9	NCOA3	1054	ESR1-RELA-BCL3-NCOA3 complex	regulation of RNA biosynthetic process;regulation of transcription, DNA-templated;signaling
Q9Y6Q9	NCOA3	2124	IKK-alpha--ER-alpha-AIB1 complex	regulation of transcription, DNA-templated;protein phosphorylation;DNA binding;cellular response to estrogen stimulus;intracellular estrogen receptor signaling pathway
Q9Y6Q9	NCOA3	2727	SRC-3 complex	positive regulation of transcription, DNA-templated;protein acetylation;protein deacetylation;I-kappaB kinase/NF-kappaB signaling;signaling;inflammatory response;nucleus
Q9Y6Q9	NCOA3	2829	RSmad complex	regulation of RNA biosynthetic process;regulation of transcription, DNA-templated;transforming growth factor beta receptor signaling pathway;nucleus
Q9Y6Q9	NCOA3	6451	MAK-ACTR-AR complex	regulation of androgen receptor signaling pathway;regulation of transcription, DNA-templated
Q99519	NEU1	1379	GALNS-lysosomal hydrolase 1.27 MDa complex	polysaccharide metabolic process;polysaccharide biosynthetic process;polysaccharide catabolic process;vacuole;lysosome
P19838	NFKB1	575	ABIN2-NFKB1-MAP3K8 complex	protein stabilization;protein folding;protein binding;intracellular signal transduction
P19838	NFKB1	3045	hs4 enhancer complex (faster migrating complex)	regulation of RNA biosynthetic process;regulation of transcription, DNA-templated;DNA binding;I-kappaB kinase/NF-kappaB signaling;B cell differentiation;nucleus
P19838	NFKB1	5193	TNF-alpha/NF-kappa B signaling complex (CHUK, KPNA3, NFKB2, NFKBIB, REL, IKBKG, NFKB1, NFKBIE, RELB, NFKBIA, RELA, TNIP2)	I-kappaB kinase/NF-kappaB signaling;cytokine activity
P19838	NFKB1	5230	CHUK-NFKB2-REL-IKBKG-SPAG9-NFKB1-NFKBIE-COPB2-TNIP1-NFKBIA-RELA-TNIP2 complex	I-kappaB kinase/NF-kappaB signaling
P19838	NFKB1	5232	TNF-alpha/Nf-kappa B signaling complex (RPL6, RPL30, RPS13, CHUK, DDX3X, NFKB2, NFKBIB, REL, IKBKG, NFKB1, MAP3K8, RELB, GLG1, NFKBIA, RELA, TNIP2, GTF2I)	I-kappaB kinase/NF-kappaB signaling;cytokine activity
P19838	NFKB1	5233	TNF-alpha/NF-kappa B signaling complex 5	I-kappaB kinase/NF-kappaB signaling;cytokine activity
P19838	NFKB1	5460	p50-p65 NF(kappa)B complex	positive regulation of transcription, DNA-templated;I-kappaB kinase/NF-kappaB signaling
P19838	NFKB1	5461	p50-p65 NF(kappa)B-SRC1 complex	positive regulation of transcription, DNA-templated;I-kappaB kinase/NF-kappaB signaling
P19838	NFKB1	5464	IKBA-p50-p65 Nf(kappa)B complex	I-kappaB kinase/NF-kappaB signaling;signaling;cytoplasm
P19838	NFKB1	7316	NFKB1-STAT3 complex	transcriptional activator activity, RNA polymerase II core promoter proximal region sequence-specific binding
P25963	NFKBIA	2724	Ubiquitin E3 ligase (NFKBIA, BTRC, CUL1, SKP1A)	protein ubiquitination;proteasome-mediated ubiquitin-dependent protein catabolic process;ubiquitin-dependent protein catabolic process
P25963	NFKBIA	2725	Ubiquitin E3 ligase (NFKBIA, FBXW11, CUL1, SKP1A)	protein ubiquitination;proteasome-mediated ubiquitin-dependent protein catabolic process;ubiquitin-dependent protein catabolic process;cytoplasm;regulation of I-kappaB kinase/NF-kappaB signaling
P25963	NFKBIA	5193	TNF-alpha/NF-kappa B signaling complex (CHUK, KPNA3, NFKB2, NFKBIB, REL, IKBKG, NFKB1, NFKBIE, RELB, NFKBIA, RELA, TNIP2)	I-kappaB kinase/NF-kappaB signaling;cytokine activity
P25963	NFKBIA	5230	CHUK-NFKB2-REL-IKBKG-SPAG9-NFKB1-NFKBIE-COPB2-TNIP1-NFKBIA-RELA-TNIP2 complex	I-kappaB kinase/NF-kappaB signaling
P25963	NFKBIA	5232	TNF-alpha/Nf-kappa B signaling complex (RPL6, RPL30, RPS13, CHUK, DDX3X, NFKB2, NFKBIB, REL, IKBKG, NFKB1, MAP3K8, RELB, GLG1, NFKBIA, RELA, TNIP2, GTF2I)	I-kappaB kinase/NF-kappaB signaling;cytokine activity
P25963	NFKBIA	5464	IKBA-p50-p65 Nf(kappa)B complex	I-kappaB kinase/NF-kappaB signaling;signaling;cytoplasm
P25963	NFKBIA	5467	IKB(alpha)-RELA-cREL complex	regulation of RNA biosynthetic process;regulation of transcription, DNA-templated;I-kappaB kinase/NF-kappaB signaling;signaling;cytoplasm
P25963	NFKBIA	5475	MURR1-NF(kappa)Bp65-IKBA complex	I-kappaB kinase/NF-kappaB signaling
Q13952	NFYC	4478	CBF-DNA complex	regulation of RNA biosynthetic process;regulation of transcription, DNA-templated;DNA binding;nucleus
Q13952	NFYC	4498	p32-CBF-DNA complex	negative regulation of transcription, DNA-templated;DNA binding;nucleus
Q92982	NINJ1	6466	NINJ1 homo-oligomer complex	cell adhesion
Q9C000	NLRP1	6317	NLRP1 inflammasome	interleukin-1-mediated signaling pathway
P46531	NOTCH1	2639	HES1 promoter-Notch enhancer complex	positive regulation of transcription, DNA-templated;DNA binding;Notch signaling pathway;nucleus
P46531	NOTCH1	2897	RBPJ-NOTCH1-MAML1 complex	positive regulation of transcription, DNA-templated;DNA binding;Notch signaling pathway;nucleus
P46531	NOTCH1	2907	RBP-Jkappa-Notch1 complex	positive regulation of transcription, DNA-templated;DNA binding;Notch signaling pathway;nucleus
P46531	NOTCH1	2944	Notch1-p56lck-PI3K complex	positive regulation of transcription, DNA-templated;Notch signaling pathway;negative regulation of apoptotic process;T cell differentiation
P46531	NOTCH1	2946	YY1-Notch1-RBP-Jkappa complex	positive regulation of transcription, DNA-templated;DNA binding;Notch signaling pathway;nucleus
P46531	NOTCH1	2947	YY1-Notch1 complex	DNA binding;Notch signaling pathway;nucleus
P16083	NQO2	7266	AKT1-NQO2 complex	inflammatory response;cell proliferation;protein kinase B signaling
O75665	OFD1	6441	KIAA0753-FOR20-OFD1 complex	cilium assembly;centriolar satellite;ciliary basal body organization
P11940	PABPC1	351	Spliceosome	RNA splicing;RNA binding;nucleus
P11940	PABPC1	1181	C complex spliceosome	RNA splicing;RNA binding;nucleus
P11940	PABPC1	1223	H2AX complex, isolated from cells without IR exposure	DNA topological change;cell cycle checkpoint;DNA-templated transcription, elongation;chromosome organization;nucleus
P11940	PABPC1	1307	Multiprotein complex (mRNA turnover)	RNA catabolic process;cytoplasm
P11940	PABPC1	7563	LARP1-PABPC1-RYDEN complex	defense response to virus
P51003	PAPOLA	5228	REL-MAP3K8-RELA-TNIP2-PAPOLA complex	I-kappaB kinase/NF-kappaB signaling
O94913	PCF11	1141	CF IIAm complex (Cleavage factor IIAm complex)	RNA 3'-end processing;mRNA 3'-end processing;nucleus
P30101	PDIA3	280	HMGB1-HMGB2-HSC70-ERP60-GAPDH complex	DNA repair;DNA binding;cellular response to DNA damage stimulus;nucleus
Q9NTI5	PDS5B	5432	Sororin-cohesin complex	mitotic cell cycle;chromosome segregation;nucleus
P42356	PI4KA	725	P2X7 receptor signalling complex	ion transport;ion channel activity;cell surface receptor signaling pathway;cytoskeleton organization;plasma membrane
P42356	PI4KA	6890	Phosphatidylinositol 4-kinase complex	plasma membrane;myelination;phosphatidylinositol biosynthetic process
Q14442	PIGH	118	GPI-GnT activity complex	phospholipid metabolic process;phospholipid biosynthetic process;phospholipid catabolic process;endoplasmic reticulum
Q9BXM7	PINK1	5832	PINK1-MIRO2-Milton complex	vesicle-mediated transport;mitochondrial outer membrane
Q9BXM7	PINK1	5837	PPD complex	proteasome-mediated ubiquitin-dependent protein catabolic process;ubiquitin-dependent protein catabolic process;cytoplasm
P14618	PKM	7284	GSK3B-HSP90AA1-PKM2 complex	regulation of protein phosphorylation
P14618	PKM	7403	SREBP-1a-PKM2 complex	regulation of lipid biosynthetic process;cell proliferation
O60664	PLIN3	5280	RAB9-TIP47-MPRI complex	intracellular protein transport;protein targeting;protein transport;vesicle-mediated transport
P49005	POLD2	297	PCNA-DNA polymerase delta complex	DNA replication;DNA repair;nucleus
P49005	POLD2	1111	DNA synthesome complex (17 subunits)	DNA replication;nucleus
P19387	POLR2C	103	RNA polymerase II holoenzyme complex	transcription, DNA-templated;DNA binding;nucleus
P19387	POLR2C	104	RNA polymerase II core complex	transcription, DNA-templated;DNA binding;nucleus
P19387	POLR2C	2685	RNA polymerase II (RNAPII)	transcription, DNA-templated;DNA binding;nucleus
P19387	POLR2C	2686	BRCA1-core RNA polymerase II complex	transcription, DNA-templated;DNA binding;nucleus
P19387	POLR2C	2812	RPAP1-RPB2-RPB3 complex	transcription, DNA-templated;nucleus
P19387	POLR2C	2825	BRCA1-RNA polymerase II complex	transcription, DNA-templated;DNA binding;nucleus
Q01860	POU5F1	2801	OCT4-SOX2 DNA-protein complex	regulation of RNA biosynthetic process;regulation of transcription, DNA-templated;DNA binding;embryo development ending in birth or egg hatching;nucleus
P67775	PPP2CA	5876	PPP2R1A-PPP2R1B-PPP2CA-PPME1-EIF4A1 complex	protein dephosphorylation
P67775	PPP2CA	6182	PP2A A/C-striatin complex	protein dephosphorylation;calcium-mediated signaling
P67775	PPP2CA	6183	PP2A A/C-SG2NA complex	protein dephosphorylation;calcium-mediated signaling
P67775	PPP2CA	7005	PP2A-NR3A complex	regulation of synaptic plasticity;regulation of phosphoprotein phosphatase activity
P67775	PPP2CA	7251	IGBP1-MID1-PPP2CA complex	None
Q96BP3	PPWD1	351	Spliceosome	RNA splicing;RNA binding;nucleus
Q96BP3	PPWD1	1181	C complex spliceosome	RNA splicing;RNA binding;nucleus
P13861	PRKAR2A	517	AKAP5-PRKAR2A-PPP3CA complex	protein targeting;protein transport;protein phosphorylation;protein dephosphorylation;plasma membrane;cytoskeleton;regulation of synaptic plasticity;calcium-mediated signaling
P13861	PRKAR2A	520	KCNQ1 macromolecular complex	ion channel activity;cAMP-mediated signaling;response to stimulus
P13861	PRKAR2A	878	PKA (RII-alpha and RII-beta)-AKAP5-ADRB1 complex	G-protein coupled receptor signaling pathway;receptor recycling;protein kinase A signaling
P13861	PRKAR2A	4869	beta(1)-AR receptosome (ADRB1-SAP97-AKAP79-PRKAR2A)	protein targeting;protein phosphorylation;G-protein coupled receptor signaling pathway;receptor recycling
P13861	PRKAR2A	7127	GSKIP-GSK3B-PRKAR2A complex	Wnt signaling pathway;protein phosphorylation;catenin import into nucleus
P13861	PRKAR2A	7130	PRKAR2A-GSKIP-GSK3B-DNM1L complex	mitochondrial translational elongation;response to oxidative stress;protein phosphorylation
P07602	PSAP	7099	ASAH1-NR5A1-SAPD complex	RNA polymerase II transcription factor activity, ligand-activated sequence-specific DNA binding;transcription coactivator activity
P25786	PSMA1	181	26S proteasome	proteasome-mediated ubiquitin-dependent protein catabolic process;ubiquitin-dependent protein catabolic process;protein binding;response to stress;cytoplasm;nucleus
P25786	PSMA1	191	20S proteasome	protein processing;proteasome-mediated ubiquitin-dependent protein catabolic process;ubiquitin-dependent protein catabolic process;response to stress;cytoplasm;nucleus
P25786	PSMA1	192	PA28-20S proteasome	protein processing;proteasome-mediated ubiquitin-dependent protein catabolic process;ubiquitin-dependent protein catabolic process;response to stress;cytoplasm;nucleus
P25786	PSMA1	193	PA700-20S-PA28 complex	proteasome-mediated ubiquitin-dependent protein catabolic process;protein binding;peptidase activator activity
P25786	PSMA1	194	PA28gamma-20S proteasome	protein processing;proteasome-mediated ubiquitin-dependent protein catabolic process;ubiquitin-dependent protein catabolic process;response to stress;cytoplasm;nucleus
P25786	PSMA1	5209	Ubiquilin-proteasome complex	proteasome-mediated ubiquitin-dependent protein catabolic process;ubiquitin-dependent protein catabolic process
P25786	PSMA1	6985	ProTalpha C5 complex	ethanolamine-phosphate cytidylyltransferase activity
P25786	PSMA1	7298	ACTB-ANP32A-C1QBP-PSMA1-PTMA-PSMA1 complex	cell proliferation;negative regulation of apoptotic process;regulation of mitochondrial membrane permeability
O14818	PSMA7	181	26S proteasome	proteasome-mediated ubiquitin-dependent protein catabolic process;ubiquitin-dependent protein catabolic process;protein binding;response to stress;cytoplasm;nucleus
O14818	PSMA7	191	20S proteasome	protein processing;proteasome-mediated ubiquitin-dependent protein catabolic process;ubiquitin-dependent protein catabolic process;response to stress;cytoplasm;nucleus
O14818	PSMA7	192	PA28-20S proteasome	protein processing;proteasome-mediated ubiquitin-dependent protein catabolic process;ubiquitin-dependent protein catabolic process;response to stress;cytoplasm;nucleus
O14818	PSMA7	193	PA700-20S-PA28 complex	proteasome-mediated ubiquitin-dependent protein catabolic process;protein binding;peptidase activator activity
O14818	PSMA7	194	PA28gamma-20S proteasome	protein processing;proteasome-mediated ubiquitin-dependent protein catabolic process;ubiquitin-dependent protein catabolic process;response to stress;cytoplasm;nucleus
P51665	PSMD7	32	PA700 complex	proteasome-mediated ubiquitin-dependent protein catabolic process;protein binding;peptidase activator activity
P51665	PSMD7	193	PA700-20S-PA28 complex	proteasome-mediated ubiquitin-dependent protein catabolic process;protein binding;peptidase activator activity
Q9UL46	PSME2	30	PA28 complex	proteasome-mediated ubiquitin-dependent protein catabolic process;ubiquitin-dependent protein catabolic process;regulation of binding;protein binding;peptidase activator activity;cytoplasm
Q9UL46	PSME2	192	PA28-20S proteasome	protein processing;proteasome-mediated ubiquitin-dependent protein catabolic process;ubiquitin-dependent protein catabolic process;response to stress;cytoplasm;nucleus
Q9UL46	PSME2	193	PA700-20S-PA28 complex	proteasome-mediated ubiquitin-dependent protein catabolic process;protein binding;peptidase activator activity
Q9BRP8	PYM1	755	Exon junction complex (EIF4A3, MLN51, UPF3B, MAGOH, Y14, PYM)	regulation of mRNA stability;regulation of translation;RNA binding;RNA transport;RNA transmembrane transporter activity;nuclear transport;cytoplasm;nucleus
P63244	RACK1	1539	G protein complex (GNG2, GNB2L1, RAF1)	G-protein coupled receptor signaling pathway
P63244	RACK1	7011	FERMT3-RACK1 complex	integrin alphaL-beta2 complex;scaffold protein binding;integrin-mediated signaling pathway
P63244	RACK1	7012	ITGB1-RACK1 complex	protein kinase C binding;regulation of integrin-mediated signaling pathway
P63244	RACK1	7013	ITGB2-RACK1 complex	protein kinase C binding;regulation of integrin-mediated signaling pathway
P63244	RACK1	7248	ABCB1-ANXA2-RACK1-SRC complex	None
P61224	RAP1B	7058	KRIT1-HEG1-RAP1B complex	GTPase activity;plasma membrane
Q9NW64	RBM22	351	Spliceosome	RNA splicing;RNA binding;nucleus
Q9NW64	RBM22	1181	C complex spliceosome	RNA splicing;RNA binding;nucleus
P61586	RHOA	553	RHOA-IP3R-TRPC1 complex	cation transmembrane transporter activity;cation transport;ion channel activity;cellular metal ion homeostasis;plasma membrane
P61586	RHOA	815	MRIP-MBS-RHOA complex	protein complex assembly;protein binding;enzyme regulator activity;regulation of catalytic activity
P61586	RHOA	3153	GNAQ-GEFT-RHOA complex	GTP binding
P61586	RHOA	7331	RAC1-RHOA-VANGL2 complex	None
Q06587	RING1	116	Polycomb repressive complex 1 (PRC1, hPRC-H)	DNA topological change;negative regulation of transcription, DNA-templated;RNA biosynthetic process;protein hydroxylation;protein methylation;chromosome organization;nucleus
Q06587	RING1	929	CEN complex	mitotic cell cycle;kinetochore assembly;spindle assembly;centrosome cycle;chromosome
Q06587	RING1	1178	BCOR complex	protein ubiquitination;nucleus;ubiquitin-dependent protein catabolic process;covalent chromatin modification;transcription, DNA-templated;histone demethylation
Q06587	RING1	1194	E2F-6 complex	negative regulation of transcription, DNA-templated;DNA binding;nucleus;histone H3-K9 methylation
Q06587	RING1	1462	hPRC1L complex	DNA modification;DNA restriction-modification system;RNA biosynthetic process;protein ubiquitination;nucleus
Q06587	RING1	2945	RBP-Jkappa-RING1-KyoT2 complex	negative regulation of transcription, DNA-templated;DNA binding;protein binding;Notch signaling pathway;nucleus
Q06587	RING1	5513	RING1-Polycomb repressive complex	negative regulation of transcription, DNA-templated;nucleus
Q96EP0	RNF31	6178	LUBAC complex	protein K63-linked ubiquitination;I-kappaB kinase/NF-kappaB signaling;innate immune response
Q96EP0	RNF31	6344	TNF-R1-associated signaling complex	I-kappaB kinase/NF-kappaB signaling
O75298	RTN2	6615	SPG4-SPG12 complex	None
P06702	S100A9	6826	Calprotectin heterotetramer	inflammatory response;innate immune response;calcium ion binding
P06702	S100A9	6827	iNOS-S100A8/A9 complex	peptidyl-cysteine S-nitrosylation;calcium ion binding
Q96KG9	SCYL1	86	NUMAC complex (nucleosomal methylation activator complex)	DNA topological change;positive regulation of transcription, DNA-templated;protein hydroxylation;protein methylation;DNA binding;hormone-mediated signaling pathway;signaling;chromosome organization;nucleus
Q6P3W7	SCYL2	3055	Nop56p-associated pre-rRNA complex	ribosome biogenesis;nucleus
Q9BYB0	SHANK3	6321	DLG4-DLGAP1-SHANK3 complex	None
Q5SXM2	SNAPC4	114	SNAPc (small nuclear RNA-activating protein) complex	regulation of RNA biosynthetic process;regulation of transcription, DNA-templated;protein binding;DNA binding;nucleus
Q7KZF4	SND1	3129	STAT6-p100-RHA complex	chromosome organization;DNA topological change;positive regulation of transcription, DNA-templated;DNA binding;nucleus
P08621	SNRNP70	351	Spliceosome	RNA splicing;RNA binding;nucleus
P08621	SNRNP70	1261	SRm160/300 complex	RNA splicing;RNA binding;nucleus
Q96T58	SPEN	351	Spliceosome	RNA splicing;RNA binding;nucleus
Q96T58	SPEN	2908	RBP-Jkappa-SHARP complex	negative regulation of transcription, DNA-templated;DNA binding;Notch signaling pathway;nucleus
Q96T58	SPEN	2921	SHARP-CtBP complex	negative regulation of transcription, DNA-templated;DNA binding;Notch signaling pathway;nucleus
Q96T58	SPEN	2923	SHARP-CtBP1-CtIP complex	negative regulation of transcription, DNA-templated;DNA binding;Notch signaling pathway;nucleus
Q96T58	SPEN	2930	SHARP-CtIP-RBP-Jkappa complex	negative regulation of transcription, DNA-templated;DNA binding;Notch signaling pathway;nucleus
Q96T58	SPEN	2931	SHARP-CtBP1-CtIP-RBP-Jkappa corepressor complex	negative regulation of transcription, DNA-templated;DNA binding;Notch signaling pathway;nucleus
Q6ZRS2	SRCAP	304	SRCAP-associated chromatin remodeling complex	DNA topological change;positive regulation of transcription, DNA-templated;chromosome organization;nucleus
Q6ZRS2	SRCAP	799	DMAP1-associated complex	chromosome organization;DNA repair;DNA topological change;nucleus
Q6ZRS2	SRCAP	1413	NCOR1 complex	DNA topological change;negative regulation of transcription, DNA-templated;RNA biosynthetic process;protein deacetylation;chromosome organization;nucleus
Q9UQ35	SRRM2	351	Spliceosome	RNA splicing;RNA binding;nucleus
Q9UQ35	SRRM2	1181	C complex spliceosome	RNA splicing;RNA binding;nucleus
Q9UQ35	SRRM2	1261	SRm160/300 complex	RNA splicing;RNA binding;nucleus
Q9UQ35	SRRM2	2833	SRm160-SRm300 complex	RNA splicing;RNA binding;nuclear matrix
P50502	ST13	2236	ASF1-histone containing complex	DNA replication;DNA topological change;chromosome organization
P42224	STAT1	60	Interferon-stimulated gene factor 3 transcription complex ISGF3	regulation of RNA biosynthetic process;regulation of transcription, DNA-templated;nucleus
P42224	STAT1	5573	Stat1-alpha-dimer-CBP DNA-protein complex	regulation of RNA biosynthetic process;regulation of transcription, DNA-templated;nucleus
P42224	STAT1	7385	DTX3L-PARP9-STAT1 complex	defense response to virus;protein ubiquitination;regulation of transcription, DNA-templated
P52630	STAT2	60	Interferon-stimulated gene factor 3 transcription complex ISGF3	regulation of RNA biosynthetic process;regulation of transcription, DNA-templated;nucleus
P42226	STAT6	3129	STAT6-p100-RHA complex	chromosome organization;DNA topological change;positive regulation of transcription, DNA-templated;DNA binding;nucleus
O95793	STAU1	6838	IGF2BP1 complex	mRNA stabilization;cytoplasm
Q12846	STX4	730	SNARE complex (STX4, SNAP23, VAMP1)	vesicle fusion;synaptic vesicle transport;synaptic vesicle exocytosis
Q12846	STX4	731	SNARE complex (STX4, SNAP23, VAMP2)	vesicle fusion;exocytosis
Q12846	STX4	733	SNARE complex (STX4, VAMP1, VAMP7)	vesicle fusion;exocytosis
Q12846	STX4	805	SNARE complex (STX4, SNAP23)	vesicle fusion;synaptic vesicle transport;synaptic vesicle exocytosis
Q12846	STX4	1169	SNARE complex (STX4, VAMP8, VAMP3, SNAP23)	vesicle fusion;synaptic vesicle transport;synaptic vesicle exocytosis
O94864	SUPT7L	476	STAGA complex	DNA topological change;positive regulation of transcription, DNA-templated;cellular response to DNA damage stimulus;chromosome organization;nucleus;histone acetylation
O94864	SUPT7L	6643	SAGA complex, GCN5-linked	histone acetylation;nucleus;histone H3-K14 acetylation
O94864	SUPT7L	6664	STAGA complex, SPT3-linked	histone acetylation;nucleus
Q4VX76	SYTL3	6307	RAB27A-SLP3-KLC1 transport complex	cytotoxic T cell degranulation
O75528	TADA3	438	GCN5-TRRAP histone acetyltransferase complex	DNA repair;DNA topological change;regulation of RNA biosynthetic process;regulation of transcription, DNA-templated;cellular response to DNA damage stimulus;chromosome organization
O75528	TADA3	445	TFTC complex (TATA-binding protein-free TAF-II-containing complex)	DNA topological change;DNA-templated transcription, initiation;positive regulation of transcription, DNA-templated;chromosome organization;nucleus;histone acetylation
O75528	TADA3	470	TFTC complex (TATA-binding protein-free TAF-II-containing complex)	DNA topological change;DNA-templated transcription, initiation;positive regulation of transcription, DNA-templated;chromosome organization;nucleus;histone acetylation
O75528	TADA3	471	PCAF complex	DNA topological change;transcription, DNA-templated;regulation of RNA biosynthetic process;regulation of transcription, DNA-templated;protein acetylation;chromosome organization;nucleus
O75528	TADA3	476	STAGA complex	DNA topological change;positive regulation of transcription, DNA-templated;cellular response to DNA damage stimulus;chromosome organization;nucleus;histone acetylation
O75528	TADA3	513	TFTC complex (TATA-binding protein-free TAF-II-containing complex)	DNA topological change;DNA-templated transcription, initiation;positive regulation of transcription, DNA-templated;protein acetylation;chromosome organization;nucleus
O75528	TADA3	6641	USP22-SAGA complex	nucleus;histone acetyltransferase activity;H4 histone acetyltransferase complex;histone deubiquitination;regulation of cell cycle process;mRNA transcription
O75528	TADA3	6643	SAGA complex, GCN5-linked	histone acetylation;nucleus;histone H3-K14 acetylation
O75528	TADA3	6657	ATAC complex, GCN5-linked	None
O75528	TADA3	6664	STAGA complex, SPT3-linked	histone acetylation;nucleus
O75528	TADA3	6665	ATAC complex, YEATS2-linked	nucleus;histone acetylation
P17987	TCP1	126	CCT complex (chaperonin containing TCP1 complex)	protein stabilization;protein folding;ATP binding;cytoplasm
P17987	TCP1	6247	BBS-chaperonin complex	cilium;chaperone-mediated protein complex assembly;intraciliary transport
Q9Y2W1	THRAP3	66	TRAP complex	positive regulation of transcription, DNA-templated;receptor regulator activity;hormone-mediated signaling pathway;signaling;nucleus
Q9Y2W1	THRAP3	300	PC2 complex	positive regulation of transcription, DNA-templated;protein binding;nucleus
Q9Y2W1	THRAP3	301	SMCC complex	regulation of RNA biosynthetic process;regulation of transcription, DNA-templated;protein binding;nucleus
Q9Y2W1	THRAP3	535	TRAP complex	regulation of RNA biosynthetic process;regulation of transcription, DNA-templated;regulation of sequence-specific DNA binding transcription factor activity;hormone-mediated signaling pathway;signaling;nucleus
Q9Y2W1	THRAP3	547	SMCC complex	regulation of RNA biosynthetic process;regulation of transcription, DNA-templated;protein binding;regulation of sequence-specific DNA binding transcription factor activity;nucleus
Q07157	TJP1	1041	Alpha-dystrobrevin-ZO-1-actin complex	cell-cell junction assembly;cell junction
Q07157	TJP1	1141	CF IIAm complex (Cleavage factor IIAm complex)	RNA 3'-end processing;mRNA 3'-end processing;nucleus
Q07157	TJP1	5772	ZO1-(beta)cadherin-(VE)cadherin-VEGFR2 complex	transmembrane receptor protein tyrosine kinase signaling pathway;angiogenesis;cell-cell junction assembly;blood vessel development;vasculature development
Q07157	TJP1	6351	PKP1-ZO-1 complex	cell adhesion;regulation of odontogenesis;ameloblast differentiation
O95271	TNKS	1202	TRF1 telomere length regulation complex	chromosome organization;nucleus
O95271	TNKS	1206	TRF-Rap1 complex I, 2MD	DNA binding;chromosome organization;nucleus
O95271	TNKS	1219	Tankyrin 1-tankyrin 2-TRF1 complex	chromosome organization;nucleus
Q15388	TOMM20	2938	Ecsit complex (ECSIT, NDUFS3, TOM20)	protein complex assembly;mitochondrion
Q15388	TOMM20	6496	TOM20-TOM22-pOTC complex	mitochondrial outer membrane translocase complex;mitochondrion;mitochondrial transport
Q15388	TOMM20	6497	TOM complex (TOM5, TOM6, TOM7, TOM20, TOM22, TOM40, TOM70), mitochondrial	protein import into mitochondrial outer membrane;mitochondrion;mitochondrial outer membrane;mitochondrial outer membrane translocase complex;mitochondrial outer membrane translocase complex assembly
P04637	TP53	98	p300-MDM2-p53 protein complex	regulation of RNA biosynthetic process;regulation of transcription, DNA-templated;enzyme regulator activity;regulation of catalytic activity;nucleus
P04637	TP53	577	FHL2-p53-HIPK2 complex	regulation of RNA biosynthetic process;regulation of transcription, DNA-templated;nucleus
P04637	TP53	2224	MSH2/6-BLM-p53-RAD51 complex	DNA repair;cellular response to DNA damage stimulus;nucleus
P04637	TP53	2670	Er-alpha-p53-hdm2 complex	enzyme regulator activity;regulation of catalytic activity
P04637	TP53	2678	FOXO3-TP53 complex, oxidative stress stimulated	regulation of RNA biosynthetic process;regulation of transcription, DNA-templated;response to reactive oxygen species;response to oxidative stress;nucleus
P04637	TP53	2679	p53-SP1 complex	regulation of RNA biosynthetic process;regulation of transcription, DNA-templated;DNA binding;nucleus
P04637	TP53	2681	p53 homotetramer complex	regulation of RNA biosynthetic process;regulation of transcription, DNA-templated;DNA binding;nucleus
P04637	TP53	2821	hSIR2-p53 complex	regulation of RNA biosynthetic process;regulation of transcription, DNA-templated;protein acetylation;protein deacetylation;cellular response to DNA damage stimulus;nucleus
P04637	TP53	2842	DAXX-Axin-p53-HIPK2 complex	regulation of RNA biosynthetic process;regulation of transcription, DNA-templated;protein phosphorylation;response to radiation;apoptotic process;nucleus
P04637	TP53	3170	Daxx-Axin-p53 complex	regulation of RNA biosynthetic process;regulation of transcription, DNA-templated;response to radiation;apoptotic process;nucleus
P04637	TP53	3172	NUMB-TP53-MDM2 complex	protein binding;Notch signaling pathway;signaling
P04637	TP53	5288	P53-BARD1-KU70 complex	apoptotic process;regulation of phosphorylation
P04637	TP53	5331	YY1-MDM2-p53 complex	protein ubiquitination;proteasome-mediated ubiquitin-dependent protein catabolic process;ubiquitin-dependent protein catabolic process
P04637	TP53	5811	p53-BCL2 complex	apoptotic process;mitochondrion
P04637	TP53	5812	p53-BCL2 complex	apoptotic process;mitochondrion
P04637	TP53	6577	3M complex	microtubule cytoskeleton organization
P04637	TP53	7180	p53-MDM2 complex	regulation of ubiquitin protein ligase activity
P04637	TP53	7420	TP53-TSPY1-USP7 complex	spermatogenesis
Q13114	TRAF3	5210	TANK-TRAF2-TRAF3 complex	signaling
P48995	TRPC1	74	HOMER3-IP3R-TRPC1 complex	cation transmembrane transporter activity;cation transport;ion channel activity;signaling;plasma membrane
P48995	TRPC1	536	TRPC1-TRPC3-TRPC7 complex	cation transmembrane transporter activity;cation transport;channel activity;cellular metal ion homeostasis;plasma membrane
P48995	TRPC1	553	RHOA-IP3R-TRPC1 complex	cation transmembrane transporter activity;cation transport;ion channel activity;cellular metal ion homeostasis;plasma membrane
P48995	TRPC1	557	TRP1-G alpha-11-IP3R3-CAV1 signaling complex	cation transmembrane transporter activity;cation transport;ion channel activity;cellular metal ion homeostasis;plasma membrane
P48995	TRPC1	828	TRPC1-STIM1-ORAI1 complex	ion channel activity;plasma membrane;store-operated calcium entry;calcium ion transport;response to calcium ion
P68366	TUBA4A	1400	ASCOM complex	DNA topological change;positive regulation of transcription, DNA-templated;DNA binding;chromosome organization;nucleus
P46939	UTRN	753	UTM-SGCE-DAG1-CAV1-NOS3 complex	enzyme regulator activity;regulation of catalytic activity;establishment of endothelial barrier
O95292	VAPB	6566	SPG33-VAPB complex	endoplasmic reticulum;vesicle-mediated transport
P12956	XRCC6	95	Ku antigen-NARG1 complex	regulation of RNA biosynthetic process;regulation of transcription, DNA-templated;DNA binding
P12956	XRCC6	322	DNA-PK-Ku complex	protein phosphorylation;protein autophosphorylation;DNA binding;nucleus;double-strand break repair via nonhomologous end joining
P12956	XRCC6	328	Ku antigen complex	DNA repair;DNA binding;cellular response to DNA damage stimulus;nucleus
P12956	XRCC6	1092	PCNA-KU antigen complex	DNA repair;DNA binding;ATP binding;cellular response to DNA damage stimulus
P12956	XRCC6	1189	DNA double-strand break end-joining complex	DNA repair;DNA binding;cellular response to DNA damage stimulus;nucleus
P12956	XRCC6	1193	Rap1 complex	DNA binding;cellular response to DNA damage stimulus;chromosome organization;nucleus
P12956	XRCC6	1220	TRF2-Ku complex	DNA binding;chromosome organization;nucleus
P12956	XRCC6	1571	Vigilin-DNA-PK-Ku antigen complex	chromosome segregation;protein phosphorylation;RNA binding;chromosome
P12956	XRCC6	2766	TERF2-RAP1 complex	DNA binding;cellular response to DNA damage stimulus;chromosome organization;nucleus
P12956	XRCC6	2918	Ku antigen-YY1-alphaMyHC promoter complex	negative regulation of transcription, DNA-templated;DNA binding;nucleus
P12956	XRCC6	3102	DHX9-ADAR-vigilin-DNA-PK-Ku antigen complex	DNA topological change;chromosome segregation;mRNA modification;RNA binding;chromosome organization;nucleus
P12956	XRCC6	3618	GammaH2AFX-NDHII-Ku70-DNA complex	DNA repair;cellular response to DNA damage stimulus;nucleus
P12956	XRCC6	4082	XRCC6-XRCC5-WRN complex	DNA repair;DNA binding;cellular response to DNA damage stimulus;nucleus
P12956	XRCC6	5176	MGC1-DNA-PKcs-Ku complex	DNA repair;cell cycle checkpoint;cellular response to DNA damage stimulus;nucleus
P12956	XRCC6	5179	NCOA6-DNA-PK-Ku-PARP1 complex	DNA repair;nucleus
P12956	XRCC6	5183	DNA-PK-Ku-eIF2-NF90-NF45 complex	DNA repair;protein phosphorylation;protein autophosphorylation;DNA binding;nucleus
P12956	XRCC6	5231	53BP1-containing complex	DNA repair;DNA binding;cellular response to DNA damage stimulus
P12956	XRCC6	5235	WRN-Ku70-Ku80-PARP1 complex	DNA binding;cellular response to DNA damage stimulus;nucleus
P12956	XRCC6	5251	Ku-ORC complex	pre-replicative complex assembly involved in nuclear cell cycle DNA replication;DNA replication origin binding;DNA binding;ATP binding;chromosome
P12956	XRCC6	5288	P53-BARD1-KU70 complex	apoptotic process;regulation of phosphorylation
P12956	XRCC6	6310	DEAF1- complex	nucleus
P12956	XRCC6	7217	Dysbindin 1-A-DNA-PK-complex	regulation of transcription, DNA-templated
P12956	XRCC6	7285	HEXIM1-DNA-PK-paraspeckle components-ribonucleoprotein complex	regulation of innate immune response;nucleus
Q8IZH2	XRN1	822	mRNA decay complex (UPF1, UPF2, UPF3B, DCP2, XRN1, XRN2, EXOSC2, EXOSC4, EXOSC10, PARN)	RNA catabolic process;RNA binding;cytoplasm;nucleus
Q5T200	ZC3H13	929	CEN complex	mitotic cell cycle;kinetochore assembly;spindle assembly;centrosome cycle;chromosome
Q9UBW7	ZMYM2	626	LSD1 complex	DNA topological change;negative regulation of transcription, DNA-templated;protein deacetylation;protein hydroxylation;protein methylation;chromosome organization;nucleus
Q9UBW7	ZMYM2	632	Anti-HDAC2 complex	DNA topological change;negative regulation of transcription, DNA-templated;protein deacetylation;chromosome organization;nucleus
Q9UBW7	ZMYM2	633	anti-BHC110 complex	DNA topological change;negative regulation of transcription, DNA-templated;protein deacetylation;chromosome organization;nucleus
Q9UBW7	ZMYM2	1055	ZNF198-PML complex	regulation of RNA biosynthetic process;regulation of transcription, DNA-templated;nucleus
Q9UBW7	ZMYM2	1056	ZNF198-SUMO1 complex	regulation of RNA biosynthetic process;regulation of transcription, DNA-templated;nucleus
O43670	ZNF207	351	Spliceosome	RNA splicing;RNA binding;nucleus
