# Supplementary material for: A Molecular Interaction Map of Klebsiella pneumoniae and Its Human Host Reveals Potential Mechanisms of Host Cell Subversion
Source: Front Microbiol. 2021 Feb 18;12:613067. doi: 10.3389/fmicb.2021.613067 (PMC7930833; doi:10.3389/fmicb.2021.613067)
Supplement: Supplementary file 11 [file Table_9.xlsx]

## Sheet: RTRN
Supplementary Table 9: List of transcriptional regulatory interactions used in this study. sheet RTRN: Raw human transcriptional regulatory network (RTRN) Sheet SRN : sepsis specific Trancriptional regulatory network (SRN) sheet KPSRN: KP targeted SRN
Transcription factors (TFs)	Targets
CLOCK	DEC1
E2F1	DEC1
E2F2	DEC1
HDAC2	DEC1
TP63	DEC1
E2F4	SEP5
AR	SEP7
NFKB1	A2M
RELA	A2M
STAT1	A2M
STAT3	A2M
TFCP2	A2M
E2F1	AARS
E2F1	AASDHPPT
E2F1	ABCA1
E2F4	ABCA1
FOXA1	ABCA1
FOXA2	ABCA1
JUN	ABCA1
NFKB1	ABCA1
NR1H2	ABCA1
NR1H3	ABCA1
RELA	ABCA1
RXRA	ABCA1
SP1	ABCA1
SP3	ABCA1
SREBF2	ABCA1
STAT3	ABCA1
USF1	ABCA1
USF2	ABCA1
ZNF202	ABCA1
EGR1	ABCA2
SP3	ABCA2
SP4	ABCA2
SALL4	ABCA3
SALL4A	ABCA3
AR	ABCB1
CDX2	ABCB1
CEBPA	ABCB1
CEBPB	ABCB1
E2F1	ABCB1
EAPP	ABCB1
EGR1	ABCB1
EGR2	ABCB1
EP300	ABCB1
ETS1	ABCB1
HDAC1	ABCB1
HIF1A	ABCB1
HIPK2	ABCB1
HSF1	ABCB1
JUN	ABCB1
MBD1	ABCB1
MECP2	ABCB1
MYCN	ABCB1
NFKB1	ABCB1
NFYA	ABCB1
NFYB	ABCB1
NFYC	ABCB1
NR1I2	ABCB1
PITX2	ABCB1
RARA	ABCB1
RELA	ABCB1
SIRT1	ABCB1
SP1	ABCB1
TCF4	ABCB1
TCF7L2	ABCB1
TFAP2A	ABCB1
TP53	ABCB1
UHRF1	ABCB1
WT1	ABCB1
YBX1	ABCB1
ZNRD1	ABCB1
E2F1	ABCB10
E2F2	ABCB10
MYC	ABCB10
NR1H4	ABCB11
NR5A2	ABCB11
RXRA	ABCB11
ETS1	ABCB4
NR1H4	ABCB4
SPI1	ABCB4
MYC	ABCB6
SP1	ABCB8
CEBPA	ABCC1
ETS1	ABCC1
MYCN	ABCC1
SP1	ABCC1
TP53	ABCC1
CEBPB	ABCC2
IRF3	ABCC2
TP53	ABCC2
RARA	ABCC3
RXRA	ABCC3
SOX2	ABCC3
SP1	ABCC3
TP53	ABCC3
MYC	ABCC4
NR1H4	ABCC4
TP53	ABCC4
HNF4A	ABCC6
PLAG1	ABCC6
PLAGL1	ABCC6
SOX2	ABCC6
TFAP2A	ABCD2
MYB	ABCE1
E2F4	ABCG1
NFKB1	ABCG1
NR1H2	ABCG1
NR1H3	ABCG1
SP1	ABCG1
AHR	ABCG2
ESR1	ABCG2
MSX2	ABCG2
NFKB1	ABCG2
PGR	ABCG2
PPARG	ABCG2
RELA	ABCG2
SALL4A	ABCG2
SMARCA4	ABCG2
SP1	ABCG2
NR1H2	ABCG4
NR1H3	ABCG4
HNF4A	ABCG5
NR5A2	ABCG5
SREBF2	ABCG5
HNF4A	ABCG8
NR5A2	ABCG8
SREBF2	ABCG8
MYC	ABL1
RB1	ABL1
STAT5A	ABL1
STAT5B	ABL1
BTF3	ABL2
AR	ACAA1
PPARA	ACAA1
PPARG	ACAA1
RXRA	ACAA1
RXRB	ACAA1
RXRG	ACAA1
CEBPA	ACACA
CREB1	ACACA
SP3	ACACA
SREBF1	ACACA
USF1	ACACA
USF2	ACACA
MYF6	ACACB
MYOD1	ACACB
MYOG	ACACB
SP1	ACACB
SREBF1	ACACB
PPARA	ACADL
PPARD	ACADL
RXRA	ACADL
RXRB	ACADL
RXRG	ACADL
MYC	ACADM
PPARA	ACADM
RXRA	ACADM
RXRB	ACADM
RXRG	ACADM
SHOX	ACAN
SHOX2	ACAN
SIRT1	ACAN
SP1	ACAN
PPARG	ACAT1
STAT1	ACAT1
CDX2	ACAT2
HNF1A	ACAT2
HNF4A	ACAT2
TBC1D22A	ACBD3
E2F2	ACCS
ATF2	ACE
CEBPA	ACE
CREM	ACE
EGR1	ACE
HIF1A	ACE
JUN	ACE
MYC	ACE
SP3	ACE
HIF1A	ACE2
ATF1	ACHE
CREB1	ACHE
EGR1	ACHE
MYC	ACHE
TFAP2A	ACHE
DBP	ACKR1
HIC1	ACKR3
SREBF1	ACLY
MTF1	ACO1
SP1	ACO1
MYC	ACO2
SREBF2	ACOT7
AR	ACOX1
MYC	ACOX1
PPARA	ACOX1
PPARD	ACOX1
PPARG	ACOX1
RXRA	ACOX1
RXRB	ACOX1
RXRG	ACOX1
AR	ACOX2
PPARA	ACOX2
PPARD	ACOX2
RXRA	ACOX2
RXRB	ACOX2
RXRG	ACOX2
PPARA	ACOX3
PPARD	ACOX3
RXRA	ACOX3
RXRB	ACOX3
RXRG	ACOX3
CTNNB1	ACP1
MITF	ACP5
MYC	ACP5
NFKB1	ACP5
SPI1	ACP5
AR	ACPP
MYC	ACPP
CREM	ACR
ILF2	ACRV1
ILF3	ACRV1
AR	ACSL1
E2F1	ACSL1
E2F2	ACSL1
POU2F1	ACSL1
PPARA	ACSL1
PPARG	ACSL1
RXRA	ACSL1
RXRB	ACSL1
RXRG	ACSL1
JUN	ACSL3
POU2F1	ACSL3
PPARA	ACSL3
PPARG	ACSL3
RXRA	ACSL3
RXRB	ACSL3
RXRG	ACSL3
TFAP2A	ACSL3
PPARA	ACSL4
PPARG	ACSL4
RXRA	ACSL4
RXRB	ACSL4
RXRG	ACSL4
PPARA	ACSL5
PPARG	ACSL5
RXRA	ACSL5
RXRB	ACSL5
RXRG	ACSL5
PPARA	ACSL6
PPARG	ACSL6
RXRA	ACSL6
RXRB	ACSL6
RXRG	ACSL6
E2F1	ACSM5
JUN	ACSS2
AR	ACTA1
E2F4	ACTA1
ELK1	ACTA1
FOS	ACTA1
JUN	ACTA1
SRF	ACTA1
ELK1	ACTA2
HEY1	ACTA2
HEY2	ACTA2
YY1	ACTC1
E2F4	ACTG1
ELK1	ACTG1
MYC	ACTG1
ELK1	ACTG2
MYOCD	ACTG2
NKX3-1	ACTG2
HDAC7	ACTN4
E2F1	ACTR2
MYC	ACTR3
E2F1	ACTR5
E2F4	ACTR5
E2F2	ACTR6
SMAD2	ACVR1
SMAD3	ACVR1
SMAD7	ACVR1B
SMAD2	ACVR1C
SMAD3	ACVR1C
SP1	ACVRL1
TCF7L2	ACVRL1
MYC	ACYP2
E2F1	ADA
LEF1	ADA
MYB	ADA
NFIC	ADA
SP1	ADA
PAX2	ADAM10
SP1	ADAM10
SKIL	ADAM12
NOTCH2	ADAM17
NOTCH3	ADAM17
NOTCH4	ADAM17
SP1	ADAM17
SP1	ADAM23
AR	ADAM28
PPARG	ADAM28
E2F1	ADAM8
E2F1	ADAMTS1
ERG	ADAMTS1
EZH2	ADAMTS1
E2F1	ADAMTS14
E2F2	ADAMTS14
AR	ADAMTS3
PPARG	ADAMTS3
AR	ADAMTS4
PPARG	ADAMTS4
SIRT1	ADAMTS5
E2F4	ADARB1
SFPQ	ADARB2
MYC	ADCY9
SP1	ADD1
TFAP2A	ADD1
E2F1	ADD3
E2F2	ADD3
MBD2	ADGRB1
TP53	ADGRB1
SP1	ADGRE5
SP3	ADGRE5
WT1	ADGRE5
GATA2	ADH1A
RARB	ADH5
CEBPB	ADH6
E2F1	ADH6
NFIC	ADH6
SP1	ADH6
TFAP2A	ADH6
JUN	ADH7
AR	ADIPOQ
CEBPA	ADIPOQ
PPARG	ADIPOQ
RXRA	ADIPOQ
RXRB	ADIPOQ
RXRG	ADIPOQ
SP1	ADIPOQ
TFAP2B	ADIPOQ
AR	ADIPOR1
ATF3	ADIPOR1
FOXO1	ADIPOR1
PPARA	ADIPOR1
PPARG	ADIPOR1
AR	ADIPOR2
ATF3	ADIPOR2
PPARA	ADIPOR2
PPARG	ADIPOR2
CEBPB	ADM
GTF3A	ADM
HIF1A	ADM
TFAP2A	ADM
NFKB1	ADORA1
RELA	ADORA1
NFKB1	ADORA2A
RELA	ADORA2A
YY1	ADORA2A
ZNF148	ADORA2A
NFKB1	ADORA3
RELA	ADORA3
CREB1	ADRA1A
SP1	ADRA1A
TFAP2A	ADRA1A
NFIX	ADRA1B
CREB1	ADRA1D
SP1	ADRA1D
TFAP2A	ADRA1D
NFKB1	ADRA2B
SP1	ADRA2B
STAT6	ADRA2B
TFAP2A	ADRA2B
USF1	ADRA2B
SP1	ADRB1
TFAP2A	ADRB1
CREB1	ADRB2
EZH2	ADRB2
ATF1	ADRB3
CREB1	ADRB3
SP1	ADRB3
E2F4	ADRBK2
CEBPA	AEBP1
CEBPA	AFP
CEBPB	AFP
HNF4A	AFP
HNF4G	AFP
ING1	AFP
NANOG	AFP
NF1	AFP
NFIC	AFP
RELA	AFP
SIRT2	AFP
TP53	AFP
ZFHX3	AFP
ZHX2	AFP
TFAP2A	AGA
E2F1	AGER
NFKB1	AGER
PPARG	AGER
RELA	AGER
NFKB1	AGFG1
GATA1	AGGF1
SOX4	AGO1
E2F1	AGPAT4
E2F2	AGPAT4
MYC	AGPS
FOXA1	AGR2
FOXA2	AGR2
PA2G4	AGR2
SPDEF	AGR2
ATF1	AGT
CEBPA	AGT
NFIC	AGT
NFKB1	AGT
RELA	AGT
SP1	AGT
USF1	AGT
YBX1	AGT
ETV4	AGTR1
HIF1A	AGTR1
SND1	AGTR1
SP1	AGTR1
SP3	AGTR1
ETV4	AGTR2
JUN	AGTR2
ATF1	AGXT
CEBPA	AGXT
NFIC	AGXT
RELA	AGXT
SP1	AGXT
MYC	AHCYL1
AIP	AHR
ARNT	AHR
ESR1	AHR
ESRRA	AHR
SMAD1	AHR
SMAD2	AHR
SMAD3	AHR
SMAD4	AHR
SP1	AHR
AHR	AHRR
MYC	AHSG
NFIC	AHSG
STAT4	AICDA
TCF3	AICDA
MYC	AIFM1
TP53	AIFM2
MYC	AIMP2
DAXX	AIRE
JUN	AIRE
E2F1	AK3
ATF3	AK4
MYC	AKAP1
HDAC7	AKAP12
STAT3	AKAP12
MYC	AKAP9
MYC	AKR1A1
AR	AKR1B1
BRCA1	AKR1B1
EGR1	AKR1B1
HOXB13	AKR1B1
NFKB1	AKR1B1
RARA	AKR1B1
RELA	AKR1B1
SMAD3	AKR1B1
SMAD4	AKR1B1
SP1	AKR1B1
MYC	AKR1B10
CEBPB	AKR1C1
NFKB1	AKR1C1
POU2F1	AKR1C1
TFAP2A	AKR1C1
POU2F1	AKR1C2
TWIST1	AKR1C2
TWIST2	AKR1C2
AR	AKR1C3
POU2F1	AKR1C3
HNF1A	AKR1C4
HNF4A	AKR1C4
HNF4G	AKR1C4
E2F4	AKR7A2
MYC	AKR7A2
APC	AKT1
AR	AKT1
ESR1	AKT1
FOXO1	AKT1
FOXO3	AKT1
GLI1	AKT1
IKBKB	AKT1
IKBKG	AKT1
NFKB1	AKT1
NFKBIA	AKT1
NFKBIB	AKT1
NKX3-1	AKT1
PPARA	AKT1
PPARG	AKT1
RELA	AKT1
STAT3	AKT1
TP53	AKT1
ESR1	AKT2
FOXO1	AKT2
FOXO3	AKT2
IKBKB	AKT2
IKBKG	AKT2
NFKB1	AKT2
NFKBIA	AKT2
NFKBIB	AKT2
NKX3-1	AKT2
PROX1	AKT2
RELA	AKT2
TWIST1	AKT2
FOXO1	AKT3
FOXO3	AKT3
IKBKB	AKT3
IKBKG	AKT3
NFKB1	AKT3
NFKBIA	AKT3
NFKBIB	AKT3
NKX3-1	AKT3
RELA	AKT3
NFIC	ALAS1
GATA1	ALAS2
HIF1A	ALAS2
AR	ALB
CEBPA	ALB
CEBPB	ALB
HNF1A	ALB
NFIA	ALB
PGR	ALB
POU2F1	ALB
RARA	ALB
SP1	ALB
TEF	ALB
USF1	ALB
USF2	ALB
E2F1	ALDH1A1
EZH2	ALDH1A1
TLX1	ALDH1A1
GATA3	ALDH1A2
TAL1	ALDH1A2
AR	ALDH1A3
TP53	ALDH1A3
SP1	ALDH3A1
TFAP2A	ALDH3A2
E2F4	ALDH5A1
MYC	ALDH9A1
HIF1A	ALDOA
JUN	ALDOA
NFIA	ALDOA
NFIC	ALDOA
SP1	ALDOA
ZNF224	ALDOA
DBP	ALDOB
PPARGC1A	ALDOB
POU2F1	ALDOC
E2F1	ALG12
MYC	ALG5
PHOX2B	ALK
TP53	ALKBH2
E2F1	ALKBH4
JUN	ALOX12
RUNX1	ALOX12
SP1	ALOX12
SP3	ALOX12
STAT6	ALOX12
CREBBP	ALOX15
EP300	ALOX15
HDAC1	ALOX15
MTA1	ALOX15
SPI1	ALOX15
STAT6	ALOX15
TFAP2A	ALOX15
SP1	ALOX15B
EGR1	ALOX5
HDAC2	ALOX5
HDAC3	ALOX5
MBD1	ALOX5
MBD2	ALOX5
MECP2	ALOX5
MYB	ALOX5
NFKB1	ALOX5
RELA	ALOX5
SP1	ALOX5
TP53	ALOX5
CEBPA	ALOX5AP
CEBPD	ALOX5AP
CEBPE	ALOX5AP
E2F1	ALOX5AP
HIF1A	ALOX5AP
NFKB1	ALOX5AP
RELA	ALOX5AP
TFAP2A	ALOX5AP
KLF4	ALPI
SP1	ALPI
SP3	ALPL
AR	ALPP
RARA	ALPP
RARB	ALPP
RARG	ALPP
TFAP2A	ALPPL2
LEF1	ALX4
SP1	AMACR
ZNF202	AMACR
ETV4	AMD1
JUN	AMD1
MYC	AMD1
E2F1	AMDHD1
E2F2	AMDHD1
NFIC	AMELX
NFIC	AMELY
AR	AMH
ESR1	AMH
GATA4	AMH
NFKB1	AMH
NR0B1	AMH
NR5A1	AMH
RARA	AMH
RARB	AMH
RARG	AMH
RELA	AMH
SF1	AMH
SOX9	AMH
SP1	AMH
TP53	AMH
VDR	AMH
WT1	AMH
APC	AMHR2
E2F1	AMMECR1L
MYC	AMPD2
E2F1	AMPD3
E2F2	AMPD3
MYC	AMPD3
TFAP2A	AMPH
PTTG1	ANAPC1
PTTG1	ANAPC10
PTTG1	ANAPC11
PTTG1	ANAPC13
PTTG1	ANAPC2
PTTG1	ANAPC4
YBX1	ANAPC4
PTTG1	ANAPC5
PTTG1	ANAPC7
CTCF	ANG
PPARD	ANG
ING4	ANGPT1
ETS1	ANGPT2
ETS2	ANGPT2
FOXC2	ANGPT2
FOXO1	ANGPT2
GATA2	ANGPT2
LMO2	ANGPT2
LYL1	ANGPT2
TAL1	ANGPT2
VHL	ANGPT2
AR	ANGPTL4
CREB1	ANGPTL4
EGR1	ANGPTL4
ESR1	ANGPTL4
ESR2	ANGPTL4
PPARA	ANGPTL4
PPARD	ANGPTL4
PPARG	ANGPTL4
RARA	ANGPTL4
RXRA	ANGPTL4
RXRB	ANGPTL4
RXRG	ANGPTL4
SMAD3	ANGPTL4
STAT5B	ANGPTL4
DDIT3	ANKRD1
EGR1	ANKRD1
SMAD1	ANKRD1
SMAD3	ANKRD1
TP53	ANKRD1
E2F1	ANKRD16
E2F1	ANKRD26
E2F1	ANKRD27
E2F4	ANLN
ERG	ANPEP
ETS1	ANPEP
ETS2	ANPEP
FLI1	ANPEP
MYB	ANPEP
TP53	ANTXR1
E2F1	ANXA13
HLF	ANXA8
RARA	ANXA8
E2F2	AOC2
E2F2	AOC3
SP1	AOX1
SP3	AOX1
MYC	AOX2P
E2F1	AP1B1
HTT	AP2A1
HTT	AP2A2
HTT	AP2B1
HTT	AP2M1
HTT	AP2S1
MYC	AP4M1
E2F1	APAF1
E2F6	APAF1
HDAC2	APAF1
SP1	APAF1
TP53	APAF1
MYC	APBA3
SP1	APBB1
CDX2	APC
CEBPZ	APC
CTNNB1	APC
EZH2	APC
MYC	APC
POU2F1	APC
TBL1X	APC
TFAP2A	APC
USF1	APC
USF2	APC
YY1	APC
CTNNB1	APC2
TBL1X	APC2
TP53	APCS
ATF1	APEX1
HIF1A	APEX1
MYC	APEX1
SP1	APEX1
TFAP2A	APEX1
USF1	APEX1
NOTCH2	APH1A
NOTCH3	APH1A
NOTCH4	APH1A
YY1	APH1A
ATM	APLF
E2F4	APLN
SP1	APLNR
E2F1	APLP1
AR	APOA1
CEBPA	APOA1
EGR1	APOA1
ESR1	APOA1
FOXA2	APOA1
GATA6	APOA1
HNF4A	APOA1
PPARA	APOA1
PPARD	APOA1
PPARG	APOA1
RXRA	APOA1
RXRB	APOA1
RXRG	APOA1
SP1	APOA1
SP3	APOA1
HNF4A	APOA2
NFIC	APOA2
NR2F1	APOA2
NR2F6	APOA2
PPARA	APOA2
RXRA	APOA2
RXRB	APOA2
RXRG	APOA2
USF1	APOA2
USF2	APOA2
PPARA	APOA4
PPARA	APOA5
PPARGC1A	APOA5
RORA	APOA5
RXRA	APOA5
RXRB	APOA5
RXRG	APOA5
SREBF1	APOA5
USF1	APOA5
USF2	APOA5
AR	APOB
CEBPA	APOB
FOXA1	APOB
HNF4A	APOB
NR2F1	APOB
NR2F6	APOB
PPARA	APOB
PPARG	APOB
SMAD1	APOB
SMAD3	APOB
SMAD4	APOB
AR	APOBR
PPARA	APOBR
PPARG	APOBR
AR	APOC3
ATF2	APOC3
HDAC1	APOC3
HDAC3	APOC3
HNF4A	APOC3
JUN	APOC3
NFKB1	APOC3
NR0B2	APOC3
NR2F1	APOC3
NR2F6	APOC3
PPARA	APOC3
PPARGC1A	APOC3
RELA	APOC3
RXRA	APOC3
RXRB	APOC3
RXRG	APOC3
SMAD3	APOC3
SMAD4	APOC3
SP1	APOC3
USF1	APOC3
USF2	APOC3
NOTCH3	APOD
AR	APOE
ATF4	APOE
ESR1	APOE
FOXM1	APOE
JUN	APOE
NFKB1	APOE
PPARG	APOE
SP1	APOE
STAT1	APOE
STAT2	APOE
TFAP2A	APOE
USF1	APOE
USF2	APOE
ETV4	APOH
HNF1A	APOM
JUN	APOM
JUNB	APOM
NR4A2	APOM
APBB1	APP
CTCF	APP
E2F1	APP
ETS2	APP
HDAC9	APP
JUN	APP
MYC	APP
NFIL3	APP
SP1	APP
STAT1	APP
TBP	APP
TFAP2A	APP
USF1	APP
USF2	APP
E2F4	APRT
TP53	AQP1
CREB1	AQP2
CREB3	AQP2
CREB3L1	AQP2
CREB3L2	AQP2
CREB3L3	AQP2
CREB3L4	AQP2
CREB5	AQP2
TFAP2A	AQP2
ATF1	AQP3
CREB1	AQP3
TP53	AQP3
TP73	AQP3
PPARG	AQP7
RXRA	AQP7
RXRB	AQP7
RXRG	AQP7
MYC	AQR
AR	AR
BRCA1	AR
CREB1	AR
CTNNB1	AR
E2F1	AR
E2F4	AR
EGR1	AR
ESR1	AR
ETV1	AR
FOXH1	AR
FOXM1	AR
FOXO1	AR
FOXO3	AR
FUS	AR
GATA2	AR
HDAC1	AR
HEYL	AR
HIF1A	AR
HOXB13	AR
JUN	AR
KDM4B	AR
KHDRBS1	AR
LEF1	AR
MED1	AR
MEIS1	AR
NCOA2	AR
NCOA4	AR
NCOR1	AR
NCOR2	AR
NFKB1	AR
NKX3-1	AR
PA2G4	AR
PIAS2	AR
POU2F1	AR
PURA	AR
RARA	AR
RELA	AR
REST	AR
RUNX2	AR
SMAD3	AR
SMAD4	AR
SOX9	AR
SP1	AR
SREBF1	AR
STAT3	AR
TAF1	AR
URI1	AR
VHL	AR
WHSC1	AR
WT1	AR
YBX1	AR
ZEB1	AR
E2F1	ARC
AR	AREG
BRCA1	AREG
CREB1	AREG
EGR1	AREG
HOXB13	AREG
NFIL3	AREG
NFKB1	AREG
RARA	AREG
RELA	AREG
SMAD3	AREG
SMAD4	AREG
SP1	AREG
MYC	ARF1
ZBTB2	ARF1
MYC	ARF4
SP1	ARF6
MYC	ARFGAP2
MYC	ARFIP2
AR	ARG1
CREB1	ARG1
NFIC	ARG1
AR	ARG2
E2F1	ARHGAP20
E2F1	ARHGAP36
E2F2	ARHGAP36
E2F4	ARHGDIG
HOXA5	ARHGEF1
HOXA9	ARHGEF1
E2F1	ARHGEF17
APC	ARHGEF4
TP53	ARID3A
E2F2	ARID3B
MYC	ARID4A
NFIC	ARID4A
SP1	ARID4A
MYC	ARL1
E2F1	ARL10
E2F2	ARL6IP5
ING4	ARL6IP5
MYC	ARL6IP5
E2F1	ARMC4
E2F2	ARMC4
E2F1	ARMC8
AHR	ARNT
E2F1	ARNT
EPAS1	ARNT
HIF1A	ARNT
PHB2	ARNT
ATF1	ARNT2
EPAS1	ARNT2
HIF1A	ARNT2
CRY1	ARNTL
MTA1	ARNTL
NR1D1	ARNTL
PER1	ARNTL
PER2	ARNTL
PER3	ARNTL
RORA	ARNTL
RORB	ARNTL
RORC	ARNTL
E2F1	ARPC5L
MYC	ARPP19
RARG	ARR3
MYC	ARRB2
MYC	ARSB
TFAP2A	ARSB
SMAD3	ART4
SMAD4	ART4
KLF6	ASAH1
MYC	ASAH1
CTCF	ASAP2
VDR	ASAP2
MYC	ASB1
E2F2	ASB14
AR	ASB2
RARA	ASB2
E2F2	ASB9
E2F1	ASCC2
HES1	ASCL1
HES6	ASCL1
HNRNPR	ASCL1
LMO3	ASCL1
NHLH2	ASCL1
MYC	ASCL2
USF1	ASCL2
USF2	ASCL2
E2F1	ASF1B
MYC	ASH2L
GLI1	ASIC2
ATF3	ASNS
ATF4	ASNS
CEBPB	ASNS
DDIT3	ASNS
WWTR1	ASNS
NOTCH3	ASPH
USF1	ASPH
USF2	ASPH
BRCA1	ASPM
FOXJ1	ASPM
SP1	ASPN
HIF1A	ASS1
MYC	ASS1
SP4	ASS1
SOX2	ASXL1
AR	ATAD2
E2F1	ATAD2
EWSR1	ATF1
PIAS3	ATF1
ATF2	ATF2
DDIT3	ATF2
NR3C1	ATF2
RB1	ATF2
SP1	ATF2
TFAP2A	ATF2
ATF2	ATF3
ATF4	ATF3
CREB1	ATF3
EGR1	ATF3
JDP2	ATF3
JUN	ATF3
KLF4	ATF3
KLF6	ATF3
MEF2D	ATF3
MYC	ATF3
NFKB1	ATF3
TP53	ATF3
CREBBP	ATF4
DDIT3	ATF4
EP300	ATF4
HDAC4	ATF4
IRF7	ATF4
MYC	ATF4
TRIB3	ATF4
DDIT3	ATF5
EBF1	ATF5
NPM1	ATF5
DDIT3	ATF6
MYC	ATF6
DDIT3	ATF6B
MYC	ATF7
TAF4	ATF7
E2F2	ATG16L2
ATF4	ATG5
DDIT3	ATG5
E2F1	ATG5
HSF1	ATG7
ATF1	ATM
BRCA1	ATM
BTF3	ATM
DMAP1	ATM
E2F1	ATM
E2F4	ATM
MEF2D	ATM
MYC	ATM
SP1	ATM
TP53	ATM
TWIST1	ATM
TWIST2	ATM
E2F4	ATN1
TFAP2A	ATP10A
USF1	ATP10A
NFKB1	ATP12A
TFAP2A	ATP12A
CREB1	ATP1A1
NFIC	ATP1A1
NR3C2	ATP1A1
TFAP2A	ATP1A1
MYC	ATP1A2
NR3C2	ATP1A2
NR3C2	ATP1A3
SP1	ATP1A3
TFAP2A	ATP1A3
NR3C2	ATP1A4
NR3C1	ATP1B1
NR3C2	ATP1B1
PGR	ATP1B1
NR3C2	ATP1B2
NR3C2	ATP1B3
NR3C2	ATP1B4
AR	ATP2A2
ATF6	ATP2A2
EGR1	ATP2A2
HAX1	ATP2A2
JUN	ATP2A2
PPARG	ATP2A2
SP1	ATP2A2
SP3	ATP2A2
TFAP2A	ATP2A2
USF1	ATP2A2
USF2	ATP2A2
ETS1	ATP2A3
SP1	ATP2A3
TFAP2A	ATP2A3
MYB	ATP2B1
SP1	ATP2C1
YY1	ATP2C1
USF2	ATP5A1
ETS1	ATP5B
ETS2	ATP5B
E2F1	ATP5F1
USF2	ATP5F1A
MYC	ATP5S
TEAD1	ATP6V0A2
E2F1	ATP6V0B
CREB5	ATP6V0E1
TFAP2A	ATP6V1B2
E2F1	ATP6V1E1
MYC	ATP6V1G2
TP53	ATR
MYC	ATXN10
ETS1	ATXN2
ZNF350	ATXN2
CTCF	ATXN7
E2F1	AURKA
E2F3	AURKA
MED1	AURKA
OTX2	AURKA
E2F1	AURKB
E2F4	AURKB
AR	AVP
ATF1	AVP
ESR1	AVP
ESR2	AVP
JUN	AVP
MYC	AVP
POU3F1	AVP
POU3F2	AVP
REST	AVP
USF1	AVP
USF2	AVP
APC	AXIN1
CTNNB1	AXIN1
APC	AXIN2
CDX2	AXIN2
CTNNB1	AXIN2
MYC	AXIN2
SOX4	AXIN2
ETS1	AXL
EZH2	AXL
IKBKG	AZI2
NFKB1	B2M
SPI1	B2M
USF1	B2M
USF2	B2M
CREB1	B3GAT3
ETS1	B3GAT3
STAT1	B3GAT3
STAT3	B3GAT3
ESR1	B4GALNT2
MYC	B4GALNT2
USF1	B4GALNT2
USF2	B4GALNT2
HIF1A	B4GALT1
SP1	B4GALT1
SP1	B4GALT5
TFAP2A	B4GALT5
USF1	B4GALT5
USF2	B4GALT5
E2F1	B9D1
RUNX1	BAALC
NR4A1	BABAM2
GATA1	BACE1
NFKB1	BACE1
RELA	BACE1
SP1	BACE1
TFAP2A	BACE1
SP1	BACE2
BRCA1	BACH1
E2F4	BACH1
GATA1	BACH1
NR3C1	BAD
PPARG	BAD
RELA	BAD
CTCFL	BAG1
DNMT1	BAG1
PGR	BAG1
TP53	BAG1
MYC	BAG2
SP1	BAG2
GTF3A	BAG3
HSF1	BAG3
TP53	BAI1
TP53	BAI2
TP53	BAK1
WWTR1	BAK1
FOXF2	BAMBI
HDAC1	BAMBI
SMAD1	BAMBI
SMAD3	BAMBI
SMAD4	BAMBI
BRIP1	BARD1
E2F4	BARD1
FLI1	BARD1
MYC	BARD1
FOS	BATF3
JUN	BATF3
AATF	BAX
ABL1	BAX
ATM	BAX
DMAP1	BAX
EGR1	BAX
ELL	BAX
ERCC2	BAX
ETS1	BAX
GFI1	BAX
HIF1A	BAX
ING1	BAX
ING4	BAX
MLLT10	BAX
MLLT3	BAX
MYC	BAX
MYCN	BAX
NFKB1	BAX
NR3C1	BAX
PAX5	BAX
PER1	BAX
PML	BAX
RELA	BAX
SP1	BAX
STAT1	BAX
TP53	BAX
TP63	BAX
TP73	BAX
WWTR1	BAX
MYC	BAZ1B
CTCF	BBC3
E2F1	BBC3
ETV6	BBC3
FOXO3	BBC3
MYC	BBC3
TCF3	BBC3
TP53	BBC3
TP73	BBC3
EGR1	BCAR1
NAB2	BCAR1
ESRRB	BCAS2
MTA1	BCAS3
MYC	BCAT1
ETV4	BCHE
JUN	BCHE
POU2F1	BCHE
CREB1	BCKDHA
MYC	BCKDHA
TFAP2A	BCKDHA
E2F1	BCL10
IKBKG	BCL10
NFKB1	BCL10
E2F4	BCL11A
FOXQ1	BCL11A
SIRT1	BCL11A
ABL1	BCL2
AR	BCL2
ATF1	BCL2
ATF5	BCL2
ATM	BCL2
BACH2	BCL2
BRCA1	BCL2
CEBPA	BCL2
CREB1	BCL2
DDB2	BCL2
DDIT3	BCL2
DEK	BCL2
E2F1	BCL2
EGR1	BCL2
ERCC2	BCL2
ESR1	BCL2
ETS1	BCL2
FOXA1	BCL2
GLI1	BCL2
GLI2	BCL2
HOXA1	BCL2
ING2	BCL2
ING4	BCL2
IRF1	BCL2
MSX2	BCL2
MYB	BCL2
MYBL1	BCL2
MYC	BCL2
NCOA3	BCL2
NFKB1	BCL2
NFKB2	BCL2
NR1I2	BCL2
PARP1	BCL2
PAWR	BCL2
PAX5	BCL2
PER1	BCL2
PGR	BCL2
PPARG	BCL2
RARA	BCL2
RARB	BCL2
RARG	BCL2
RELA	BCL2
SATB1	BCL2
SIM2	BCL2
SMAD2	BCL2
SMAD4	BCL2
SP1	BCL2
STAT3	BCL2
STAT5A	BCL2
TBP	BCL2
TCF4	BCL2
TFAP2A	BCL2
TP53	BCL2
TWIST1	BCL2
WT1	BCL2
ZBTB16	BCL2
ZNRD1	BCL2
HDAC1	BCL2A1
MITF	BCL2A1
NFKB1	BCL2A1
REL	BCL2A1
RELA	BCL2A1
BCL6	BCL2L1
CEBPB	BCL2L1
FOS	BCL2L1
JUN	BCL2L1
MTA1	BCL2L1
MYB	BCL2L1
NFKB1	BCL2L1
NFKB2	BCL2L1
NR1I2	BCL2L1
NUPR1	BCL2L1
PAX3	BCL2L1
PGR	BCL2L1
PPARG	BCL2L1
REL	BCL2L1
RELA	BCL2L1
SMAD3	BCL2L1
SOS1	BCL2L1
SOS2	BCL2L1
SREBF1	BCL2L1
STAT3	BCL2L1
STAT5A	BCL2L1
STAT5B	BCL2L1
STAT6	BCL2L1
TP53	BCL2L1
CREB1	BCL2L11
FOXO3	BCL2L11
NFKB1	BCL2L11
RELA	BCL2L11
MYC	BCL2L12
ZIC1	BCL2L13
MYC	BCL3
NFKB1	BCL3
RELA	BCL3
TP53	BCL3
ABL1	BCL6
BCL6	BCL6
CTCF	BCL6
FOSL2	BCL6
FOXO3	BCL6
FOXO4	BCL6
IRF4	BCL6
JUND	BCL6
MEF2B	BCL6
MYB	BCL6
SPI1	BCL6
STAT1	BCL6
STAT3	BCL6
STAT5	BCL6
STAT5A	BCL6
STAT5B	BCL6
ZEB1	BCL6
E2F2	BCL9L
MYB	BCLAF1
MYC	BCR
STAT5A	BCR
STAT5B	BCR
E2F1	BDH1
CREB1	BDKRB1
ETV4	BDKRB1
GATA1	BDKRB1
GTF2B	BDKRB1
JUN	BDKRB1
NFKB1	BDKRB1
POU1F1	BDKRB1
POU2F1	BDKRB1
RELA	BDKRB1
SP1	BDKRB1
TBP	BDKRB1
TP53	BDKRB1
YY1	BDKRB1
CREB1	BDKRB2
KLF4	BDKRB2
SP1	BDKRB2
TP53	BDKRB2
CREB1	BDNF
REST	BDNF
E2F1	BEAN1
E2F1	BECN1
E2F2	BECN1
E2F3	BECN1
E2F4	BECN1
E2F6	BECN1
JUN	BECN1
E2F1	BEND7
CRX	BEST1
MITF	BEST1
OTX1	BEST1
OTX2	BEST1
SOX9	BEST1
JUN	BEX2
JUN	BFSP2
POU2F1	BFSP2
TFAP2A	BFSP2
ATF4	BGLAP
ATF6	BGLAP
GTF2F1	BGLAP
MSX2	BGLAP
NR3C1	BGLAP
RARG	BGLAP
SMAD3	BGLAP
SMAD4	BGLAP
TP53	BGLAP
VDR	BGLAP
NFKB1	BGN
RELA	BGN
SMAD4	BGN
HOXA10	BHLHE22
ARNT	BHLHE40
ARNTL	BHLHE40
CLOCK	BHLHE40
HIF1A	BHLHE40
NPAS2	BHLHE40
NR1H3	BHLHE40
VDR	BHLHE40
VHL	BHLHE40
ARNTL	BHLHE41
CLOCK	BHLHE41
GLI1	BHLHE41
GLI2	BHLHE41
HIF1A	BHLHE41
NPAS2	BHLHE41
NFKB1	BHMT
RELA	BHMT
ETS1	BID
HIF1A	BID
ZBTB16	BID
E2F1	BIK
E2F2	BIK
ELK1	BIRC2
ETS1	BIRC2
NFKB1	BIRC2
NFKB2	BIRC2
RELA	BIRC2
TP53	BIRC2
DEK	BIRC3
ELK1	BIRC3
HDAC1	BIRC3
NFKB1	BIRC3
NFKB2	BIRC3
REL	BIRC3
RELA	BIRC3
TP53	BIRC3
APC	BIRC5
CTNNB1	BIRC5
DNMT1	BIRC5
E2F1	BIRC5
E2F4	BIRC5
EHMT2	BIRC5
EP300	BIRC5
FOXO3	BIRC5
HDAC1	BIRC5
ILF3	BIRC5
KLF4	BIRC5
KLF5	BIRC5
LEF1	BIRC5
MYCN	BIRC5
NFKB1	BIRC5
RB1	BIRC5
RELA	BIRC5
SP1	BIRC5
SP3	BIRC5
SP4	BIRC5
STAT3	BIRC5
TCF4	BIRC5
TCF7	BIRC5
TCF7L1	BIRC5
TCF7L2	BIRC5
TP53	BIRC5
TP73	BIRC5
TP53	BIRC6
MITF	BIRC7
TP53	BIRC7
TP53	BIRC8
MYC	BLK
PAX5	BLK
ESR1	BLM
TP53	BLM
MZF1	BLMH
SP1	BLMH
E2F1	BLVRA
E2F2	BLVRA
SP1	BLZF1
SPI1	BLZF1
E2F1	BMI1
MYC	BMI1
MYCN	BMI1
TWIST1	BMI1
DNMT1	BMP2
GLI1	BMP2
GLI2	BMP2
GLI3	BMP2
HEY1	BMP2
NFKB1	BMP2
RELA	BMP2
ETS1	BMP4
FOXL1	BMP4
GLI1	BMP4
GLI2	BMP4
GLI3	BMP4
MYC	BMP4
POU5F1	BMP4
SOX2	BMP4
GLI1	BMP5
GLI2	BMP5
GLI3	BMP5
ESR1	BMP6
GLI1	BMP6
GLI2	BMP6
GLI3	BMP6
GLI1	BMP7
GLI2	BMP7
GLI3	BMP7
HDAC2	BMP7
LDB1	BMP7
LMO4	BMP7
GLI1	BMP8A
GLI2	BMP8A
GLI3	BMP8A
E2F1	BMP8B
GLI1	BMP8B
GLI2	BMP8B
GLI3	BMP8B
SMAD1	BMPR1A
SMAD5	BMPR1A
SMAD9	BMPR1A
SMAD1	BMPR1B
SMAD5	BMPR1B
SMAD9	BMPR1B
GLI1	BNC1
HIF1A	BNIP3
RUNX1	BPI
SP3	BPI
SPI1	BPI
E2F1	BRAF
AHR	BRCA1
ARNT	BRCA1
ATF1	BRCA1
CHD8	BRCA1
CREB1	BRCA1
CREBBP	BRCA1
CTBP1	BRCA1
CTCF	BRCA1
DLX4	BRCA1
E2F1	BRCA1
E2F4	BRCA1
E2F6	BRCA1
EP300	BRCA1
ESR1	BRCA1
ETS2	BRCA1
ETV4	BRCA1
EZH2	BRCA1
FOSL2	BRCA1
FOXA1	BRCA1
FOXP3	BRCA1
HMGA1	BRCA1
ID4	BRCA1
IFI16	BRCA1
JUN	BRCA1
LMO4	BRCA1
MEN1	BRCA1
MTA1	BRCA1
NCOA3	BRCA1
NFE2L2	BRCA1
NFKB1	BRCA1
NR3C1	BRCA1
RB1	BRCA1
RBL1	BRCA1
RBL2	BRCA1
SP1	BRCA1
TP53	BRCA1
TP53BP1	BRCA1
TP63	BRCA1
USF2	BRCA1
YY1	BRCA1
ZNF423	BRCA1
BRCA1	BRCA2
CTBP1	BRCA2
ELF1	BRCA2
ESR2	BRCA2
ETS1	BRCA2
HDAC1	BRCA2
HMG20B	BRCA2
MYC	BRCA2
NFKB1	BRCA2
PARP1	BRCA2
RAD51	BRCA2
RELA	BRCA2
TP53	BRCA2
USF1	BRCA2
USF2	BRCA2
BRD7	BRD2
E2F1	BRD2
E2F2	BRD2
E2F4	BRD2
BRD7	BRD3
NPM1	BRD4
E2F6	BRD7
MAX	BRD7
MYC	BRD7
SP1	BRD7
FOXM1	BRIP1
PPARG	BRS3
TFAP2A	BRS3
AR	BSG
EGR2	BSG
MYC	BSG
SP1	BSG
SP3	BSG
TFAP2A	BSG
CREB1	BST1
ETV4	BST1
NFKB1	BST1
SP1	BST1
TFAP2A	BST1
GATA1	BST2
E2F1	BTBD7
E2F2	BTBD7
AR	BTF3P11
ESR1	BTF3P11
HOXC8	BTF3P11
PPARG	BTF3P11
SMAD1	BTF3P11
AR	BTG1
HLX	BTG1
TP53	BTG1
AR	BTG2
ESR1	BTG2
FOXM1	BTG2
MYB	BTG2
NFKB1	BTG2
PHB2	BTG2
RELA	BTG2
TP53	BTG2
TP53	BTG3
E2F1	BTG4
ETV4	BTK
SP1	BTK
SP3	BTK
SPI1	BTK
MYC	BTN2A1
E2F1	BTN3A3
CTNNB1	BTRC
E2F1	BTRC
GLI1	BTRC
GLI2	BTRC
GLI3	BTRC
NFKBIA	BTRC
NFKBIB	BTRC
PER1	BTRC
PER2	BTRC
PER3	BTRC
SMAD3	BTRC
SMAD4	BTRC
CEBPB	BTS1
ETV4	BTS1
RELA	BTS1
SP1	BTS1
TCF3	BTS1
TP53	BTS1
MYB	BUB1B
POU2F1	BUB1B
SP1	BUB1B
ZNF143	BUB1B
E2F4	BUB3
E2F1	C10orf46
E2F2	C10orf46
E2F1	C11orf54
E2F2	C11orf54
E2F1	C11orf71
E2F1	C14orf149
E2F1	C15orf23
E2F2	C15orf23
E2F1	C15orf34
E2F1	C15orf43
SP1	C16orf53
TP53	C16orf53
E2F1	C16orf54
E2F1	C16orf57
E2F1	C16orf62
E2F2	C16orf62
E2F1	C16orf78
E2F4	C16orf80
MYC	C17orf65
E2F1	C19orf70
E2F1	C1orf123
E2F2	C1orf123
E2F1	C1orf180
MYB	C1QBP
SP1	C1QBP
TFAP2A	C1QTNF1
HNF4A	C1QTNF5
E2F1	C1S
E2F2	C1S
E2F2	C20orf85
AR	C21orf33
MYC	C21orf33
PPARG	C21orf33
RARA	C21orf33
SPI1	C21orf33
E2F2	C21orf58
E2F4	C2orf18
CEBPD	C3
ESR1	C3
ESR2	C3
NFIC	C4A
SP1	C4A
USF1	C4A
SP1	C4B
NFIC	C4BPB
E2F1	C4orf36
E2F4	C6orf72
SP1	C8G
CEBPA	C8orf76
MYC	C9orf43
E2F2	C9orf72
VHL	CA12
FOS	CA2
JUN	CA2
MYB	CA7
AHR	CA9
ARNT	CA9
ATF4	CA9
ELK1	CA9
EP300	CA9
EPAS1	CA9
ETS1	CA9
HDAC4	CA9
HIF1A	CA9
SP1	CA9
SP3	CA9
TFAP2A	CA9
VHL	CA9
NR3C2	CABIN1
TP53	CABLES1
TP73	CABLES1
EGR1	CACNA1H
REST	CACNA1H
MYC	CACNB1
MYC	CACNG3
ESR1	CAD
HDAC2	CAD
MYC	CAD
SMARCA4	CAD
USF1	CAD
USF2	CAD
VDR	CALB1
E2F4	CALB2
TFAP2A	CALB2
ATF1	CALCA
CREB1	CALCA
USF1	CALCA
USF2	CALCA
SP3	CALCR
NR3C1	CALD1
E2F1	CALM1
E2F4	CALM1
E2F1	CALR
E2F4	CALR
MYC	CALR
ATF4	CAMK2A
ATF4	CAMK2B
ATF4	CAMK2D
ATF4	CAMK2G
ATF4	CAMK4
CREBBP	CAMK4
EP300	CAMK4
NR0B1	CAMP
VDR	CAMP
WT1	CAMP
RUNX3	CAPN10
FOXD3	CAPN6
POU2F1	CAPN6
NRF1	CAPNS1
MYC	CAPZA1
IKBKG	CARD11
NFKB1	CARD8
RELA	CARD8
E2F1	CARHSP1
NFKB1	CARM1
RELA	CARM1
TP53	CARM1
REST	CARTPT
ETS1	CASP1
TP53	CASP1
E2F1	CASP10
IKBKB	CASP10
IKBKG	CASP10
RUNX3	CASP2
XPC	CASP2
AR	CASP3
ING1	CASP3
ING4	CASP3
NFKB1	CASP3
PHF10	CASP3
PML	CASP3
PPARG	CASP3
RELA	CASP3
RUNX3	CASP3
SIM2	CASP3
SP1	CASP3
TP53	CASP3
ETS1	CASP4
STAT1	CASP4
E2F1	CASP7
IRF1	CASP7
RUNX3	CASP7
CEBPD	CASP8
CREB1	CASP8
DNMT1	CASP8
ETS1	CASP8
IKBKB	CASP8
IKBKG	CASP8
MEN1	CASP8
MYC	CASP8
NFKBIA	CASP8
RELA	CASP8
RUNX3	CASP8
TP53	CASP8
MYC	CASP8AP2
FOS	CASP9
MYC	CASP9
NFKB1	CASP9
RELA	CASP9
BRCA1	CASR
E2F1	CASR
E2F2	CASR
GCM2	CASR
EGR1	CAT
EGR3	CAT
ETV1	CAT
NFE2L2	CAT
PPARD	CAT
PPARG	CAT
SP1	CAT
WT1	CAT
E2F4	CAV1
ESR1	CAV1
GATA6	CAV1
PPARG	CAV1
SP1	CAV1
SREBF1	CAV1
TFDP1	CAV1
TP53	CAV1
ESR1	CAV2
GATA1	CBFB
MYC	CBFB
SP1	CBFB
ABL1	CBL
ABL1	CBLB
ABL1	CBLC
E2F1	CBLN1
E2F2	CBLN1
E2F1	CBS
E2F4	CBS
JUN	CBS
MYB	CBS
MYC	CBS
NFYA	CBS
SP1	CBS
SP3	CBS
TFAP2A	CBS
USF2	CBS
MYC	CBX3
E2F1	CBX5
E2F4	CBX5
MYC	CBX5
YY1	CBX5
SIRT1	CCAR2
E2F1	CCDC113
E2F2	CCDC33
MYC	CCDC6
ATF1	CCDC65
E2F1	CCDC7
E2F4	CCDC78
E2F1	CCDC93
MYC	CCHCR1
CREB1	CCK
CREBBP	CCK
EWSR1	CCK
FLI1	CCK
FOS	CCK
JUN	CCK
NFKB1	CCK
RELA	CCK
SP1	CCK
EGR1	CCKBR
MYC	CCKBR
CEBPB	CCL11
NFKB1	CCL11
RELA	CCL11
STAT3	CCL11
STAT6	CCL11
NFKB1	CCL13
RELA	CCL13
YY1	CCL13
HIF1A	CCL16
E2F1	CCL17
STAT6	CCL17
TFAP2A	CCL17
NFKB1	CCL19
RELA	CCL19
RELB	CCL19
APEX1	CCL2
ATF4	CCL2
CEBPA	CCL2
HDAC2	CCL2
IRF3	CCL2
JUN	CCL2
NFAT5	CCL2
NFIC	CCL2
NFKB1	CCL2
NR1I2	CCL2
PREB	CCL2
REL	CCL2
RELA	CCL2
SMAD3	CCL2
SMAD4	CCL2
SP1	CCL2
SPI1	CCL2
STAT1	CCL2
STAT2	CCL2
STAT3	CCL2
XBP1	CCL2
CEBPD	CCL20
NFKB1	CCL20
RELA	CCL20
SP1	CCL20
NFKB2	CCL21
RELB	CCL21
NFKB1	CCL22
RELA	CCL22
STAT6	CCL26
E2F1	CCL3
ETS1	CCL3
FOS	CCL3
IRF5	CCL3
JUN	CCL3
NFKB1	CCL3
RELA	CCL3
RUNX1	CCL3
SP1	CCL3
STAT1	CCL3
TFAP2A	CCL3
CREM	CCL4
FOS	CCL4
JUN	CCL4
NFKB1	CCL4
RELA	CCL4
ATF1	CCL5
ATF3	CCL5
CEBPA	CCL5
CEBPB	CCL5
CEBPD	CCL5
CREB1	CCL5
EGR1	CCL5
FOS	CCL5
FOSB	CCL5
IRF1	CCL5
IRF3	CCL5
IRF5	CCL5
IRF7	CCL5
JUN	CCL5
JUND	CCL5
KLF13	CCL5
NFKB1	CCL5
NFKBIA	CCL5
REL	CCL5
RELA	CCL5
SP1	CCL5
SPI1	CCL5
ETS1	CCL7
JUN	CCL7
LEF1	CCL7
ATF1	CCNA1
ATF2	CCNA1
CREB1	CCNA1
CREM	CCNA1
E2F1	CCNA1
E2F2	CCNA1
[truncated: 13,930 more rows]

## Sheet: SRN
Transcription factors (TFs)	Targets
EGR1	ABCB1
ETS1	ABCB1
HIF1A	ABCB1
JUN	ABCB1
NR1I2	ABCB1
TCF7L2	ABCB1
UHRF1	ABCB1
PPARG	ACSL1
TCF7L2	ACVRL1
PPARG	ADAM28
HIF1A	ADM
JUN	ALOX12
HIF1A	ALOX5AP
ATM	BCL2
BACH2	BCL2
EGR1	BCL2
ETS1	BCL2
MYBL1	BCL2
NR1I2	BCL2
PPARG	BCL2
ZBTB16	BCL2
JUN	BEX2
DNMT1	BIRC5
LEF1	BIRC5
TCF7	BIRC5
TCF7L2	BIRC5
NR3C2	CABIN1
DNMT1	CASP8
ETS1	CASP8
RUNX3	CASP8
PPARG	CAV1
TFDP1	CAV1
JUN	CBS
ETS1	CCL3
JUN	CCL3
STAT1	CCL3
EGR1	CCL5
JUN	CCL5
ETS2	CCNA2
ZBTB16	CCNA2
NR3C2	CCR6
EPAS1	CCR7
HIF1A	CCR7
JUN	CCR7
TRERF1	CCR7
ETS2	CD163
JUN	CD163
LEF1	CD1D
BATF	CD2
EGR1	CD28
PPARG	CD36
RUNX3	CD36
ETS1	CD4
ETS2	CD4
GATA3	CD40LG
STAT1	CD40LG
ETS1	CD5
JUN	CD5
ETS1	CD6
RUNX3	CD6
JUN	CD79A
JUN	CD82
JUNB	CD82
STAT1	CD86
TRERF1	CD86
ETS1	CD8A
GATA3	CD8A
PTTG1	CDC20
ETS1	CIITA
JUN	CIITA
PPARG	CIITA
RFX5	CIITA
STAT1	CIITA
ETS1	CR1
NFATC3	CTSD
JUN	CTSL
STAT1	CTSL
CUX1	CYBB
GATA2	CYBB
LEF1	CYLD
ETS1	ECE1
ETS1	EGR1
ETS2	EGR1
JUN	EGR1
LEF1	ELANE
RUNX2	ELANE
GATA3	EPOR
TAL1	EPOR
PPARG	ERO1A
ETS1	ETS1
ETS2	ETS1
JUN	ETS1
ETS1	ETS2
JUN	ETS2
ETS1	FCAR
GATA2	FCER1A
PPARG	FCER1A
ETS1	FGL2
JUN	FGL2
GATA3	FOXC1
GATA3	FOXC2
GATA3	FUT7
ATM	GADD45A
PPARG	GADD45A
HIF1A	GAPDH
GATA3	GATA3
PPARG	GATA3
STAT1	GATA3
TCF7L2	GATA3
ETS2	GBA
JUN	GBA
HIF1A	GBE1
JUN	GM2A
JUN	GNLY
ETS1	GP6
JUN	GYG1
ETS2	HBEGF
HIF1A	HBEGF
EGR1	HIF1A
HIF1A	HIF1A
HIF1A	HK2
CIITA	HLA-DMA
RFX5	HLA-DMA
CIITA	HLA-DMB
RFX5	HLA-DMB
CIITA	HLA-DOA
RFX5	HLA-DOA
CIITA	HLA-DOB
RFX5	HLA-DOB
RFX5	HLA-DPA1
CIITA	HLA-DPB1
RFX5	HLA-DPB1
CIITA	HLA-DRA
RFX5	HLA-DRA
CIITA	HLA-DRB4
RFX5	HLA-DRB4
CIITA	HLA-F
NR1I2	HP
EGR1	HPSE
ETS1	HPSE
ETS2	HPSE
ETS2	ICAM1
JUN	ICAM1
PPARG	ICAM1
STAT1	ICAM1
PTTG1	ID3
SMAD9	ID3
STAT1	IL1R1
EGR1	IL2RB
ETS1	IL2RB
JUN	IL2RB
DNMT1	IL32
JUN	IL7R
ETS1	ITGA2B
ETS1	ITGB3
MAF	ITGB7
EGR1	JUN
ETS2	JUN
HDAC4	JUN
JUN	JUN
LEF1	JUN
STAT1	JUN
TCF7	JUN
TCF7L2	JUN
ETS2	JUNB
LEF1	JUP
PML	JUP
TCF7	JUP
TCF7L2	JUP
ZBTB16	JUP
ETS1	LCK
ETS2	LCK
NR3C2	LCN2
STAT1	LCN2
HIF1A	LDHA
JUN	LDHA
EGR1	LDLR
LEF1	LEF1
ZBTB16	LEF1
EGR1	LTB
ETS1	LTB
ETS1	LTF
JUN	MAPK14
NFATC3	MAPK14
JUN	MGP
ETS1	MME
CIITA	MMP9
ETS1	MMP9
ETS2	MMP9
JUN	MMP9
PPARG	MMP9
RUNX3	MMP9
STAT1	MMP9
JUN	MT1A
ATM	MTF1
GATA3	MUC1
HIF1A	MUC1
STAT1	MUC1
ETS2	MYBL1
JUN	NRAS
ETS1	OAS2
JUN	OAS2
PPARG	OLR1
ETS1	PCSK6
EGR1	PDGFC
HIF1A	PFKFB2
HIF1A	PFKFB3
STAT1	PLSCR1
PML	PML
STAT1	PML
EGR1	POR
ETS1	POR
EGR1	PPARG
GATA2	PPARG
UHRF1	PPARG
STAT1	PPP2R2B
NFATC3	PPP3CC
STAT1	PRF1
STAT4	PRF1
GATA2	PRG2
EGR1	PTGES
HDAC4	PTGES
HIF1A	PTGES
CREB5	RASGRP3
DNMT1	RASSF1
HDAC4	RECK
HIF1A	RECK
PPARG	RETN
CIITA	RFX5
HIF1A	RORA
HDAC4	RUNX2
JUN	RUNX2
DNMT1	RUNX3
NR3C2	SGK1
ETS1	SH2D1A
ATM	SLC2A1
EPAS1	SLC2A1
HIF1A	SLC2A1
GATA3	SLCO4C1
JUN	SLPI
STAT1	SOCS3
STAT4	SOCS3
CIITA	STAT1
CREB5	STAT1
JUN	STAT1
GATA3	STAT4
EGR1	SYN2
GATA3	TCF7L2
ETS1	TFRC
HIF1A	TFRC
JUN	TFRC
CREB5	TGFBR3
GATA3	TGFBR3
EGR1	TIMP2
HIF1A	TIMP2
JUN	TIMP2
PTTG1	TIMP2
HIF1A	TLR2
STAT1	TLR2
ETS1	TNC
ETS2	TNC
JUN	TNC
EGR1	TNF
ETS1	TNF
HMGB2	TNF
JUN	TNF
NFATC3	TNF
JUN	TNFAIP6
UHRF1	TOP2A
JUN	TXN
TFDP1	TYMS
STAT1	UPP1
STAT1	XAF1

## Sheet: KPSRN
Transcription factors (TFs): Gene name of Transcription factors
Targets: Gene names of the target of the TFs
Type of TF: TF Type (TTF, TTFG or TG)
Type of Targets: Target types (TTFG or TG)
Transcription factors (TFs)	Targets	Type of TF	Type of Targets
STAT1	LCN2	TTF	TG
ETS2	MMP9	TTF	TG
STAT1	MMP9	TTF	TG
HIF1A	PFKFB2	TTF	TG
ETS2	CD163	TTF	TG
HIF1A	PFKFB3	TTF	TG
STAT1	SOCS3	TTF	TG
ETS2	HBEGF	TTF	TG
HIF1A	HBEGF	TTF	TG
EGR1	PPARG	TTF	TTFG
ETS2	HPSE	TTF	TG
EGR1	HPSE	TTF	TG
STAT1	CCL3	TTF	TG
ETS2	GBA	TTF	TG
STAT1	UPP1	TTF	TG
EGR1	PDGFC	TTF	TG
STAT1	PLSCR1	TTF	TG
EGR1	LDLR	TTF	TG
EGR1	SYN2	TTF	TG
HIF1A	GAPDH	TTF	TG
EGR1	POR	TTF	TG
HIF1A	TLR2	TTF	TG
STAT1	TLR2	TTF	TG
ETS2	JUN	TTF	TTFG
EGR1	JUN	TTF	TTFG
STAT1	JUN	TTF	TTFG
STAT1	IL1R1	TTF	TG
HIF1A	MUC1	TTF	TG
STAT1	MUC1	TTF	TG
HIF1A	ADM	TTF	TG
ETS2	CCNA2	TTF	TG
EGR1	TIMP2	TTF	TG
HIF1A	TIMP2	TTF	TG
HIF1A	LDHA	TTF	TG
STAT1	CTSL	TTF	TG
HIF1A	GBE1	TTF	TG
EPAS1	SLC2A1	TTF	TG
HIF1A	SLC2A1	TTF	TG
ETS2	EGR1	TTF	TTF
EGR1	HIF1A	TTF	TTF
HIF1A	HIF1A	TTF	TTF
ETS2	JUNB	TTF	TTF
ETS2	ICAM1	TTF	TG
STAT1	ICAM1	TTF	TG
HIF1A	ALOX5AP	TTF	TG
HIF1A	TFRC	TTF	TG
EGR1	TNF	TTF	TG
EGR1	PTGES	TTF	TG
HIF1A	PTGES	TTF	TG
HIF1A	HK2	TTF	TG
JUNB	CD82	TTF	TG
RFX5	HLA-DRA	TTF	TG
EGR1	CD28	TTF	TG
STAT1	CD86	TTF	TG
RFX5	HLA-DOB	TTF	TG
EGR1	LTB	TTF	TG
STAT1	CIITA	TTF	TTFG
RFX5	CIITA	TTF	TTFG
EGR1	CCL5	TTF	TG
HIF1A	RECK	TTF	TG
STAT1	PRF1	TTF	TG
STAT1	PML	TTF	TG
RFX5	HLA-DOA	TTF	TG
ETS2	ETS1	TTF	TTFG
STAT1	GATA3	TTF	TG
ETS2	CD4	TTF	TG
EPAS1	CCR7	TTF	TG
HIF1A	CCR7	TTF	TG
HIF1A	RORA	TTF	TG
STAT1	CD40LG	TTF	TG
EGR1	BCL2	TTF	TG
ETS2	LCK	TTF	TG
RFX5	HLA-DPA1	TTF	TG
RFX5	HLA-DPB1	TTF	TG
RFX5	HLA-DMA	TTF	TG
STAT1	XAF1	TTF	TG
RFX5	HLA-DRB4	TTF	TG
RFX5	HLA-DMB	TTF	TG
EGR1	ABCB1	TTF	TG
HIF1A	ABCB1	TTF	TG
ETS2	TNC	TTF	TG
EGR1	IL2RB	TTF	TG
STAT1	PPP2R2B	TTF	TG
ETS2	MYBL1	TTF	TTFG
PPARG	RETN	TTFG	TG
ETS1	LTF	TTFG	TG
PPARG	MMP9	TTFG	TG
JUN	MMP9	TTFG	TG
CIITA	MMP9	TTFG	TG
ETS1	MMP9	TTFG	TG
RUNX2	ELANE	TTFG	TG
PPARG	OLR1	TTFG	TG
JUN	GYG1	TTFG	TG
PPARG	GADD45A	TTFG	TG
JUN	CD163	TTFG	TG
JUN	SLPI	TTFG	TG
ETS1	FCAR	TTFG	TG
ETS1	HPSE	TTFG	TG
JUN	MAPK14	TTFG	TG
JUN	CCL3	TTFG	TG
ETS1	CCL3	TTFG	TG
ETS1	CR1	TTFG	TG
ETS1	ITGA2B	TTFG	TG
JUN	GBA	TTFG	TG
JUN	ETS2	TTFG	TTF
ETS1	ETS2	TTFG	TTF
ETS1	PCSK6	TTFG	TG
PPARG	ACSL1	TTFG	TG
ETS1	ECE1	TTFG	TG
ETS1	ITGB3	TTFG	TG
JUN	TNFAIP6	TTFG	TG
PPARG	CD36	TTFG	TG
PPARG	ERO1A	TTFG	TG
ETS1	POR	TTFG	TG
JUN	JUN	TTFG	TTFG
JUN	TIMP2	TTFG	TG
JUN	LDHA	TTFG	TG
PPARG	CAV1	TTFG	TG
JUN	CTSL	TTFG	TG
JUN	MT1A	TTFG	TG
JUN	EGR1	TTFG	TTF
ETS1	EGR1	TTFG	TTF
JUN	CBS	TTFG	TG
JUN	TXN	TTFG	TG
JUN	GM2A	TTFG	TG
ETS1	GP6	TTFG	TG
PPARG	ICAM1	TTFG	TG
JUN	ICAM1	TTFG	TG
JUN	MGP	TTFG	TG
JUN	NRAS	TTFG	TG
JUN	ALOX12	TTFG	TG
JUN	TFRC	TTFG	TG
JUN	TNF	TTFG	TG
ETS1	TFRC	TTFG	TG
ETS1	TNF	TTFG	TG
JUN	CD82	TTFG	TG
CIITA	HLA-DRA	TTFG	TG
JUN	STAT1	TTFG	TTF
CIITA	STAT1	TTFG	TTF
JUN	RUNX2	TTFG	TTFG
CIITA	HLA-DOB	TTFG	TG
PPARG	CIITA	TTFG	TTFG
JUN	CIITA	TTFG	TTFG
CIITA	RFX5	TTFG	TTF
ETS1	CIITA	TTFG	TTFG
ETS1	LTB	TTFG	TG
JUN	CCL5	TTFG	TG
JUN	CD79A	TTFG	TG
CIITA	HLA-F	TTFG	TG
CIITA	HLA-DOA	TTFG	TG
JUN	ETS1	TTFG	TTFG
ETS1	ETS1	TTFG	TTFG
JUN	BEX2	TTFG	TG
PPARG	GATA3	TTFG	TG
JUN	FGL2	TTFG	TG
ETS1	FGL2	TTFG	TG
JUN	OAS2	TTFG	TG
ETS1	OAS2	TTFG	TG
ETS1	CASP8	TTFG	TG
ETS1	CD4	TTFG	TG
JUN	CCR7	TTFG	TG
JUN	IL7R	TTFG	TG
PPARG	ADAM28	TTFG	TG
PPARG	BCL2	TTFG	TG
ETS1	BCL2	TTFG	TG
MYBL1	BCL2	TTFG	TG
ETS1	LCK	TTFG	TG
ETS1	CD8A	TTFG	TG
CIITA	HLA-DPB1	TTFG	TG
CIITA	HLA-DMA	TTFG	TG
ETS1	SH2D1A	TTFG	TG
CIITA	HLA-DRB4	TTFG	TG
CIITA	HLA-DMB	TTFG	TG
JUN	ABCB1	TTFG	TG
ETS1	ABCB1	TTFG	TG
JUN	GNLY	TTFG	TG
JUN	TNC	TTFG	TG
ETS1	TNC	TTFG	TG
JUN	IL2RB	TTFG	TG
ETS1	IL2RB	TTFG	TG
JUN	CD5	TTFG	TG
ETS1	CD5	TTFG	TG
ETS1	CD6	TTFG	TG
ETS1	MME	TTFG	TG
PPARG	FCER1A	TTFG	TG
