# Supplementary material for: A Molecular Interaction Map of Klebsiella pneumoniae and Its Human Host Reveals Potential Mechanisms of Host Cell Subversion
Source: Front Microbiol. 2021 Feb 18;12:613067. doi: 10.3389/fmicb.2021.613067 (PMC7930833; doi:10.3389/fmicb.2021.613067)
Supplement: Supplementary file 12 [file Table_10.xlsx]

## Sheet: Sheet1
Supplementary Table 10 : List of Differentially expressed genes in KP positive sepsis patients along with P-values and fold change (FC) as retreived from GEO2R
Gene Name	P-value	Adjusted P-value	Log FC
MMP8	4.92e-11	1.46e-08	-5.58
RETN	1.99e-08	9.08e-07	-5.4
CD177	1.44e-12	1.43e-09	-5.39
HP	6.4e-12	4.04e-09	-5.34
OLFM4	1.15e-06	1.97e-05	-5.22
GPR84	5.33e-13	7.87e-10	-4.61
CEACAM8	1.97e-07	5.06e-06	-4.54
ZDHHC19	1.03e-11	5.58e-09	-4.54
VNN1	7.53e-11	2.01e-08	-4.28
LTF	2.23e-08	9.72e-07	-4.26
LCN2	2.27e-10	4.17e-08	-4.11
ARG1	3.78e-09	2.67e-07	-4.08
BPI	2.95e-09	2.24e-07	-4.01
TCN1	4.42e-10	6.73e-08	-4.01
MCEMP1	8.08e-12	4.75e-09	-3.95
ANKRD22	3.3e-11	1.13e-08	-3.91
MMP9	7.82e-10	9.14e-08	-3.81
S100A12	1.81e-10	3.57e-08	-3.71
COL17A1	6.21e-11	1.73e-08	-3.63
PFKFB2	1.99e-09	1.69e-07	-3.6
PGLYRP1	8.58e-10	9.67e-08	-3.59
CA4	7.38e-11	2e-08	-3.49
OPLAH	5.57e-11	1.6e-08	-3.49
CLEC4D	1.39e-10	3.14e-08	-3.45
CLEC5A	7.65e-14	3.62e-10	-3.43
PTPN20	2.19e-10	4.11e-08	-3.32
CEACAM1	7e-09	4.13e-07	-3.28
CEACAM6	0.00012	0.00077	-3.26
CYSTM1	6.22e-10	7.97e-08	-3.24
TDRD9	3.06e-08	1.26e-06	-3.21
ORM1	8.98e-06	9.84e-05	-3.13
TMCC2	4.36e-06	5.52e-05	-3.13
HNRNPA3P1	5.31e-10	7.39e-08	-3.08
C1QB	2.36e-08	1.01e-06	-3.05
ELANE	9.32e-05	0.000631	-3.03
MT1G	1.66e-07	4.46e-06	-2.96
S100P	0.0019	0.00727	-2.95
DEFA4	0.00116	0.00488	-2.91
DEFA1B	0.000343	0.00182	-2.9
ANXA3	9.35e-07	1.67e-05	-2.89
MMRN1	1.44e-08	7.07e-07	-2.86
SLC2A11	1.36e-06	2.26e-05	-2.84
SLC51A	1.26e-08	6.35e-07	-2.83
SMPDL3A	3.14e-10	5.27e-08	-2.81
MPO	4.98e-05	0.000386	-2.8
DEFA3	0.000383	0.00199	-2.75
SAMD14	1.62e-09	1.46e-07	-2.73
SPDYE1	9.22e-12	5.13e-09	-2.69
BMX	3.28e-09	2.38e-07	-2.66
SLC2A14	9.65e-09	5.21e-07	-2.65
OLR1	1.29e-06	2.16e-05	-2.63
NLRC4	3.12e-13	6.57e-10	-2.61
EXOSC4	9.24e-10	1.01e-07	-2.57
TP53I3	5.81e-10	7.64e-08	-2.57
LILRA5	2.47e-11	9.74e-09	-2.53
MERTK	3.01e-11	1.1e-08	-2.53
GYG1	1.91e-13	5.16e-10	-2.51
IRAK3	4.03e-13	6.93e-10	-2.51
ACKR1	7.87e-06	8.84e-05	-2.49
GYPB	0.000671	0.00312	-2.49
MYL9	1.19e-07	3.51e-06	-2.48
RGL4	1.75e-09	1.53e-07	-2.48
TOP2A	5.87e-12	3.89e-09	-2.48
OR4K15	2.07e-09	1.73e-07	-2.47
KRTAP19-6	5.19e-09	3.33e-07	-2.45
CDC20	4.75e-09	3.16e-07	-2.44
CCNB2	1.77e-12	1.52e-09	-2.42
RHD	3.36e-08	1.36e-06	-2.42
TGM2	2.13e-06	3.17e-05	-2.41
FKBP1A	7.44e-10	8.83e-08	-2.39
GADD45A	3.54e-08	1.4e-06	-2.39
CMBL	3.99e-05	0.000324	-2.36
BST1	8.74e-10	9.73e-08	-2.35
SAMSN1	5.98e-08	2.1e-06	-2.35
DHCR7	1.63e-07	4.4e-06	-2.34
MS4A4A	1.03e-12	1.25e-09	-2.33
BEX1	3.19e-07	7.22e-06	-2.31
SELP	4.13e-07	8.81e-06	-2.3
GPR141	2.72e-09	2.12e-07	-2.29
MAOA	2.68e-06	3.81e-05	-2.28
OLAH	1.72e-06	2.67e-05	-2.28
GRB10	4.04e-08	1.53e-06	-2.27
UBE2C	2.78e-10	4.87e-08	-2.27
CD163	9.57e-09	5.2e-07	-2.26
DEFA1	0.000794	0.00358	-2.26
MXI1	2.24e-05	0.000204	-2.24
PFKFB3	1.19e-09	1.16e-07	-2.24
SLPI	4.9e-05	0.000382	-2.24
AZU1	7.49e-05	0.000536	-2.23
SPTB	2.01e-06	3.04e-05	-2.22
CEP55	1.19e-17	2.25e-13	-2.21
PECR	3.66e-10	5.97e-08	-2.21
ANKRD33	1.07e-10	2.51e-08	-2.2
CTSE	2.79e-05	0.000243	-2.19
ATP5G1	2.24e-10	4.15e-08	-2.18
GRIP2	1.74e-10	3.57e-08	-2.18
PRTN3	0.000101	0.00067	-2.18
HK3	2.16e-08	9.56e-07	-2.16
SOCS3	3.22e-07	7.25e-06	-2.16
SPTA1	8.88e-06	9.75e-05	-2.16
MT1E	3.73e-06	4.88e-05	-2.15
LIN7A	9.74e-09	5.21e-07	-2.14
NCAPG	4.39e-10	6.73e-08	-2.13
HBEGF	0.000173	0.00105	-2.12
MRVI1-AS1	3.87e-09	2.72e-07	-2.12
SLC7A5	6.12e-06	7.21e-05	-2.12
SORT1	1.84e-09	1.57e-07	-2.12
ANK1	0.000188	0.00113	-2.1
CA1	3.4e-05	0.000284	-2.1
MGAM	7.49e-06	8.49e-05	-2.09
PROS1	7.3e-06	8.32e-05	-2.09
ARL4A	0.000364	0.0019	-2.08
FCAR	5.58e-05	0.000422	-2.07
RHCE	1.49e-06	2.43e-05	-2.07
ECHDC3	1.13e-06	1.95e-05	-2.06
NTN3	1.49e-09	1.38e-07	-2.06
OSM	7.66e-08	2.52e-06	-2.06
GYPE	0.000414	0.00211	-2.03
IL18R1	4.59e-07	9.46e-06	-2.03
RAB3IL1	0.000753	0.00342	-2.03
TCEAL9	8.2e-08	2.66e-06	-2.03
DACH1	5.73e-05	0.000432	-2.02
SLC1A3	5.9e-09	3.65e-07	-2.02
TMTC1	1.53e-05	0.000151	-2.02
CETP	2.37e-10	4.32e-08	-2.01
TFPI	1.87e-05	0.000176	-2
H1F0	2.11e-09	1.76e-07	-1.99
PPARG	9.15e-11	2.25e-08	-1.99
ATP9A	1.03e-06	1.81e-05	-1.98
RBPMS2	7.06e-05	0.00051	-1.98
CDKN2B-AS1	3.66e-08	1.43e-06	-1.97
CKAP4	1.49e-08	7.26e-07	-1.97
CLEC1B	1.05e-05	0.000111	-1.97
HSPA1B	1.77e-08	8.33e-07	-1.97
ANKRD9	4.55e-06	5.69e-05	-1.96
LILRA6	9.45e-07	1.69e-05	-1.96
METTL9	1.76e-09	1.54e-07	-1.96
SPOCD1	1.29e-05	0.000132	-1.96
BCAT1	2.63e-05	0.000231	-1.95
C1QC	3.29e-07	7.37e-06	-1.95
SIGLEC5	2.78e-08	1.16e-06	-1.95
QSOX1	9.72e-10	1.03e-07	-1.94
ST6GALNAC3	2.71e-06	3.85e-05	-1.94
UGCG	4.74e-09	3.16e-07	-1.94
DDAH2	4.48e-08	1.66e-06	-1.93
CDCA5	1.16e-06	1.98e-05	-1.92
HPSE	1.19e-10	2.71e-08	-1.92
NEDD4	3.61e-08	1.41e-06	-1.92
RNVU1-7	6.41e-05	0.000473	-1.92
MAFG	2.62e-07	6.2e-06	-1.91
MAPK14	1.03e-05	0.00011	-1.91
FOXC1	1.2e-06	2.03e-05	-1.9
GYPA	9.2e-05	0.000625	-1.9
RFESD	5.68e-07	1.13e-05	-1.9
LILRA3	0.00042	0.00214	-1.89
RHAG	2.29e-06	3.36e-05	-1.88
KEL	0.000319	0.00172	-1.87
PDZD8	8.53e-09	4.82e-07	-1.87
RNU1-3	5e-05	0.000387	-1.87
LRRN1	2.22e-06	3.28e-05	-1.86
RAB20	3.77e-08	1.45e-06	-1.86
KANK2	7.7e-06	8.68e-05	-1.85
MYOF	2.79e-08	1.16e-06	-1.85
ASPM	1.73e-10	3.57e-08	-1.84
AURKA	1.68e-13	5.16e-10	-1.84
CCL3	8.22e-06	9.15e-05	-1.84
DLGAP5	9.07e-09	4.98e-07	-1.84
EPAS1	3.41e-06	4.56e-05	-1.84
HIST1H2BD	3.5e-05	0.000291	-1.84
PLPP2	2.55e-07	6.12e-06	-1.84
SLC38A10	1.5e-09	1.38e-07	-1.84
STBD1	1.81e-10	3.57e-08	-1.84
CR1	5.56e-06	6.65e-05	-1.83
DYSF	1.43e-08	7.03e-07	-1.83
SLC39A8	0.000223	0.00129	-1.83
BCL2A1	1.85e-07	4.87e-06	-1.82
HMMR	2.05e-12	1.69e-09	-1.82
KREMEN1	9.86e-05	0.00066	-1.82
RNU4ATAC	8.4e-05	0.000582	-1.81
SERINC2	2.73e-07	6.4e-06	-1.81
XK	0.00036	0.00189	-1.81
RAB13	1.08e-07	3.29e-06	-1.8
KIF1B	3.26e-08	1.33e-06	-1.78
TFDP2	6.15e-06	7.22e-05	-1.78
DOK3	4.99e-09	3.28e-07	-1.77
FAR2	1.54e-05	0.000151	-1.77
GPR160	4.94e-07	1e-05	-1.77
ITGA2B	0.000506	0.00248	-1.77
PTTG3P	3.32e-09	2.39e-07	-1.77
TPST1	0.000163	0.000998	-1.77
GBA	9.99e-10	1.05e-07	-1.75
KIAA0101	5.4e-06	6.5e-05	-1.75
MTMR3	0.00012	0.000771	-1.75
RNVU1-18	0.000174	0.00105	-1.75
DAAM2	5.2e-07	1.05e-05	-1.74
ARHGEF12	0.000542	0.00262	-1.73
CD24	0.000286	0.00158	-1.73
PTMS	5.27e-06	6.38e-05	-1.73
TK1	3.36e-07	7.49e-06	-1.73
HBBP1	0.000125	0.000793	-1.72
CENPW	1.47e-09	1.37e-07	-1.7
COL6A3	1.57e-07	4.29e-06	-1.7
ETS2	5.16e-09	3.33e-07	-1.7
CAPG	3.45e-08	1.38e-06	-1.69
PRC1	7.92e-08	2.59e-06	-1.69
RALGAPA2	6.77e-09	4.01e-07	-1.69
DDIAS	1.94e-07	5.02e-06	-1.68
SDHAF3	9.63e-09	5.21e-07	-1.68
SESN2	4.72e-08	1.73e-06	-1.68
TGFB1I1	2.52e-07	6.08e-06	-1.68
AIG1	1.51e-07	4.15e-06	-1.67
AQP10	0.0025	0.00908	-1.67
G0S2	8.59e-09	4.83e-07	-1.67
PAG1	2.27e-07	5.65e-06	-1.67
TMEM56	5.35e-05	0.000408	-1.67
TPM1	1.42e-05	0.000142	-1.67
CTSD	1.56e-11	7.02e-09	-1.66
PCSK6	1.94e-08	8.96e-07	-1.66
STOM	2.76e-08	1.16e-06	-1.66
TFDP1	9.44e-06	0.000103	-1.66
ANO10	5.68e-08	2.01e-06	-1.65
PHGDH	9.92e-08	3.06e-06	-1.65
PLEK2	0.000801	0.0036	-1.65
PLP2	3.93e-11	1.24e-08	-1.65
MSRA	1.84e-08	8.66e-07	-1.64
ACER3	4.33e-06	5.49e-05	-1.63
CISD2	0.000759	0.00344	-1.63
ENTPD7	1.73e-08	8.19e-07	-1.63
RNU4-1	0.0018	0.00699	-1.63
SLC25A40	4.99e-06	6.12e-05	-1.63
SLCO4C1	3.52e-06	4.66e-05	-1.63
ALPL	1.57e-05	0.000154	-1.62
CMTM5	2.42e-05	0.000217	-1.62
FBLN1	0.00168	0.00658	-1.62
LIMK2	7.18e-06	8.22e-05	-1.62
METTL7B	1.29e-08	6.51e-07	-1.62
SIL1	7.52e-08	2.49e-06	-1.62
UPP1	1.95e-08	8.98e-07	-1.62
WIPI1	8.62e-08	2.77e-06	-1.62
ZNF438	2.62e-09	2.07e-07	-1.62
HIST1H3D	2.38e-07	5.84e-06	-1.61
HSPA1A	1.29e-06	2.16e-05	-1.61
SFXN1	2.22e-06	3.28e-05	-1.61
SIPA1L2	2.51e-06	3.61e-05	-1.61
TSPO	1.09e-10	2.52e-08	-1.61
GPER1	2.54e-05	0.000225	-1.6
MARCO	4.98e-05	0.000386	-1.6
MSI2	0.000154	0.00095	-1.6
NUSAP1	6.67e-09	3.99e-07	-1.6
OSCAR	8.93e-09	4.93e-07	-1.6
ADGRG3	1.47e-05	0.000146	-1.59
DYRK3	8.15e-05	0.000569	-1.59
GAS6	1.35e-06	2.24e-05	-1.59
IER3	1.74e-06	2.71e-05	-1.59
MCTP1	1.02e-09	1.07e-07	-1.59
PLBD1	3.94e-08	1.5e-06	-1.59
CALD1	1.69e-05	0.000163	-1.58
LLGL2	1.18e-08	6.08e-07	-1.58
TPX2	7.66e-11	2.02e-08	-1.58
SIGLEC9	6.89e-08	2.34e-06	-1.57
ADAM15	1.95e-05	0.000182	-1.56
FCER1G	3.09e-08	1.27e-06	-1.56
KLHL2	8.72e-07	1.59e-05	-1.56
SULT1B1	9.66e-06	0.000104	-1.56
AGFG1	5.71e-08	2.02e-06	-1.55
FAM65C	0.00113	0.00479	-1.55
PDGFC	3.53e-06	4.66e-05	-1.55
PLSCR1	0.00116	0.00488	-1.55
PPM1N	9.69e-10	1.03e-07	-1.55
PSTPIP2	1.86e-06	2.85e-05	-1.55
CCL3L1	1.94e-05	0.000181	-1.54
FLOT1	7.57e-09	4.37e-07	-1.54
LDLR	1.93e-07	5e-06	-1.54
LTB4R	1.11e-06	1.92e-05	-1.54
MAP1A	1.44e-07	4e-06	-1.54
SERPINB10	1.1e-08	5.78e-07	-1.54
YOD1	0.00108	0.0046	-1.54
ACSL1	3e-05	0.000258	-1.53
FAH	4.36e-05	0.000347	-1.53
HACD1	4.05e-05	0.000328	-1.53
PPDPF	0.000359	0.00188	-1.53
TTK	2.08e-07	5.28e-06	-1.53
ABCB6	1.87e-07	4.88e-06	-1.52
AHSP	2.67e-05	0.000234	-1.52
PSG3	1.64e-05	0.000159	-1.52
TOR4A	8.48e-07	1.55e-05	-1.52
ABCA13	2.13e-05	0.000196	-1.51
FNBP1L	3.39e-05	0.000283	-1.51
RTN2	1.61e-08	7.75e-07	-1.51
TLR5	1.04e-05	0.00011	-1.51
CDC45	3.02e-07	6.93e-06	-1.5
FHL2	0.000378	0.00197	-1.5
HIP1	0.000125	0.000793	-1.5
MB21D1	6.32e-07	1.23e-05	-1.5
NFIB	0.000176	0.00106	-1.5
TYMS	3.33e-06	4.49e-05	-1.5
CST7	3.04e-06	4.21e-05	-1.49
ECE1	1.17e-07	3.49e-06	-1.49
FURIN	2.58e-05	0.000228	-1.49
IDI1	1.83e-06	2.81e-05	-1.49
ITGB3	0.00134	0.00548	-1.49
LOXL3	1.48e-11	6.99e-09	-1.49
PNKD	1.81e-06	2.79e-05	-1.49
SLC1A5	0.00136	0.00555	-1.49
C19orf35	1.25e-05	0.000128	-1.48
FUT7	6.24e-05	0.000463	-1.48
MTHFD2	9.57e-13	1.25e-09	-1.48
NBN	9.2e-08	2.89e-06	-1.48
PDSS1	1.64e-05	0.000159	-1.48
UHRF1	2.22e-07	5.55e-06	-1.48
BEND7	9.16e-05	0.000623	-1.47
CD151	5.46e-05	0.000415	-1.47
CDA	2.57e-05	0.000227	-1.47
GABARAPL2	0.000266	0.00148	-1.47
KIF15	6.7e-07	1.29e-05	-1.47
PLOD2	3.75e-05	0.000307	-1.47
ROGDI	0.00119	0.00497	-1.47
SMOX	0.00026	0.00145	-1.47
TIFA	3.22e-07	7.25e-06	-1.47
TNFAIP6	0.000709	0.00326	-1.47
TSTA3	0.0011	0.00467	-1.47
B3GNT8	2.94e-07	6.78e-06	-1.46
FCGR1B	0.00208	0.00785	-1.46
GGH	5.71e-09	3.58e-07	-1.46
GLUL	3.21e-05	0.000272	-1.46
ICA1	2.38e-07	5.84e-06	-1.46
ECM1	4.46e-07	9.27e-06	-1.45
PLD1	1.91e-06	2.92e-05	-1.45
TREML1	0.000395	0.00204	-1.45
CD36	0.0001	0.000667	-1.44
DRAM1	7.12e-10	8.58e-08	-1.44
KIF14	4.42e-09	3.01e-07	-1.44
PCOLCE2	5.34e-06	6.44e-05	-1.44
SLC48A1	0.00062	0.00293	-1.44
SYN2	1.66e-05	0.000161	-1.44
UPB1	7.77e-05	0.000549	-1.44
ERO1A	8.15e-08	2.65e-06	-1.43
FKBP5	2.3e-07	5.69e-06	-1.43
GRASP	0.00035	0.00185	-1.43
MGLL	2.05e-05	0.00019	-1.43
PADI4	1.73e-05	0.000166	-1.43
PGD	1.64e-06	2.59e-05	-1.43
SIRPB1	1.01e-05	0.000108	-1.43
SLC24A3	0.000678	0.00315	-1.43
CCPG1	2.15e-05	0.000197	-1.42
MANSC1	0.0017	0.00667	-1.42
ROPN1L	2.72e-06	3.85e-05	-1.42
SIAH2	0.000108	0.000709	-1.42
TP53I11	5.46e-07	1.09e-05	-1.42
ELL2	2.98e-07	6.84e-06	-1.41
GAPDH	5.4e-13	7.87e-10	-1.41
MIIP	5.73e-05	0.000431	-1.41
H2AFJ	2.99e-09	2.25e-07	-1.4
HMGB2	5.2e-09	3.33e-07	-1.4
PNPLA1	8.44e-08	2.72e-06	-1.4
SQRDL	2.62e-10	4.68e-08	-1.4
CEL	1.83e-05	0.000173	-1.39
IL18RAP	0.000144	0.000898	-1.39
PDLIM7	3.31e-06	4.47e-05	-1.39
POR	4.09e-08	1.54e-06	-1.39
PRG2	6.96e-05	0.000504	-1.39
RAB32	1.76e-10	3.57e-08	-1.39
TAL1	0.00142	0.00574	-1.39
ARF4	0.000879	0.00388	-1.38
C15orf48	5.16e-05	0.000398	-1.38
KCNH2	0.000234	0.00133	-1.38
KIFC1	1.51e-06	2.45e-05	-1.38
SERPINB1	1.19e-07	3.51e-06	-1.38
TLR2	0.000101	0.000669	-1.38
BAMBI	0.00134	0.00548	-1.37
IL1RN	9.74e-05	0.000655	-1.37
ITGAM	2.07e-07	5.26e-06	-1.37
LEPR	0.00118	0.00493	-1.37
LRG1	3.76e-05	0.000308	-1.37
STX2	7.67e-07	1.43e-05	-1.37
TRIB1	1.13e-06	1.95e-05	-1.37
TSPO2	4.21e-05	0.000338	-1.37
UBFD1	0.0001	0.000667	-1.37
C5orf30	1.42e-10	3.16e-08	-1.36
ERLIN1	1.21e-05	0.000125	-1.36
GBGT1	1.22e-05	0.000126	-1.36
JUN	1.59e-06	2.54e-05	-1.36
PTTG1	7.51e-09	4.37e-07	-1.36
RGL1	6.06e-08	2.12e-06	-1.36
SLC26A8	4.4e-08	1.64e-06	-1.36
C19orf38	1.98e-07	5.07e-06	-1.35
EHD3	7.39e-07	1.39e-05	-1.35
G6PD	6.99e-07	1.33e-05	-1.35
HBE1	3.71e-07	8.1e-06	-1.35
IL1R1	3.96e-06	5.12e-05	-1.35
ITGB5	0.00111	0.00469	-1.35
LINC00152	6.22e-06	7.28e-05	-1.35
PNP	3.31e-06	4.47e-05	-1.35
RPS7	4.2e-07	8.93e-06	-1.35
RRAGD	4.68e-08	1.73e-06	-1.35
TM4SF1	0.000441	0.00223	-1.35
AP2A1	0.00128	0.00529	-1.34
C3AR1	0.000387	0.00201	-1.34
CDK14	1.46e-05	0.000145	-1.34
EIF2AK1	0.00102	0.00438	-1.34
LIPN	7.38e-07	1.39e-05	-1.34
MUC1	6.76e-06	7.8e-05	-1.34
PLAC8	5.53e-08	1.97e-06	-1.34
RSPH10B	0.000717	0.00328	-1.34
SERPINA1	0.000446	0.00225	-1.34
SMARCD3	8.11e-05	0.000567	-1.34
TOP1P2	0.00017	0.00103	-1.34
ACVRL1	3.61e-08	1.41e-06	-1.33
CYP1B1	0.00019	0.00113	-1.33
JMJD6	9.91e-06	0.000107	-1.33
KAZN	0.000427	0.00217	-1.33
NQO2	0.00192	0.00734	-1.33
ADM	7.46e-05	0.000534	-1.32
C9orf16	9.94e-07	1.76e-05	-1.32
CMTM4	3.69e-06	4.83e-05	-1.32
FBXO30	3.65e-05	0.000301	-1.32
GNA15	7.21e-08	2.42e-06	-1.32
LAPTM4B	5.87e-05	0.00044	-1.32
MELK	3.97e-10	6.38e-08	-1.32
MGC72080	1.17e-06	1.99e-05	-1.32
OAT	6.67e-06	7.71e-05	-1.32
RAB27A	7.79e-07	1.45e-05	-1.32
ANKRD35	4.33e-06	5.49e-05	-1.31
CATSPER2P1	7.58e-09	4.37e-07	-1.31
CCNA2	3.51e-08	1.4e-06	-1.31
CITED4	5.63e-05	0.000426	-1.31
DNAJC5	3.36e-08	1.36e-06	-1.31
GINS2	1.4e-05	0.000141	-1.31
MTF1	1.26e-07	3.64e-06	-1.31
PSAT1	3.53e-05	0.000293	-1.31
SEMA4A	2.32e-06	3.39e-05	-1.31
STXBP2	2.77e-08	1.16e-06	-1.31
ZDHHC3	1.12e-07	3.37e-06	-1.31
CYB5R3	2.35e-07	5.79e-06	-1.3
F5	3.12e-05	0.000266	-1.3
FAM89A	5.18e-09	3.33e-07	-1.3
FBXW2	3.89e-07	8.42e-06	-1.3
LGALSL	0.00051	0.0025	-1.3
NCKAP5L	2.88e-05	0.000249	-1.3
NME4	6.47e-05	0.000476	-1.3
RBMS1	3.19e-06	4.36e-05	-1.3
TIMP2	9.32e-07	1.67e-05	-1.3
TRIQK	7.35e-07	1.39e-05	-1.3
UBTD1	8.11e-05	0.000567	-1.3
GOSR2	2.41e-08	1.03e-06	-1.29
SLC22A4	2.62e-05	0.000231	-1.29
TACSTD2	0.00157	0.00624	-1.29
CARD16	5.24e-08	1.89e-06	-1.28
ERMAP	0.00108	0.00461	-1.28
MICU1	1.13e-08	5.89e-07	-1.28
PKM	2.8e-07	6.54e-06	-1.28
CENPN	3.08e-06	4.25e-05	-1.27
CRAT	0.000736	0.00336	-1.27
DIRC2	1.38e-07	3.87e-06	-1.27
ESAM	0.00113	0.00476	-1.27
FGD4	5.73e-09	3.58e-07	-1.27
GP1BA	9.99e-05	0.000666	-1.27
GSN	0.000317	0.00171	-1.27
HIST2H2AA3	3.84e-07	8.32e-06	-1.27
RAB6A	0.00122	0.00507	-1.27
SLC38A5	0.00136	0.00554	-1.27
ZBTB16	0.00211	0.00793	-1.27
AGTRAP	1.99e-07	5.09e-06	-1.26
APMAP	3.22e-07	7.25e-06	-1.26
ATL3	6.49e-10	8.05e-08	-1.26
ATOX1	1.73e-07	4.62e-06	-1.26
CDKN3	3.96e-13	6.93e-10	-1.26
CLIC4	2.61e-07	6.19e-06	-1.26
GLT1D1	5.39e-05	0.000411	-1.26
PSG9	0.000227	0.00131	-1.26
RAB3D	1.17e-08	6.06e-07	-1.26
RAB6B	7.85e-05	0.000553	-1.26
SPCS3	3.12e-09	2.3e-07	-1.26
TMEM169	2e-05	0.000186	-1.26
CCL20	1.12e-05	0.000117	-1.25
DNAJC3	1.01e-05	0.000108	-1.25
HIST2H2AC	8.07e-07	1.49e-05	-1.25
LDHA	1.05e-08	5.57e-07	-1.25
PHF19	1.25e-06	2.11e-05	-1.25
PRUNE2	6.83e-06	7.86e-05	-1.25
PYGL	3.83e-06	4.98e-05	-1.25
RABGEF1	3.49e-07	7.7e-06	-1.25
SLC22A23	0.00011	0.000722	-1.25
STK3	1.86e-08	8.7e-07	-1.25
BUB1	6.68e-07	1.29e-05	-1.24
FHDC1	0.000304	0.00165	-1.24
SUCNR1	7.35e-06	8.38e-05	-1.24
VAT1	2.14e-06	3.19e-05	-1.24
ACVR1B	1.68e-06	2.63e-05	-1.23
AGPAT1	1.18e-07	3.5e-06	-1.23
CREG1	1.25e-05	0.000128	-1.23
GPI	1.82e-05	0.000172	-1.23
MS4A3	0.00121	0.00505	-1.23
NECTIN2	8.59e-06	9.5e-05	-1.23
PARVB	0.000368	0.00193	-1.23
RNU4-2	0.000664	0.00309	-1.23
XPO7	0.0017	0.00667	-1.23
ZAK	1.88e-05	0.000177	-1.23
CAV1	1.38e-06	2.28e-05	-1.22
CAV2	1.97e-08	9.02e-07	-1.22
CTNNAL1	0.00209	0.00787	-1.22
MT2A	0.000233	0.00133	-1.22
SLC30A1	9.24e-07	1.66e-05	-1.22
TRAF7	1.18e-05	0.000123	-1.22
TSPAN2	0.000249	0.00141	-1.22
CD55	0.000576	0.00276	-1.21
CTSL	0.00025	0.00141	-1.21
MGST1	0.000421	0.00215	-1.21
MYL6B	1.2e-05	0.000124	-1.21
SLC6A9	0.00265	0.00951	-1.21
TMEM167A	1.85e-05	0.000175	-1.21
TUBG1	6.86e-07	1.31e-05	-1.21
ABCC4	0.00142	0.00573	-1.2
ANKRD34B	2.04e-06	3.07e-05	-1.2
GNG5	1.55e-05	0.000152	-1.2
HMBS	0.00051	0.0025	-1.2
KIF20A	1.11e-09	1.11e-07	-1.2
LRP3	9.78e-05	0.000657	-1.2
TSPAN14	4.22e-10	6.55e-08	-1.2
C18orf32	0.000551	0.00266	-1.19
CAPZA1	0.000118	0.00076	-1.19
FAM160A2	1.3e-07	3.71e-06	-1.19
LHFP	3.97e-07	8.55e-06	-1.19
MT1A	4.27e-05	0.000341	-1.19
NSUN7	0.000725	0.00332	-1.19
TMEM11	5.81e-06	6.91e-05	-1.19
ATP11B	9.11e-05	0.000621	-1.18
BIRC5	1.38e-06	2.28e-05	-1.18
GBE1	1.98e-06	3e-05	-1.18
GCLM	6.66e-05	0.000487	-1.18
KCTD21	1.53e-06	2.47e-05	-1.18
NDUFAF3	4.5e-06	5.64e-05	-1.18
OIP5	4.09e-07	8.74e-06	-1.18
RAB1B	8.72e-07	1.59e-05	-1.18
TCTEX1D1	6.14e-08	2.14e-06	-1.18
TMCO3	5.03e-06	6.16e-05	-1.18
TMEM57	0.000406	0.00208	-1.18
TPST2	1.38e-09	1.33e-07	-1.18
AIF1L	1.39e-06	2.29e-05	-1.17
AMPD3	3.5e-06	4.64e-05	-1.17
ATG9A	1.4e-05	0.000141	-1.17
C20orf181	7.51e-05	0.000536	-1.17
CNIH4	1.93e-08	8.93e-07	-1.17
CTSH	5.72e-06	6.82e-05	-1.17
DENND1A	0.000456	0.00228	-1.17
ILK	4.22e-05	0.000338	-1.17
MZB1	0.00259	0.00935	-1.17
SLC2A1	9.97e-06	0.000107	-1.17
UBQLN1	0.000226	0.0013	-1.17
C9orf40	0.00186	0.00716	-1.16
CACNA1E	0.000102	0.000678	-1.16
CXCL16	1.07e-06	1.86e-05	-1.16
CYB5R1	2.43e-08	1.03e-06	-1.16
FAM46C	0.00135	0.0055	-1.16
PIK3AP1	1.69e-05	0.000163	-1.16
SLC22A15	0.000249	0.00141	-1.16
SLC2A3	1.09e-08	5.72e-07	-1.16
STK11	0.00116	0.00488	-1.16
BATF	1.67e-06	2.61e-05	-1.15
CDCA7L	0.000103	0.000685	-1.15
CPNE5	3.71e-05	0.000305	-1.15
ETNK1	6.38e-09	3.88e-07	-1.15
EXT1	3.41e-06	4.57e-05	-1.15
FGGY	2.57e-05	0.000227	-1.15
HDAC4	3.31e-05	0.000279	-1.15
IL1RAP	0.00199	0.00756	-1.15
MAN1A1	0.000562	0.00271	-1.15
PADI2	3.3e-05	0.000279	-1.15
PIK3CB	0.00126	0.00521	-1.15
SAP30	8.33e-05	0.000578	-1.15
TEX2	2.42e-09	1.97e-07	-1.15
ZDHHC9	4.59e-06	5.73e-05	-1.15
ZER1	0.00228	0.00844	-1.15
ALB	0.000295	0.00161	-1.14
ALCAM	8.48e-05	0.000587	-1.14
C1orf116	0.000352	0.00186	-1.14
CUX1	3.47e-06	4.63e-05	-1.14
ENDOD1	0.000206	0.00121	-1.14
FBXO6	1.98e-05	0.000185	-1.14
PGM2	3.31e-06	4.47e-05	-1.14
RHOBTB1	0.000776	0.00351	-1.14
RNF187	0.000517	0.00252	-1.14
SERPINE2	0.00153	0.00608	-1.14
SLC50A1	7.33e-05	0.000527	-1.14
STEAP3	2.7e-07	6.35e-06	-1.14
EGR1	7.83e-07	1.45e-05	-1.13
GPAT3	4.46e-05	0.000354	-1.13
HBM	0.00121	0.00504	-1.13
HDGF	0.00127	0.00523	-1.13
HIF1A	0.00159	0.0063	-1.13
LMNA	9.55e-06	0.000103	-1.13
P2RY1	1.53e-05	0.000151	-1.13
PTRF	0.00037	0.00193	-1.13
RTN4	0.000157	0.000966	-1.13
TNIP3	0.000995	0.0043	-1.13
CBS	0.00183	0.00707	-1.12
GRK6	2.32e-07	5.75e-06	-1.12
HYAL2	3.29e-07	7.37e-06	-1.12
IQCC	4.16e-05	0.000335	-1.12
KIF5B	0.000402	0.00207	-1.12
RNF144B	3.13e-07	7.14e-06	-1.12
SNX3	3.61e-06	4.75e-05	-1.12
VAMP4	0.000256	0.00144	-1.12
DESI1	6.07e-07	1.19e-05	-1.11
DTL	6.98e-07	1.33e-05	-1.11
HEPACAM2	0.000394	0.00203	-1.11
HIST2H2AA4	3.95e-06	5.11e-05	-1.11
IRAK2	1.02e-05	0.000109	-1.11
LHFPL2	0.000228	0.00131	-1.11
LOC284648	0.0011	0.00467	-1.11
NTSR1	0.00118	0.00493	-1.11
PPP1R3D	1.2e-05	0.000124	-1.11
SLC26A6	2.08e-06	3.12e-05	-1.11
ATP8B4	3.21e-06	4.38e-05	-1.1
CAPN3	0.000883	0.00389	-1.1
GFOD2	0.000149	0.000922	-1.1
MAVS	3.22e-05	0.000272	-1.1
METRNL	6.67e-05	0.000487	-1.1
SLC2A5	0.00216	0.00806	-1.1
SLC9A5	2.4e-08	1.02e-06	-1.1
STARD8	2.25e-05	0.000205	-1.1
TXN	3.18e-10	5.29e-08	-1.1
ADORA2A	9.18e-06	0.0001	-1.09
CENPM	0.000192	0.00114	-1.09
CYBB	1.59e-06	2.54e-05	-1.09
DAP	8.84e-06	9.71e-05	-1.09
EPOR	4.67e-06	5.79e-05	-1.09
GNB2	1.07e-05	0.000113	-1.09
JUNB	2.32e-05	0.000211	-1.09
RTN3	0.000276	0.00153	-1.09
SIRT5	5.1e-08	1.85e-06	-1.09
SLC40A1	0.00017	0.00103	-1.09
SLC44A1	7.72e-07	1.44e-05	-1.09
TBC1D7	7.04e-11	1.93e-08	-1.09
TCF7L2	3.51e-05	0.000292	-1.09
TRIP13	4.25e-08	1.59e-06	-1.09
UGP2	0.000163	0.000998	-1.09
ADORA2B	1.83e-05	0.000173	-1.08
CAMKK2	0.00153	0.0061	-1.08
HIGD1A	8.65e-05	0.000596	-1.08
IFI27L1	2.04e-07	5.19e-06	-1.08
NR1I2	1.95e-07	5.03e-06	-1.08
PDGFA	0.00206	0.00778	-1.08
PRCP	3.31e-08	1.35e-06	-1.08
PXK	1.18e-06	2.01e-05	-1.08
REPS2	1.35e-05	0.000137	-1.08
SLC7A1	0.000119	0.000763	-1.08
UBALD2	8.95e-06	9.81e-05	-1.08
ABHD2	0.000499	0.00246	-1.07
ARHGEF37	0.00014	0.000876	-1.07
BCORL1	5.28e-06	6.39e-05	-1.07
BOK	1.64e-06	2.58e-05	-1.07
CDH6	2.48e-06	3.59e-05	-1.07
CDK5RAP2	1.42e-05	0.000142	-1.07
GM2A	6.9e-05	0.000501	-1.07
GP6	0.00105	0.00448	-1.07
GRN	2.95e-06	4.11e-05	-1.07
MSRB3	4.36e-06	5.52e-05	-1.07
SLCO4A1	2.51e-05	0.000223	-1.07
SPA17	7.88e-05	0.000554	-1.07
VWA5A	2.28e-05	0.000207	-1.07
CARHSP1	4.12e-06	5.28e-05	-1.06
CORO2A	0.000116	0.000748	-1.06
HECTD3	0.000127	0.000803	-1.06
ICAM1	0.000567	0.00273	-1.06
MGP	0.000144	0.000898	-1.06
MIR635	4.99e-10	7.1e-08	-1.06
MTHFD1L	5.06e-05	0.00039	-1.06
NAIP	0.00276	0.00982	-1.06
NOCT	5.8e-07	1.15e-05	-1.06
SH3GLB1	3.2e-07	7.23e-06	-1.06
TPM4	1.29e-05	0.000132	-1.06
ANP32A	0.000238	0.00136	-1.05
ARHGAP18	7.79e-05	0.00055	-1.05
AURKB	6.02e-06	7.12e-05	-1.05
CDKN2C	0.00269	0.00963	-1.05
GCH1	2.61e-06	3.73e-05	-1.05
JAZF1	0.000445	0.00224	-1.05
LRRFIP2	9.21e-08	2.89e-06	-1.05
MISP3	9.84e-05	0.000659	-1.05
NRAS	0.000203	0.00119	-1.05
OCRL	9.07e-05	0.000619	-1.05
RSU1	3.95e-07	8.53e-06	-1.05
SIRPA	0.000579	0.00277	-1.05
SLC37A3	3.77e-05	0.000309	-1.05
TOR1AIP2	6.4e-08	2.22e-06	-1.05
ZNF213	1.02e-05	0.000109	-1.05
ALOX12	0.00129	0.00531	-1.04
ALOX5AP	4.88e-07	9.93e-06	-1.04
ART1	6.19e-06	7.25e-05	-1.04
C1GALT1C1	1.38e-08	6.85e-07	-1.04
CCDC34	0.000127	0.000803	-1.04
DENND2C	0.000726	0.00332	-1.04
HPCAL1	1.32e-08	6.61e-07	-1.04
POLQ	0.000503	0.00247	-1.04
TFRC	2.65e-05	0.000232	-1.04
TNF	2.24e-08	9.73e-07	-1.04
UBALD1	0.00228	0.00842	-1.04
B4GALT4	7.95e-06	8.9e-05	-1.03
C9orf66	0.000141	0.000883	-1.03
NDUFAF1	8.05e-10	9.31e-08	-1.03
NFIL3	5.41e-05	0.000412	-1.03
PTGES	1.56e-06	2.49e-05	-1.03
RRBP1	4.23e-07	8.95e-06	-1.03
SLC36A1	0.000522	0.00254	-1.03
ST3GAL4	0.000438	0.00222	-1.03
DCUN1D3	0.000192	0.00114	-1.02
DEDD	1.31e-07	3.72e-06	-1.02
IL4R	2.46e-05	0.00022	-1.02
KIF2C	7.37e-07	1.39e-05	-1.02
MEGF9	0.000718	0.00329	-1.02
RIT1	1.69e-06	2.64e-05	-1.02
SHKBP1	0.000162	0.000993	-1.02
SWT1	0.000211	0.00123	-1.02
C2orf88	0.00122	0.00505	-1.01
CFI	3.01e-07	6.91e-06	-1.01
CLEC4E	0.00113	0.00478	-1.01
EXOC6	1.53e-06	2.47e-05	-1.01
KCNE1	4.08e-05	0.00033	-1.01
MARCKS	2.48e-06	3.59e-05	-1.01
MCTS1	0.00035	0.00185	-1.01
PCTP	0.000461	0.0023	-1.01
PTPRF	0.000673	0.00313	-1.01
SDHC	1.11e-05	0.000116	-1.01
SDSL	0.00195	0.00742	-1.01
TTYH3	8.14e-05	0.000569	-1.01
ZNF282	8.26e-05	0.000576	-1.01
BAG6	0.00212	0.00796	-1
CD82	2.11e-06	3.15e-05	-1
DNASE1L1	5.47e-10	7.52e-08	-1
EIF4E3	0.00019	0.00113	-1
FAM20C	0.00126	0.00519	-1
HK2	0.00028	0.00155	-1
OIP5-AS1	6.53e-05	0.000479	-1
RIOK3	0.000723	0.00331	-1
RNF123	0.00187	0.00721	-1
SERINC3	9.97e-05	0.000665	-1
ACTR5	2.42e-05	0.000217	1
BCS1L	2.08e-06	3.12e-05	1
CHN2	0.000573	0.00275	1
NPRL2	9.48e-09	5.18e-07	1
PIN4P1	7.22e-07	1.37e-05	1
RBBP4	2.01e-09	1.7e-07	1
THOC1	3.08e-08	1.27e-06	1
ZNF514	0.000367	0.00192	1
APOBEC3D	3.12e-05	0.000265	1.01
HCG26	2.01e-05	0.000187	1.01
HLA-DRA	3.09e-06	4.25e-05	1.01
LRRC14	4.02e-08	1.52e-06	1.01
MUTYH	2.47e-07	6e-06	1.01
N6AMT1	9.86e-05	0.00066	1.01
NPIPA1	1.63e-06	2.57e-05	1.01
PBXIP1	0.000542	0.00263	1.01
PCED1B	1.07e-05	0.000113	1.01
PNISR	6.41e-10	8.05e-08	1.01
RRP1B	5.35e-05	0.000408	1.01
SMCR5	3.76e-05	0.000308	1.01
SNORA77	0.000144	0.000898	1.01
SOX8	6.12e-05	0.000457	1.01
TBRG4	0.000315	0.00171	1.01
TYW3	4.95e-06	6.08e-05	1.01
AGAP1	0.000346	0.00183	1.02
CCDC88C	0.000115	0.000745	1.02
CD28	0.000509	0.00249	1.02
CDK5RAP3	1.28e-06	2.15e-05	1.02
DDX55	6.32e-10	7.98e-08	1.02
DHRS4-AS1	2.98e-05	0.000256	1.02
DUSP8	0.000462	0.00231	1.02
GBP5	0.00259	0.00933	1.02
KAT6B	3.1e-06	4.25e-05	1.02
KMT2A	5.56e-07	1.11e-05	1.02
LOC153684	9.02e-06	9.87e-05	1.02
NFYC-AS1	1.81e-06	2.78e-05	1.02
PTCD2	1.07e-05	0.000113	1.02
RIC8B	2.68e-07	6.32e-06	1.02
SCML4	3.8e-06	4.95e-05	1.02
SENP7	2.42e-09	1.97e-07	1.02
SMARCAD1	0.000106	0.000699	1.02
SNX29P2	6.13e-06	7.21e-05	1.02
TP53I13	4.06e-07	8.69e-06	1.02
TTC27	1.33e-05	0.000134	1.02
ZNF529	1.15e-09	1.14e-07	1.02
CC2D1B	3.63e-06	4.78e-05	1.03
CD74	4.24e-07	8.95e-06	1.03
DIDO1	5.64e-07	1.12e-05	1.03
GIMAP4	2.61e-05	0.00023	1.03
HABP4	0.000218	0.00127	1.03
HEATR6	0.000306	0.00167	1.03
ILVBL	6.43e-05	0.000474	1.03
KIAA1147	7.59e-07	1.42e-05	1.03
NUP160	0.000947	0.00412	1.03
PPTC7	5.6e-06	6.69e-05	1.03
RPL22	7.71e-06	8.68e-05	1.03
SLC23A2	1.8e-06	2.78e-05	1.03
ST3GAL5	1.93e-07	5e-06	1.03
STAT1	1.8e-05	0.000171	1.03
TNIK	0.000599	0.00284	1.03
VPS36	8.55e-07	1.56e-05	1.03
ZNF559	3.02e-06	4.2e-05	1.03
ACKR3	0.000177	0.00107	1.04
ACVR2A	1.46e-06	2.39e-05	1.04
AMOT	6.56e-08	2.26e-06	1.04
CCDC14	1.99e-08	9.08e-07	1.04
CRIPAK	1.33e-06	2.21e-05	1.04
CROT	9.02e-05	0.000616	1.04
ECI2	1.63e-07	4.4e-06	1.04
FAM50B	1.74e-05	0.000167	1.04
HEXDC	6.13e-07	1.19e-05	1.04
HLA-DOB	0.000896	0.00394	1.04
LINC01278	9.17e-05	0.000623	1.04
LOC101928126	0.000574	0.00275	1.04
MAP3K4	2.98e-07	6.84e-06	1.04
MCUB	7.9e-06	8.85e-05	1.04
N4BP2L2	4.19e-05	0.000336	1.04
PPIAL4C	2.56e-05	0.000227	1.04
RPL13A	1.59e-07	4.35e-06	1.04
RUNX2	0.00267	0.00956	1.04
TIAM1	0.00136	0.00552	1.04
TRAF3IP3	4.29e-07	9e-06	1.04
CABIN1	1.37e-05	0.000138	1.05
DNAH1	3.65e-08	1.43e-06	1.05
DSC1	0.00147	0.00591	1.05
ESYT2	1.99e-08	9.08e-07	1.05
GALK2	9.63e-11	2.34e-08	1.05
LTBP3	2.28e-06	3.36e-05	1.05
NLRC3	5.11e-06	6.23e-05	1.05
PTPN4	1.74e-05	0.000167	1.05
RGS12	1.54e-06	2.47e-05	1.05
RNASEH1	1.08e-08	5.67e-07	1.05
SF3A3	9.23e-07	1.66e-05	1.05
SH3YL1	0.000261	0.00146	1.05
SNRNP200	5.14e-06	6.26e-05	1.05
STIM2	1.06e-09	1.08e-07	1.05
TRERF1	2.14e-05	0.000196	1.05
VENTX	0.000462	0.00231	1.05
ALDH3A2	6.43e-08	2.22e-06	1.06
BCAS4	1.04e-05	0.000111	1.06
CCDC66	7.99e-07	1.48e-05	1.06
CD300LB	0.00183	0.00709	1.06
DFFB	6e-10	7.83e-08	1.06
DGKQ	5.73e-05	0.000432	1.06
DUS3L	6.44e-05	0.000474	1.06
EHBP1	5.87e-07	1.16e-05	1.06
FAM43A	1.04e-05	0.00011	1.06
GBP4	0.000476	0.00236	1.06
NEMP1	4.61e-10	6.73e-08	1.06
RNF216	0.000216	0.00125	1.06
SRFBP1	1.49e-05	0.000148	1.06
SRSF5	1.6e-07	4.36e-06	1.06
ZMYM3	9.17e-05	0.000623	1.06
ZNF302	2.31e-08	9.97e-07	1.06
ZNF431	5.43e-09	3.44e-07	1.06
C2CD2	3.4e-07	7.55e-06	1.07
CBLB	3.49e-05	0.00029	1.07
CIITA	2.34e-05	0.000212	1.07
DHRS4L2	5.27e-05	0.000404	1.07
FUBP3	0.00121	0.00505	1.07
LTB	1.5e-05	0.000148	1.07
MAGEE1	1.76e-07	4.69e-06	1.07
NDRG2	1.55e-05	0.000152	1.07
PKD2	1.11e-06	1.93e-05	1.07
PNPT1	3.26e-05	0.000276	1.07
RFX5	7.51e-08	2.49e-06	1.07
SEC14L1P1	9.83e-06	0.000106	1.07
STK39	1.1e-05	0.000116	1.07
WDR75	2.2e-08	9.69e-07	1.07
XPO4	3.57e-05	0.000295	1.07
CAMK2N1	4.42e-06	5.58e-05	1.08
CD79A	0.00254	0.00921	1.08
CYLD	7.53e-09	4.37e-07	1.08
GTPBP3	2.18e-10	4.11e-08	1.08
IGIP	2.36e-09	1.94e-07	1.08
LPXN	1.53e-07	4.21e-06	1.08
NHS	0.000711	0.00326	1.08
NR2C1	2.25e-06	3.32e-05	1.08
PI16	0.000402	0.00206	1.08
RPL15	3.38e-08	1.36e-06	1.08
SLC25A23	0.000173	0.00105	1.08
SLC41A3	4.27e-05	0.000341	1.08
TRAPPC2B	0.000118	0.000758	1.08
ABHD14A	9.26e-05	0.000628	1.09
ADNP	3.9e-07	8.42e-06	1.09
ASPSCR1	1.37e-08	6.84e-07	1.09
BIN1	0.000148	0.000919	1.09
CTAGE5	0.000151	0.000936	1.09
ELP6	1.22e-07	3.56e-06	1.09
GPR68	0.000531	0.00258	1.09
LRRC37A4P	8.48e-10	9.62e-08	1.09
LYSMD2	2.25e-05	0.000205	1.09
METTL17	2.43e-06	3.53e-05	1.09
MPRIP	0.00022	0.00127	1.09
PKIA	0.00103	0.00444	1.09
ZDHHC23	3.24e-06	4.4e-05	1.09
CCDC50	1e-06	1.77e-05	1.1
CD7	0.0003	0.00164	1.1
CEP131	2.49e-06	3.59e-05	1.1
CLSTN1	5.05e-06	6.17e-05	1.1
DNMT1	4e-08	1.52e-06	1.1
GALT	3.18e-08	1.3e-06	1.1
INPP4B	4.63e-05	0.000364	1.1
KIF5C	1.43e-06	2.35e-05	1.1
MAF	0.000302	0.00165	1.1
NPHP3	6.42e-06	7.47e-05	1.1
OGT	0.000102	0.00068	1.1
PIEZO1	2.04e-05	0.00019	1.1
PLEKHB1	0.000138	0.000865	1.1
RECK	0.0001	0.000669	1.1
SMAD9	4.92e-07	9.99e-06	1.1
SNORA32	1.83e-05	0.000173	1.1
TRIM44	7.86e-06	8.83e-05	1.1
TSHZ1	9.68e-05	0.000652	1.1
URGCP	4.19e-05	0.000337	1.1
ZDHHC8	4.7e-09	3.16e-07	1.1
ZNF439	7.18e-07	1.37e-05	1.1
CCDC146	3.82e-05	0.000311	1.11
HLA-F	5.15e-08	1.86e-06	1.11
HNRNPH1	1.22e-07	3.56e-06	1.11
IFFO1	5.7e-10	7.61e-08	1.11
OSBPL10	0.00134	0.00548	1.11
PARP14	0.000513	0.00251	1.11
SNX29	1.95e-05	0.000182	1.11
TTC3	1.55e-09	1.41e-07	1.11
AHSA2	2.04e-06	3.07e-05	1.12
BCL9L	1.47e-05	0.000146	1.12
CDK5RAP1	1.44e-09	1.35e-07	1.12
FAM159A	1.36e-05	0.000137	1.12
FLVCR1-AS1	0.00013	0.000823	1.12
RASGRP3	1.06e-05	0.000112	1.12
SMDT1	1.99e-07	5.09e-06	1.12
SNHG1	3.39e-09	2.43e-07	1.12
TAF1C	3.65e-11	1.19e-08	1.12
TTC19	3.56e-09	2.55e-07	1.12
USP42	1.41e-07	3.91e-06	1.12
WDR60	2.65e-06	3.78e-05	1.12
ZDHHC11	6.95e-05	0.000503	1.12
ZNF248	7.48e-07	1.4e-05	1.12
ALKBH3	2.83e-06	3.97e-05	1.13
FAM111A	2.82e-09	2.18e-07	1.13
FOXC2	4.43e-06	5.59e-05	1.13
GUCA1B	1.44e-07	4.01e-06	1.13
KIFAP3	9.47e-07	1.69e-05	1.13
RABL2B	2.44e-11	9.74e-09	1.13
ZNF266	9.19e-07	1.65e-05	1.13
ZNF69	1.71e-06	2.67e-05	1.13
CLUHP3	0.00035	0.00185	1.14
CX3CR1	0.000458	0.00229	1.14
GAL3ST4	8e-07	1.48e-05	1.14
LBH	0.000496	0.00245	1.14
PAFAH2	2.86e-05	0.000248	1.14
PRF1	0.00173	0.00675	1.14
RBM43	2.49e-05	0.000222	1.14
RDH5	0.000661	0.00308	1.14
RRN3P2	9.58e-06	0.000104	1.14
SDCCAG3	3.05e-07	6.98e-06	1.14
SGK1	7.09e-05	0.000512	1.14
ZNF84	6.5e-07	1.26e-05	1.14
ANXA2R	1.27e-07	3.66e-06	1.15
BRICD5	0.00232	0.00856	1.15
C11orf80	1.03e-05	0.00011	1.15
ITM2A	3.64e-06	4.78e-05	1.15
L3MBTL2	1.22e-06	2.08e-05	1.15
LPAR6	6.74e-06	7.78e-05	1.15
MID2	1.06e-05	0.000112	1.15
NBPF14	0.00164	0.00644	1.15
PIK3IP1	6.1e-07	1.19e-05	1.15
PML	0.000292	0.0016	1.15
PPM1F	2.14e-05	0.000196	1.15
PTPRCAP	1.22e-07	3.56e-06	1.15
REC8	2.41e-05	0.000217	1.15
SEMA4F	2.14e-06	3.19e-05	1.15
SLC4A7	6.78e-08	2.31e-06	1.15
ALKBH8	2.83e-05	0.000246	1.16
C9orf142	6.34e-08	2.2e-06	1.16
CCL5	3.6e-05	0.000297	1.16
CMKLR1	0.000682	0.00316	1.16
DIP2A	0.00108	0.00461	1.16
EPHA4	0.000733	0.00335	1.16
HLA-DOA	0.000114	0.000741	1.16
MAP3K14	5.65e-08	2.01e-06	1.16
OSBPL3	9.82e-07	1.74e-05	1.16
RAB40B	1.43e-08	7.03e-07	1.16
RARRES3	3.11e-05	0.000265	1.16
SDHAP3	2.03e-05	0.000189	1.16
SETD6	4.31e-08	1.61e-06	1.16
SNORA70	1.25e-08	6.35e-07	1.16
TARP	0.00269	0.00964	1.16
ZNF256	5.86e-05	0.00044	1.16
ZNHIT6	1.38e-05	0.000138	1.16
FAM171A1	1.11e-06	1.93e-05	1.17
GATA2	0.000839	0.00374	1.17
GZMM	0.000108	0.000708	1.17
KIFC2	7.36e-06	8.39e-05	1.17
LDHB	2.92e-06	4.08e-05	1.17
LYAR	4.03e-06	5.2e-05	1.17
PARP15	0.000392	0.00203	1.17
PAXIP1-AS2	9.64e-06	0.000104	1.17
SMYD4	8.11e-07	1.5e-05	1.17
ZBTB25	2.33e-08	1e-06	1.17
ZNF395	4.46e-08	1.66e-06	1.17
ETS1	2.49e-06	3.59e-05	1.18
GRAP	3.48e-07	7.7e-06	1.18
ITFG2	6.4e-09	3.88e-07	1.18
MEGF6	0.000642	0.00301	1.18
NBPF11	4.22e-05	0.000338	1.18
PARP12	0.00031	0.00168	1.18
RAB12	3.49e-06	4.64e-05	1.18
TDP1	1.93e-06	2.93e-05	1.18
UAP1L1	7.76e-06	8.72e-05	1.18
UPF3A	5.13e-11	1.5e-08	1.18
ZMYND11	5.53e-08	1.97e-06	1.18
ATM	9.07e-07	1.64e-05	1.19
DKFZP586I1420	5.37e-08	1.93e-06	1.19
LOC93622	6.29e-06	7.34e-05	1.19
NKTR	2.64e-11	1.01e-08	1.19
P2RY8	4.25e-06	5.42e-05	1.19
PDZD4	0.000613	0.0029	1.19
POP5	1.87e-08	8.7e-07	1.19
PPIA	0.000294	0.00161	1.19
SNRNP70	1.53e-11	7.02e-09	1.19
SUGP2	5.24e-08	1.89e-06	1.19
ZNF346	2e-07	5.1e-06	1.19
ADRB2	7.41e-06	8.44e-05	1.2
BEX2	4.04e-09	2.82e-07	1.2
GSDMB	6.6e-05	0.000483	1.2
LINC00926	0.00068	0.00315	1.2
OSBPL7	6.78e-08	2.31e-06	1.2
RDH13	1.66e-05	0.000161	1.2
TMEM50B	6.48e-07	1.26e-05	1.2
TYSND1	2.16e-08	9.56e-07	1.2
CYB561	9.38e-06	0.000102	1.21
CYP4V2	3.19e-07	7.22e-06	1.21
DOCK10	1.3e-05	0.000132	1.21
FGL2	0.00059	0.00281	1.21
GATA3	2.27e-07	5.65e-06	1.21
IDUA	1.36e-06	2.26e-05	1.21
LANCL1	7.57e-07	1.42e-05	1.21
MTX3	1.31e-09	1.26e-07	1.21
PGAP3	2.28e-09	1.89e-07	1.21
PPIEL	7.29e-07	1.38e-05	1.21
PQLC3	6.09e-06	7.17e-05	1.21
ZC2HC1A	8.36e-06	9.28e-05	1.21
ZNF337	1.35e-07	3.8e-06	1.21
AMY2A	9.68e-08	3.01e-06	1.22
ARL14EP	5.2e-09	3.33e-07	1.22
COQ8A	7.83e-09	4.5e-07	1.22
CXorf57	1e-08	5.31e-07	1.22
CXorf65	2.11e-05	0.000194	1.22
FAM13A-AS1	1.02e-07	3.13e-06	1.22
LRCH4	2.65e-07	6.25e-06	1.22
MIB2	6.45e-06	7.49e-05	1.22
POGLUT1	5.3e-08	1.91e-06	1.22
TIMM10	0.000545	0.00264	1.22
TRANK1	7.92e-06	8.88e-05	1.22
ZNF525	4.45e-07	9.27e-06	1.22
ALDH1A1	0.000184	0.00111	1.23
LOC100190986	1.88e-06	2.87e-05	1.23
LOC284023	8.24e-08	2.67e-06	1.23
OAS2	0.00185	0.00714	1.23
ZADH2	0.000988	0.00427	1.23
ZCCHC14	3.71e-07	8.09e-06	1.23
ZNF286B	1.04e-07	3.2e-06	1.23
CASP8	0.00266	0.00956	1.24
CD4	6.87e-05	0.000499	1.24
FAM24B	1.67e-07	4.48e-06	1.24
HCG27	6.95e-05	0.000504	1.24
CD1C	3.91e-05	0.000319	1.25
HAL	0.00204	0.00773	1.25
LDOC1L	1.17e-07	3.48e-06	1.25
MXD4	2.82e-09	2.18e-07	1.25
OSBPL5	0.000685	0.00317	1.25
RSAD1	1.88e-05	0.000176	1.25
RTP4	0.000617	0.00291	1.25
SYNJ2BP	2.28e-09	1.89e-07	1.25
TAP2	8.22e-09	4.68e-07	1.25
TLR7	0.000814	0.00365	1.25
TSPOAP1	0.000708	0.00326	1.25
ZFP82	5.55e-07	1.11e-05	1.25
ACYP1	1.04e-09	1.07e-07	1.26
AUTS2	0.000133	0.000837	1.26
C1orf132	4.36e-09	3e-07	1.26
CSTF3	1.9e-07	4.94e-06	1.26
HNRNPDL	2.53e-08	1.07e-06	1.26
KDM2B	4.54e-09	3.07e-07	1.26
PPP1R13B	3.65e-05	0.000301	1.26
RASSF7	8.91e-08	2.83e-06	1.26
TMEM261	9.98e-09	5.31e-07	1.26
ANKMY1	3.46e-07	7.67e-06	1.27
CXCR3	0.000793	0.00357	1.27
LFNG	1.39e-05	0.00014	1.27
ATF7IP2	8.3e-07	1.52e-05	1.28
CAMK1D	1.14e-05	0.00012	1.28
CCR7	2.27e-05	0.000207	1.28
SLC38A1	8.75e-09	4.9e-07	1.28
SNORA25	3.08e-09	2.29e-07	1.28
ALG13	1.15e-05	0.00012	1.29
CHST12	7.09e-06	8.12e-05	1.29
DPP7	1.24e-07	3.58e-06	1.29
ENOSF1	1.56e-06	2.49e-05	1.29
MRI1	2.07e-08	9.31e-07	1.29
SRPK2	2.73e-05	0.000239	1.29
TPM2	0.000547	0.00264	1.29
ZNF234	7.27e-09	4.26e-07	1.29
FNBP4	1.58e-12	1.5e-09	1.3
HPCAL4	4.57e-06	5.71e-05	1.3
LPIN1	7.28e-07	1.38e-05	1.3
LRFN3	7.51e-08	2.49e-06	1.3
PRKAG2	1.43e-05	0.000143	1.3
SH2D1B	0.00235	0.00865	1.3
SLC45A3	0.000345	0.00183	1.3
SNORD4A	6.17e-08	2.15e-06	1.3
TBC1D31	9.62e-08	3e-06	1.3
ANKRD36B	5e-06	6.12e-05	1.31
PPP3CC	1.55e-09	1.41e-07	1.31
SNORA61	1.91e-08	8.87e-07	1.31
TARDBP	2.04e-10	3.91e-08	1.31
TMEM268	6.07e-06	7.15e-05	1.31
ADAM28	6.43e-08	2.22e-06	1.32
CRYGS	1.79e-06	2.77e-05	1.32
GSE1	1.3e-08	6.55e-07	1.32
IL7R	1.26e-07	3.63e-06	1.32
LINC00936	2.81e-12	2.13e-09	1.32
LRIG1	1.06e-06	1.85e-05	1.32
PRPF4B	4.43e-05	0.000352	1.32
VIPR1	1.55e-06	2.49e-05	1.32
CCDC102A	1.65e-05	0.00016	1.33
CREB5	0.00182	0.00704	1.33
CRTAP	0.000311	0.00169	1.33
CTRL	1.07e-07	3.26e-06	1.33
FAM117B	9.42e-08	2.94e-06	1.33
JADE2	1.11e-07	3.34e-06	1.33
PAQR8	1.32e-07	3.75e-06	1.33
PRDM2	0.00111	0.00469	1.33
PRKCQ	3.79e-07	8.24e-06	1.33
RALGAPA1	3.45e-08	1.38e-06	1.33
RNF144A	3.15e-07	7.18e-06	1.33
SIRPG	1.83e-05	0.000173	1.33
CD40LG	2.75e-05	0.00024	1.34
CECR1	1.3e-05	0.000132	1.34
CEP85L	0.000197	0.00116	1.34
CLDND2	2.12e-05	0.000196	1.34
NFATC2IP	1.38e-11	6.7e-09	1.34
NFATC3	2.63e-09	2.07e-07	1.34
ZNF329	6.77e-07	1.3e-05	1.34
ZNF589	0.000234	0.00133	1.34
CDK10	1.52e-08	7.36e-07	1.35
DHX58	0.000335	0.00179	1.35
GIMAP7	6.01e-07	1.18e-05	1.35
NEK8	6.86e-08	2.33e-06	1.35
SF1	6.56e-05	0.000482	1.35
ZNF30	9.71e-09	5.21e-07	1.35
CACNA2D2	3.89e-07	8.42e-06	1.36
GVINP1	4.17e-08	1.56e-06	1.36
PPIAL4G	2.36e-08	1.01e-06	1.36
PRKCH	4.5e-07	9.33e-06	1.36
STAT4	4.91e-06	6.04e-05	1.36
TMEM181	2.03e-08	9.21e-07	1.36
CA5B	5.96e-07	1.17e-05	1.37
CCR6	1.23e-05	0.000127	1.37
EPHX2	7.65e-06	8.63e-05	1.37
LUC7L3	7.57e-09	4.37e-07	1.37
POLR2J4	1.23e-07	3.58e-06	1.37
WDR33	1.65e-10	3.48e-08	1.37
ESYT1	3.58e-07	7.88e-06	1.38
METTL16	4.56e-05	0.00036	1.38
MPPE1	4.85e-08	1.78e-06	1.38
RSRP1	3.89e-06	5.05e-05	1.38
SLFN5	0.000236	0.00135	1.38
ACAD11	1.3e-09	1.26e-07	1.39
AHNAK	4.69e-07	9.62e-06	1.39
ITK	1.47e-07	4.06e-06	1.39
NAAA	0.000128	0.00081	1.39
POMT1	1.93e-07	5e-06	1.39
SLFN13	1.67e-07	4.48e-06	1.39
TRMT13	5.55e-07	1.11e-05	1.39
ZDHHC14	4.12e-08	1.55e-06	1.39
GZMA	3.31e-05	0.000279	1.4
HERC6	2.79e-05	0.000243	1.4
PRR5L	8.23e-06	9.16e-05	1.4
TRMT11	4.03e-05	0.000327	1.4
CD1D	0.000489	0.00242	1.41
CMTM8	4.47e-05	0.000354	1.41
CTSO	1.1e-06	1.92e-05	1.41
WDR36	3.4e-07	7.56e-06	1.41
ZNF789	6.63e-10	8.05e-08	1.41
ANO9	2.25e-06	3.32e-05	1.42
CRIP1	5.77e-06	6.87e-05	1.42
CSF1R	0.000185	0.00111	1.42
GTPBP8	7.15e-07	1.36e-05	1.42
GUSBP2	4.09e-06	5.26e-05	1.42
IFFO2	1.06e-07	3.25e-06	1.42
IL32	2.91e-07	6.73e-06	1.42
PCED1B-AS1	1.54e-07	4.22e-06	1.42
HLA-DPA1	2.46e-07	5.99e-06	1.43
TCF7	5.7e-05	0.00043	1.43
FCMR	3.81e-08	1.46e-06	1.44
MPZL1	0.000143	0.000891	1.44
PDCD4-AS1	7.03e-08	2.38e-06	1.44
ZNF823	2.58e-06	3.69e-05	1.44
GDF11	6.73e-09	4e-07	1.45
ITPR3	7.25e-10	8.69e-08	1.45
MMP23B	9.99e-05	0.000666	1.45
NR3C2	1.22e-07	3.56e-06	1.45
SARM1	8.32e-10	9.5e-08	1.45
C14orf159	6.13e-09	3.77e-07	1.46
HSH2D	1.25e-08	6.35e-07	1.46
JMJD7-PLA2G4B	4.66e-10	6.73e-08	1.46
MAD1L1	2.79e-06	3.93e-05	1.46
NLRP1	1.12e-07	3.37e-06	1.46
ZSCAN18	8.66e-07	1.58e-05	1.46
BCL2	1.05e-06	1.83e-05	1.47
HLA-DPB1	8.83e-05	0.000606	1.47
NFXL1	0.000274	0.00152	1.47
HVCN1	4.62e-06	5.74e-05	1.48
PLCG1	1.18e-07	3.51e-06	1.48
ATP6V0E2	3.62e-07	7.94e-06	1.49
CEP78	2.62e-05	0.000231	1.49
GPBAR1	0.00124	0.00514	1.49
LINC00667	1.78e-07	4.73e-06	1.49
MCOLN2	3.05e-06	4.21e-05	1.49
RASGRP1	7.97e-06	8.91e-05	1.49
SNORD14A	0.000203	0.00119	1.49
TTC16	1.34e-06	2.23e-05	1.49
LIME1	2.1e-07	5.29e-06	1.5
RNF125	6.05e-08	2.12e-06	1.5
SNORD31	2.55e-09	2.03e-07	1.5
MAP3K7CL	4.52e-05	0.000358	1.51
RUNX3	2.38e-06	3.48e-05	1.51
SLC7A6	7.11e-08	2.4e-06	1.51
ABLIM1	4.41e-08	1.64e-06	1.52
BTN3A3	1.58e-08	7.62e-07	1.52
HLA-DMA	2.94e-09	2.24e-07	1.52
KIAA1683	1.62e-06	2.57e-05	1.52
PDCL3P4	4.66e-09	3.14e-07	1.52
TRIB2	1.49e-10	3.23e-08	1.52
ITGB7	4.83e-07	9.85e-06	1.53
MAN1C1	2.16e-06	3.21e-05	1.53
MRPS21	4.26e-11	1.28e-08	1.53
SH2D1A	6.65e-07	1.28e-05	1.53
C21orf2	5.86e-06	6.96e-05	1.54
CD86	0.0019	0.00728	1.54
FAM84B	4.24e-06	5.42e-05	1.54
CCDC65	1.63e-09	1.46e-07	1.55
ECHDC2	1.92e-08	8.87e-07	1.56
TRAF5	4.87e-09	3.21e-07	1.56
CACNA2D3	5e-07	1.01e-05	1.57
CCDC84	1.12e-12	1.25e-09	1.57
RASSF1	1.58e-06	2.52e-05	1.57
SNORD33	0.000644	0.00302	1.57
ZNF548	1.03e-09	1.07e-07	1.57
ATP8B2	1.4e-09	1.34e-07	1.58
RRN3P1	7.77e-05	0.000549	1.58
XAF1	0.000433	0.0022	1.58
CD244	3.71e-05	0.000305	1.59
CD27	3.67e-05	0.000302	1.59
CRIP2	1.57e-05	0.000154	1.59
FAM179A	8.58e-05	0.000592	1.59
HLA-DRB4	1.64e-05	0.000159	1.59
HOPX	4.93e-05	0.000383	1.59
MAP4K1	2.23e-08	9.72e-07	1.59
PLEKHF1	3.09e-06	4.25e-05	1.59
SYTL2	5.95e-06	7.06e-05	1.59
OCIAD2	1.68e-06	2.63e-05	1.6
SERPINA10	5.02e-07	1.01e-05	1.6
SFI1	2.81e-06	3.94e-05	1.6
SORBS3	3.16e-07	7.18e-06	1.6
TMEM204	1e-06	1.77e-05	1.6
ARL4C	1.36e-06	2.26e-05	1.61
CD52	5.68e-09	3.58e-07	1.61
CD8A	0.000215	0.00125	1.61
CDC25B	9.07e-09	4.98e-07	1.61
FCGBP	0.000401	0.00206	1.61
HLA-DRB6	1.6e-07	4.35e-06	1.61
PATL2	5.96e-07	1.17e-05	1.61
ANKRD20A1	0.00257	0.0093	1.62
BBS2	1.62e-06	2.57e-05	1.62
IL16	6.68e-07	1.29e-05	1.62
BACH2	1.12e-05	0.000117	1.63
CD247	1.66e-07	4.46e-06	1.63
HLA-DMB	1.07e-10	2.51e-08	1.63
PLCH2	1.03e-06	1.81e-05	1.63
PRKCQ-AS1	9.8e-08	3.03e-06	1.63
PVRIG	3.72e-08	1.44e-06	1.63
CD2	1.11e-07	3.35e-06	1.64
FYN	4.69e-07	9.62e-06	1.64
KLRD1	0.00215	0.00805	1.64
NOV	1.01e-05	0.000108	1.64
P2RY10	2.1e-07	5.29e-06	1.64
TCTN1	4.64e-10	6.73e-08	1.65
CD96	7.34e-08	2.46e-06	1.66
GPR18	4.89e-06	6.03e-05	1.66
SPOCK2	8.28e-09	4.69e-07	1.66
ADHFE1	7.78e-11	2.02e-08	1.67
CDC14A	4.45e-09	3.02e-07	1.67
DPEP3	3.38e-05	0.000283	1.67
CLEC2D	2.78e-07	6.5e-06	1.68
YPEL1	4.27e-07	8.99e-06	1.68
ADARB1	1.46e-07	4.05e-06	1.7
CCM2	8.43e-06	9.35e-05	1.7
IL12RB1	3.43e-11	1.14e-08	1.7
ZNF827	3.18e-08	1.3e-06	1.7
ZNF83	2.01e-06	3.04e-05	1.7
GIMAP5	3.67e-08	1.43e-06	1.71
GOLGA8B	7.03e-09	4.13e-07	1.71
ZBTB42	2.51e-05	0.000223	1.71
AGAP6	2.2e-14	1.39e-10	1.72
BTN3A2	2.37e-11	9.74e-09	1.72
DYRK2	1.55e-09	1.41e-07	1.72
ELF2	6.22e-10	7.97e-08	1.72
JUP	0.00046	0.0023	1.72
SGK223	4.12e-10	6.45e-08	1.72
SULF2	0.000371	0.00194	1.72
BTN3A1	4.18e-11	1.28e-08	1.73
KLF12	1.52e-06	2.45e-05	1.73
LCK	7.65e-08	2.52e-06	1.73
PCED1A	1.05e-09	1.07e-07	1.73
TXK	1.5e-05	0.000149	1.73
CLEC7A	0.000257	0.00144	1.74
TBC1D4	2.45e-09	1.97e-07	1.75
ZNF831	4.22e-07	8.94e-06	1.75
EVL	4.81e-10	6.89e-08	1.76
PASK	1.2e-07	3.54e-06	1.76
RNF165	1.22e-05	0.000125	1.76
AXIN2	1.77e-07	4.72e-06	1.77
CLYBL	2.52e-09	2.02e-07	1.77
STMN3	1.01e-10	2.41e-08	1.77
ZNF573	9.07e-08	2.86e-06	1.77
MATK	7.68e-08	2.53e-06	1.78
CD3D	4.42e-09	3.01e-07	1.79
CPVL	6.63e-05	0.000485	1.79
PLEKHA1	8.49e-11	2.14e-08	1.79
EOMES	4.48e-06	5.63e-05	1.8
ID3	6.54e-09	3.92e-07	1.8
DPEP2	1.8e-05	0.000171	1.81
TC2N	4.16e-05	0.000335	1.81
GOLGA8A	2.04e-11	8.98e-09	1.82
RAPGEF1	7.8e-08	2.56e-06	1.83
TNC	2.78e-08	1.16e-06	1.83
IL2RB	1.22e-06	2.08e-05	1.84
LY9	3.11e-09	2.3e-07	1.84
NCR3	3.57e-08	1.4e-06	1.84
OXNAD1	4.22e-07	8.94e-06	1.84
SH3KBP1	1.22e-07	3.56e-06	1.84
TAGAP	3.01e-10	5.18e-08	1.84
ABCB1	4.66e-07	9.58e-06	1.85
PRSS23	6.25e-06	7.31e-05	1.87
ZAP70	1.6e-09	1.44e-07	1.87
GZMH	3.07e-06	4.24e-05	1.88
HES4	0.000341	0.00181	1.88
KLRB1	3.28e-07	7.37e-06	1.88
CARNS1	6.22e-11	1.73e-08	1.89
LEF1	1.5e-07	4.13e-06	1.89
PTGDR	3.09e-06	4.25e-05	1.89
SKAP1	9.06e-08	2.86e-06	1.89
CNTNAP2	0.000167	0.00102	1.9
SIGIRR	3.23e-09	2.36e-07	1.9
GNLY	0.000122	0.000781	1.92
PNMA3	2.49e-06	3.59e-05	1.93
CLIC3	2.33e-05	0.000211	1.94
DNAJC30	8.29e-12	4.75e-09	1.94
NELL2	3.08e-07	7.04e-06	1.95
GPR183	1.75e-06	2.71e-05	1.96
NMT2	3.9e-11	1.24e-08	1.97
TARBP1	8.11e-11	2.08e-08	1.97
THEMIS	4.52e-07	9.37e-06	1.97
HRK	0.00184	0.0071	1.98
RPS6KA5	2e-10	3.86e-08	1.98
LGALS2	0.000231	0.00132	1.99
ACACB	1.29e-06	2.16e-05	2.01
PPP2R2B	3.52e-06	4.66e-05	2.01
CD3E	9.74e-08	3.02e-06	2.02
CD5	8.93e-08	2.83e-06	2.02
CD6	4.63e-10	6.73e-08	2.02
TGFBI	4.53e-06	5.67e-05	2.02
TCEA3	2.41e-07	5.9e-06	2.03
TSEN54	5.58e-10	7.6e-08	2.03
GZMK	5.1e-07	1.03e-05	2.04
RORA	2.43e-06	3.53e-05	2.04
ADGRE4P	0.000179	0.00108	2.05
FAM102A	5.71e-10	7.61e-08	2.08
NCALD	3.38e-07	7.53e-06	2.08
IFIT2	8.75e-05	0.000602	2.1
SAMD3	3.06e-09	2.29e-07	2.12
BCL11B	1.88e-09	1.6e-07	2.13
TRABD2A	3.71e-09	2.63e-07	2.13
KLRF1	3.34e-05	0.00028	2.14
ADGRE3	0.000586	0.0028	2.16
CD3G	5.11e-08	1.85e-06	2.16
ZNF683	0.000106	0.000703	2.16
GPR162	3.36e-06	4.51e-05	2.17
MYBL1	3.57e-07	7.87e-06	2.17
PYHIN1	5.38e-07	1.08e-05	2.19
TGFBR3	5.47e-08	1.96e-06	2.25
KLRG1	1.04e-09	1.07e-07	2.27
ADGRG1	2.49e-07	6.02e-06	2.33
RPGRIP1	2.41e-12	1.9e-09	2.35
S1PR5	3.83e-06	4.98e-05	2.35
CACNG6	0.00234	0.00861	2.37
ADGRG5	1.45e-06	2.37e-05	2.38
FLT3LG	1.43e-09	1.35e-07	2.39
KLHL3	1.21e-12	1.27e-09	2.45
MIR181A2HG	1.51e-08	7.36e-07	2.45
SBK1	8.78e-11	2.19e-08	2.45
FGFBP2	1.32e-06	2.2e-05	2.51
NSG1	5.06e-09	3.31e-07	2.51
HDC	1.07e-06	1.86e-05	2.54
PYROXD2	5.77e-06	6.87e-05	2.54
UBASH3A	2.25e-11	9.46e-09	2.55
CD160	9.71e-09	5.21e-07	2.56
MME	0.000604	0.00286	2.59
PRSS33	0.00104	0.00444	2.59
IFIT1	0.0021	0.00791	2.6
LRRN3	1.47e-06	2.4e-05	2.88
FCER1A	2.72e-08	1.14e-06	3.33
CCR3	2.83e-09	2.18e-07	3.44
