# Supplementary material for: A Molecular Interaction Map of Klebsiella pneumoniae and Its Human Host Reveals Potential Mechanisms of Host Cell Subversion
Source: Front Microbiol. 2021 Feb 18;12:613067. doi: 10.3389/fmicb.2021.613067 (PMC7930833; doi:10.3389/fmicb.2021.613067)
Supplement: Supplementary file 13 [file Table_11.xlsx]

## Sheet: TG_func
Supplementary Table 11: List of significantly enriched GO terms among TGs
GO-ID	p-value	adjusted p-value	Description	Genes in test set
2376	5.7475e-20	1.1116e-16	immune system process	CD86|TNF|FCAR|ICAM1|CD79A|HLA-DMA|CASP8|HLA-DMB|CCL5|CCL3|CCR7|HLA-DOA|HLA-DOB|ELANE|HLA-DPA1|HLA-DRB4|CR1|IL1R1|CAV1|SH2D1A|HLA-F|MMP9|PML|CD4|CD40LG|CD8A|OAS2|LCK|CD5|BCL2|CD28|LCN2|HLA-DPB1|HLA-DRA|LTB|IL7R|LTF|TLR2
6955	7.3995e-19	6.1598e-16	immune response	CD86|TNF|FCAR|ICAM1|HLA-DMA|HLA-DMB|CCL5|CCL3|CCR7|HLA-DOA|HLA-DOB|ELANE|HLA-DPA1|HLA-DRB4|CR1|IL1R1|SH2D1A|HLA-F|CD4|CD40LG|CD8A|OAS2|BCL2|CD28|LCN2|HLA-DPB1|HLA-DRA|LTB|IL7R|LTF|TLR2
50896	9.5551e-19	6.1598e-16	response to stimulus	CD86|TFRC|TNFAIP6|ITGB3|TNC|PRF1|SLC2A1|ECE1|ADM|TNF|FCAR|HK2|ICAM1|CASP8|GM2A|GNLY|FCER1A|OLR1|CCR7|CD36|HLA-DOA|HLA-DOB|HLA-DPA1|CR1|MME|IL1R1|HLA-F|CCNA2|PLSCR1|CD8A|OAS2|LCK|LTB|LTF|TLR2|PFKFB2|ABCB1|ALOX12|GATA3|RETN|SOCS3|LDHA|NRAS|HLA-DMA|HLA-DMB|CCL5|CCL3|LDLR|ELANE|CD163|HLA-DRB4|GADD45A|CAV1|SH2D1A|GP6|MAPK14|PML|CD4|CD40LG|MGP|ALOX5AP|BCL2|CD28|LCN2|HLA-DPB1|HLA-DRA|IL7R
2504	1.6389e-13	7.9243e-11	antigen processing and presentation of peptide or polysaccharide antigen via MHC class II	HLA-DMA|HLA-DRB4|HLA-DMB|HLA-DPB1|HLA-DRA|HLA-DOA|HLA-DOB|HLA-DPA1
19882	2.5724e-13	9.9502e-11	antigen processing and presentation	HLA-DMA|HLA-DRB4|HLA-DMB|CD8A|HLA-DPB1|HLA-DRA|HLA-DOA|HLA-F|HLA-DOB|ICAM1|HLA-DPA1
6950	8.7094e-12	2.4399e-09	response to stress	CD86|TFRC|TNFAIP6|ITGB3|TNC|PRF1|SLC2A1|ECE1|ADM|GATA3|TNF|HK2|SOCS3|CASP8|GNLY|CCL5|CCL3|FCER1A|OLR1|CCR7|CD36|ELANE|CD163|CR1|MME|IL1R1|GADD45A|CAV1|SH2D1A|GP6|MAPK14|PML|CCNA2|PLSCR1|CD40LG|BCL2|LCN2|LTF|TLR2
2682	8.8311e-12	2.4399e-09	regulation of immune system process	CD86|CR1|CAV1|SH2D1A|RORA|TNF|PML|ICAM1|CD79A|CD4|CD40LG|LCK|CD5|CCL5|CD28|FCER1A|HLA-DOA|IL7R|ELANE|TLR2
42221	3.7116e-10	8.1301e-08	response to chemical stimulus	CD86|PFKFB2|ABCB1|TFRC|TNC|PRF1|ALOX12|ECE1|ADM|GATA3|RETN|TNF|HK2|SOCS3|CASP8|CCL5|CCL3|OLR1|CCR7|LDLR|ELANE|MME|IL1R1|CAV1|MAPK14|PML|CCNA2|CD4|LCK|MGP|ALOX5AP|BCL2|TLR2
2684	3.7834e-10	8.1301e-08	positive regulation of immune system process	CD86|CR1|CAV1|SH2D1A|ICAM1|CD79A|CD4|CD40LG|LCK|CD5|CD28|FCER1A|IL7R|ELANE|TLR2
6952	1.1555e-09	2.2348e-07	defense response	CD86|CD163|CR1|TFRC|TNFAIP6|IL1R1|SH2D1A|PRF1|GATA3|TNF|CD40LG|GNLY|CCL5|BCL2|LCN2|CCL3|OLR1|CCR7|ELANE|LTF|TLR2
1775	6.0183e-09	1.0581e-06	cell activation	CD86|GP6|TNF|ICAM1|CD79A|PLSCR1|CD4|CD40LG|CD8A|LCK|BCL2|CD28|IL7R|TLR2
50776	8.1369e-09	1.3114e-06	regulation of immune response	CD86|CR1|SH2D1A|TNF|PML|ICAM1|CD79A|CD40LG|CD28|FCER1A|IL7R|ELANE|TLR2
2521	1.7104e-08	2.5445e-06	leukocyte differentiation	CD79A|CD4|CASP8|CD40LG|CD8A|LCK|BCL2|CD28|IL7R|MMP9
65008	2.353e-08	3.2505e-06	regulation of biological quality	TFRC|ITGB3|TNC|ALOX12|ECE1|ADM|TXN|PCSK6|TNF|HK2|NRAS|CCL5|CCL3|CCR7|CD36|LDLR|ELANE|CAV1|GP6|SYN2|PML|PLSCR1|CD4|CD40LG|LCK|BCL2|LCN2|IL7R|LTF|TLR2|HBEGF
9611	2.7823e-08	3.5873e-06	response to wounding	CD163|CR1|TFRC|TNFAIP6|MME|ITGB3|TNC|ADM|GP6|TNF|PLSCR1|CD40LG|CCL5|BCL2|CCL3|OLR1|CCR7|CD36
45069	4.0884e-08	4.7225e-06	regulation of viral genome replication	CCL5|BCL2|CD28|CCL3|TNF
2694	4.2281e-08	4.7225e-06	regulation of leukocyte activation	CD86|CD4|CD40LG|LCK|CD5|CAV1|CD28|FCER1A|RORA|HLA-DOA|IL7R
2697	4.3953e-08	4.7225e-06	regulation of immune effector process	CD40LG|SH2D1A|CD28|FCER1A|IL7R|TNF|PML|ICAM1|TLR2
30005	4.7717e-08	4.8571e-06	cellular di-, tri-valent inorganic cation homeostasis	TFRC|LCK|CAV1|CCL5|BCL2|LCN2|CCL3|ADM|CCR7|ELANE|HK2|LTF
42108	5.5603e-08	5.3768e-06	positive regulation of cytokine biosynthetic process	CD86|CD4|CD28|FCER1A|LTB|TNF|ELANE
51704	7.2009e-08	6.6317e-06	multi-organism process	CD86|TFRC|CAV1|ITGB3|ADM|TNF|PML|ICAM1|SOCS3|PLSCR1|CD4|CASP8|GNLY|LCK|CCL5|IL2RB|BCL2|LDLR|ELANE|LTF|TLR2
48518	7.8986e-08	6.9175e-06	positive regulation of biological process	CD86|PFKFB2|ITGB3|RORA|ALOX12|ECE1|ADM|TNF|ICAM1|CD79A|SOCS3|NRAS|CASP8|CCL5|PDGFC|FCER1A|CD36|ELANE|CR1|MME|CAV1|SH2D1A|MMP9|PML|CCNA2|CD4|CD40LG|CD8A|LCK|CD5|IL2RB|BCL2|CD28|LTB|IL7R|TLR2|HBEGF
50865	8.2265e-08	6.9175e-06	regulation of cell activation	CD86|CD4|CD40LG|LCK|CD5|CAV1|CD28|FCER1A|RORA|HLA-DOA|IL7R
10033	8.7582e-08	7.0576e-06	response to organic substance	CD86|PFKFB2|TFRC|IL1R1|CAV1|PRF1|ALOX12|ADM|GATA3|RETN|TNF|PML|CCNA2|SOCS3|CD4|CASP8|CCL5|MGP|BCL2|LDLR|ELANE|TLR2
55066	9.6894e-08	7.4958e-06	di-, tri-valent inorganic cation homeostasis	TFRC|LCK|CAV1|CCL5|BCL2|LCN2|CCL3|ADM|CCR7|ELANE|HK2|LTF
48583	1.0234e-07	7.5028e-06	regulation of response to stimulus	CD86|CR1|CAV1|SH2D1A|TNF|PML|ICAM1|CD79A|SOCS3|CD40LG|CCL5|CD28|FCER1A|IL7R|ELANE|TLR2|HBEGF
2696	1.0474e-07	7.5028e-06	positive regulation of leukocyte activation	CD86|CD4|CD40LG|LCK|CD5|CAV1|CD28|FCER1A|IL7R
50867	1.5086e-07	1.042e-05	positive regulation of cell activation	CD86|CD4|CD40LG|LCK|CD5|CAV1|CD28|FCER1A|IL7R
30003	1.5781e-07	1.0524e-05	cellular cation homeostasis	TFRC|LCK|CAV1|CCL5|BCL2|LCN2|CCL3|ADM|CCR7|ELANE|HK2|LTF
51239	1.8453e-07	1.1896e-05	regulation of multicellular organismal process	CD86|CAV1|ITGB3|TNC|ALOX12|ECE1|ADM|TNF|PML|NRAS|CD4|CD40LG|CCL5|MGP|BCL2|CD28|TIMP2|FCER1A|LTB|HLA-DOA|IL7R|ELANE|TLR2|HBEGF
48534	2.216e-07	1.3825e-05	hemopoietic or lymphoid organ development	CD79A|CD4|CASP8|CD40LG|CD8A|LCK|BCL2|CD28|LTB|IL7R|MMP9|PML
30098	2.9411e-07	1.7775e-05	lymphocyte differentiation	CD79A|CD4|CD40LG|CD8A|LCK|BCL2|CD28|IL7R
2520	4.2184e-07	2.4459e-05	immune system development	CD79A|CD4|CASP8|CD40LG|CD8A|LCK|BCL2|CD28|LTB|IL7R|MMP9|PML
48545	4.2999e-07	2.4459e-05	response to steroid hormone stimulus	CCNA2|SOCS3|CASP8|CAV1|CCL5|BCL2|ADM|GATA3|TNF|LDLR|TLR2
45321	6.0864e-07	3.161e-05	leukocyte activation	CD86|CD79A|CD4|CD40LG|CD8A|LCK|BCL2|CD28|IL7R|ICAM1|TLR2
30097	6.0864e-07	3.161e-05	hemopoiesis	CD79A|CD4|CASP8|CD40LG|CD8A|LCK|BCL2|CD28|IL7R|MMP9|PML
55080	6.1715e-07	3.161e-05	cation homeostasis	TFRC|LCK|CAV1|CCL5|BCL2|LCN2|CCL3|ADM|CCR7|ELANE|HK2|LTF
46649	6.2422e-07	3.161e-05	lymphocyte activation	CD86|CD79A|CD4|CD40LG|CD8A|LCK|BCL2|CD28|IL7R|ICAM1
51251	6.3744e-07	3.161e-05	positive regulation of lymphocyte activation	CD86|CD4|CD40LG|LCK|CD5|CAV1|CD28|IL7R
48522	8.3752e-07	4.0494e-05	positive regulation of cellular process	CD86|PFKFB2|ITGB3|RORA|ALOX12|ECE1|ADM|TNF|ICAM1|SOCS3|NRAS|CASP8|CCL5|PDGFC|FCER1A|CD36|ELANE|MME|CAV1|MMP9|PML|CCNA2|CD4|CD40LG|CD8A|LCK|CD5|BCL2|CD28|LTB|IL7R|TLR2|HBEGF
1666	8.8796e-07	4.1886e-05	response to hypoxia	SOCS3|TFRC|CAV1|BCL2|ECE1|ADM|HK2|PML|TLR2
42035	9.9743e-07	4.4861e-05	regulation of cytokine biosynthetic process	CD86|CD4|CD28|FCER1A|LTB|TNF|ELANE
50870	9.9743e-07	4.4861e-05	positive regulation of T cell activation	CD86|CD4|LCK|CD5|CAV1|CD28|IL7R
42100	1.0264e-06	4.5115e-05	B cell proliferation	CD79A|CD40LG|BCL2|IL7R
50792	1.2459e-06	5.3546e-05	regulation of viral reproduction	CCL5|BCL2|CD28|CCL3|TNF
51249	1.376e-06	5.7851e-05	regulation of lymphocyte activation	CD86|CD4|CD40LG|LCK|CD5|CAV1|CD28|HLA-DOA|IL7R
70482	1.4508e-06	5.9699e-05	response to oxygen levels	SOCS3|TFRC|CAV1|BCL2|ECE1|ADM|HK2|PML|TLR2
42110	1.6561e-06	6.6728e-05	T cell activation	CD86|CD4|CD8A|LCK|BCL2|CD28|IL7R|ICAM1
31347	1.6968e-06	6.6972e-05	regulation of defense response	CD86|CCL5|SH2D1A|CD28|FCER1A|TNF|ELANE|PML|TLR2
50863	1.8786e-06	7.2665e-05	regulation of T cell activation	CD86|CD4|LCK|CD5|CAV1|CD28|HLA-DOA|IL7R
48584	2.4e-06	9.1011e-05	positive regulation of response to stimulus	CD86|CD79A|CR1|CD40LG|CCL5|SH2D1A|FCER1A|TNF|ELANE|TLR2|HBEGF
44419	2.6087e-06	9.7024e-05	interspecies interaction between organisms	CD86|CD4|TFRC|LCK|CAV1|ITGB3|IL2RB|LDLR|ELANE|PML|ICAM1|TLR2
30217	4.2539e-06	0.00015523	T cell differentiation	CD4|CD8A|LCK|BCL2|CD28|IL7R
9617	4.4279e-06	0.00015858	response to bacterium	CD86|SOCS3|CASP8|GNLY|CCL5|ADM|TNF|ELANE|LTF|TLR2
19915	4.8054e-06	0.00016898	lipid storage	GM2A|CAV1|CD36|TNF
6874	5.097e-06	0.00017603	cellular calcium ion homeostasis	LCK|CAV1|CCL5|BCL2|CCL3|ADM|CCR7|ELANE|HK2
46651	5.2599e-06	0.00017847	lymphocyte proliferation	CD86|CD79A|CD40LG|BCL2|IL7R
51707	6.4167e-06	0.00021396	response to other organism	CD86|SOCS3|PLSCR1|CASP8|GNLY|CCL5|BCL2|ADM|TNF|ELANE|LTF|TLR2
32943	6.8718e-06	0.00022258	mononuclear cell proliferation	CD86|CD79A|CD40LG|BCL2|IL7R
55074	6.9053e-06	0.00022258	calcium ion homeostasis	LCK|CAV1|CCL5|BCL2|CCL3|ADM|CCR7|ELANE|HK2
7568	7.2563e-06	0.00023006	aging	CD86|SOCS3|NRAS|TFRC|CCL5|BCL2|ADM|PML
50778	7.6336e-06	0.00023812	positive regulation of immune response	CD86|CD79A|CR1|CD40LG|SH2D1A|FCER1A|ELANE|TLR2
70661	7.8106e-06	0.00023977	leukocyte proliferation	CD86|CD79A|CD40LG|BCL2|IL7R
6875	8.1667e-06	0.00024679	cellular metal ion homeostasis	LCK|CAV1|CCL5|BCL2|CCL3|ADM|CCR7|ELANE|HK2
34097	9.1335e-06	0.00026721	response to cytokine stimulus	CD86|SOCS3|CASP8|IL1R1|CCL5|BCL2|PML
6873	9.2146e-06	0.00026721	cellular ion homeostasis	TFRC|LCK|CAV1|CCL5|BCL2|LCN2|CCL3|ADM|CCR7|ELANE|HK2|LTF
32879	9.2569e-06	0.00026721	regulation of localization	PFKFB2|CAV1|ITGB3|TNC|ALOX12|TXN|TNF|MMP9|HK2|ICAM1|CD40LG|LCK|BCL2|FCER1A|CD36|TLR2|HBEGF
9725	1.0632e-05	0.0002998	response to hormone stimulus	CAV1|ADM|GATA3|RETN|TNF|CCNA2|SOCS3|CASP8|CCL5|MGP|BCL2|LDLR|TLR2
55082	1.0833e-05	0.0002998	cellular chemical homeostasis	TFRC|LCK|CAV1|CCL5|BCL2|LCN2|CCL3|ADM|CCR7|ELANE|HK2|LTF
1817	1.0851e-05	0.0002998	regulation of cytokine production	CD86|CD4|CD40LG|CD28|FCER1A|LTB|TNF|ELANE|TLR2
35468	1.2046e-05	0.00032808	positive regulation of signaling pathway	NRAS|CD4|CASP8|CD8A|LCK|CAV1|ITGB3|FCER1A|ECE1|TNF|TLR2|HBEGF
55065	1.2214e-05	0.00032808	metal ion homeostasis	LCK|CAV1|CCL5|BCL2|CCL3|ADM|CCR7|ELANE|HK2
80134	1.2616e-05	0.00033423	regulation of response to stress	CD86|CAV1|CCL5|SH2D1A|CD28|FCER1A|TNF|ELANE|PML|TLR2|HBEGF
43627	1.3855e-05	0.00036211	response to estrogen stimulus	CCNA2|SOCS3|CASP8|CAV1|BCL2|GATA3|LDLR
6959	1.5091e-05	0.00038914	humoral immune response	CR1|SH2D1A|BCL2|CD28|TNF|LTF
32496	1.5525e-05	0.00039507	response to lipopolysaccharide	CD86|SOCS3|CASP8|CCL5|ADM|ELANE|TLR2
8284	1.626e-05	0.0004084	positive regulation of cell proliferation	CD86|MME|ITGB3|ALOX12|ADM|TNF|CCNA2|NRAS|CD40LG|PDGFC|BCL2|CD28|ELANE
9893	1.8e-05	0.0004463	positive regulation of metabolic process	CD86|CAV1|ITGB3|RORA|ALOX12|ECE1|TNF|PML|ICAM1|CCNA2|CD4|CD40LG|PDGFC|IL2RB|BCL2|CD28|FCER1A|LTB|ELANE|TLR2
42127	1.8233e-05	0.00044636	regulation of cell proliferation	CD86|MME|CAV1|ITGB3|ALOX12|ADM|TNF|PML|CCNA2|NRAS|CD40LG|CD5|PDGFC|BCL2|CD28|TIMP2|ELANE|PTGES
19725	1.9073e-05	0.0004611	cellular homeostasis	TFRC|CAV1|ADM|TXN|HK2|LCK|CCL5|BCL2|LCN2|CCL3|CCR7|ELANE|LTF
10604	2.0737e-05	0.00049512	positive regulation of macromolecule metabolic process	CD86|CAV1|ITGB3|RORA|ALOX12|ECE1|TNF|PML|CCNA2|CD4|CD40LG|PDGFC|IL2RB|BCL2|CD28|FCER1A|LTB|ELANE|TLR2
31349	2.3235e-05	0.00054171	positive regulation of defense response	CD86|CCL5|SH2D1A|FCER1A|TNF|TLR2
50801	2.3248e-05	0.00054171	ion homeostasis	TFRC|LCK|CAV1|CCL5|BCL2|LCN2|CCL3|ADM|CCR7|ELANE|HK2|LTF
10647	2.7504e-05	0.00063324	positive regulation of cell communication	NRAS|CD4|CASP8|CD8A|LCK|CAV1|ITGB3|FCER1A|ECE1|TNF|TLR2|HBEGF
2237	2.7966e-05	0.00063632	response to molecule of bacterial origin	CD86|SOCS3|CASP8|CCL5|ADM|ELANE|TLR2
9620	2.8775e-05	0.00063967	response to fungus	CD86|GNLY|ELANE|TLR2
10332	2.8775e-05	0.00063967	response to gamma radiation	SOCS3|CAV1|BCL2|PML
30335	2.9418e-05	0.00064653	positive regulation of cell migration	ITGB3|BCL2|ALOX12|MMP9|ICAM1|TLR2|HBEGF
2252	3.0932e-05	0.00066893	immune effector process	CR1|CD40LG|CD8A|BCL2|IL7R|ELANE|ICAM1
44093	3.1129e-05	0.00066893	positive regulation of molecular function	PFKFB2|CAV1|ITGB3|ALOX12|TNF|PML|ICAM1|POR|CD4|GM2A|LCK|BCL2|FCER1A|ELANE|TLR2
7159	3.36e-05	0.0007141	leukocyte cell-cell adhesion	CD40LG|OLR1|TNF|ICAM1
9719	3.4339e-05	0.00072187	response to endogenous stimulus	CAV1|ADM|GATA3|RETN|TNF|CCNA2|SOCS3|CASP8|CCL5|MGP|BCL2|LDLR|TLR2
32844	3.7641e-05	0.00078278	regulation of homeostatic process	LCK|CAV1|ITGB3|CCL5|BCL2|ALOX12|TNF
65007	3.8292e-05	0.00078783	biological regulation	CD86|TFRC|TNFAIP6|ITGB3|TNC|PRF1|RORA|ECE1|ADM|PCSK6|TNF|HK2|ICAM1|CASP8|GM2A|TIMP2|FCER1A|CCR7|CD36|HLA-DOA|CR1|MME|ACSL1|IL1R1|SYN2|MMP9|CCNA2|POR|PLSCR1|CD8A|LCK|LTB|PTGES|LTF|TLR2|HBEGF|PFKFB2|BEX2|FGL2|ALOX12|TXN|GATA3|CD79A|SOCS3|NRAS|CCL5|PDGFC|CCL3|LDLR|ELANE|HLA-DRB4|GADD45A|CAV1|SH2D1A|GP6|MAPK14|PML|CD4|CD40LG|CD6|CD5|PPP2R2B|MGP|IL2RB|BCL2|CD28|LCN2|IL7R
31341	3.8993e-05	0.00079381	regulation of cell killing	SH2D1A|ALOX12|IL7R|ICAM1
19318	4.241e-05	0.00085438	hexose metabolic process	PFKFB2|LDHA|PFKFB3|GBE1|TNF|GYG1|GAPDH|HK2
51272	4.5503e-05	0.000898	positive regulation of cellular component movement	ITGB3|BCL2|ALOX12|MMP9|ICAM1|TLR2|HBEGF
40017	4.5503e-05	0.000898	positive regulation of locomotion	ITGB3|BCL2|ALOX12|MMP9|ICAM1|TLR2|HBEGF
51384	5.6271e-05	0.0010993	response to glucocorticoid stimulus	SOCS3|CAV1|CCL5|BCL2|ADM|TNF
45428	5.8975e-05	0.0011352	regulation of nitric oxide biosynthetic process	CAV1|TNF|ICAM1|TLR2
9607	5.9286e-05	0.0011352	response to biotic stimulus	CD86|SOCS3|PLSCR1|CASP8|GNLY|CCL5|BCL2|ADM|TNF|ELANE|LTF|TLR2
23052	6.0171e-05	0.0011409	signaling	CD86|TNFAIP6|ITGB3|ITGA2B|FGL2|TNC|RORA|ADM|TXN|TNF|CD79A|SOCS3|NRAS|CCL5|PDGFC|CCL3|FCER1A|CD36|HLA-DRB4|MME|IL1R1|CAV1|SH2D1A|GP6|MAPK14|SYN2|PML|CCNA2|POR|CD4|CD8A|PPP2R2B|IL2RB|CD28|LTB|IL7R|PTGES|TLR2|HBEGF
6954	6.4352e-05	0.0012083	inflammatory response	CD163|CR1|CD40LG|TFRC|TNFAIP6|CCL5|CCL3|OLR1|CCR7|TNF
6006	6.8191e-05	0.0012681	glucose metabolic process	PFKFB2|LDHA|GBE1|TNF|GYG1|GAPDH|HK2
42493	6.9972e-05	0.0012888	response to drug	SOCS3|ABCB1|MME|LCK|CAV1|CCL5|BCL2|TNF|TLR2
48878	7.0712e-05	0.0012902	chemical homeostasis	TFRC|CAV1|ADM|HK2|LCK|CCL5|BCL2|LCN2|CCL3|CCR7|LDLR|ELANE|LTF
31960	8.3107e-05	0.0015021	response to corticosteroid stimulus	SOCS3|CAV1|CCL5|BCL2|ADM|TNF
45086	8.7608e-05	0.0015688	positive regulation of interleukin-2 biosynthetic process	CD86|CD4|CD28
10038	9.1612e-05	0.0016255	response to metal ion	CASP8|TFRC|CAV1|MGP|ALOX5AP|TNC|BCL2
9605	0.0001066	0.0018741	response to external stimulus	TFRC|CAV1|ADM|MAPK14|TNF|SOCS3|LDHA|CCL5|MGP|BCL2|CCL3|CCR7|TLR2
9628	0.00010843	0.0018892	response to abiotic stimulus	SOCS3|NRAS|CASP8|CAV1|MGP|BCL2|SLC2A1|ADM|TNF|ELANE|PML
43085	0.00011053	0.0019086	positive regulation of catalytic activity	PFKFB2|CAV1|ITGB3|ALOX12|TNF|PML|POR|CD4|GM2A|LCK|BCL2|FCER1A|ELANE
5996	0.00012566	0.0021507	monosaccharide metabolic process	PFKFB2|LDHA|PFKFB3|GBE1|TNF|GYG1|GAPDH|HK2
1932	0.00012974	0.002201	regulation of protein amino acid phosphorylation	SOCS3|CD4|CD6|CAV1|ITGB3|BCL2|FCER1A|TNF
7165	0.00013245	0.0022274	signal transduction	TNFAIP6|FGL2|TNC|RORA|ADM|TXN|TNF|SOCS3|NRAS|CCL5|CCL3|FCER1A|CD36|HLA-DRB4|IL1R1|CAV1|MAPK14|PML|CCNA2|CD4|PPP2R2B|IL2RB|LTB|IL7R|PTGES|TLR2|HBEGF
23056	0.00014223	0.0023713	positive regulation of signaling process	NRAS|CD4|CASP8|CD8A|CAV1|FCER1A|ECE1|TNF|HBEGF
42113	0.00015878	0.0026246	B cell activation	CD86|CD79A|CD40LG|BCL2|IL7R
50729	0.00018001	0.0029503	positive regulation of inflammatory response	CCL5|FCER1A|TNF|TLR2
1934	0.00018304	0.0029749	positive regulation of protein amino acid phosphorylation	CD4|CAV1|ITGB3|BCL2|FCER1A|TNF
2675	0.00020415	0.0032902	positive regulation of acute inflammatory response	CCL5|FCER1A|TNF
32868	0.00020943	0.0033474	response to insulin stimulus	SOCS3|CCL5|BCL2|ADM|RETN|TLR2
22612	0.00021617	0.0034268	gland morphogenesis	CAV1|TNC|BCL2|TNF|PML
42981	0.00023505	0.0036959	regulation of apoptosis	BEX2|ALOX12|PCSK6|TNF|MMP9|PML|SOCS3|NRAS|CASP8|CD40LG|LCK|CD5|IL2RB|BCL2|LCN2|TLR2
50850	0.00024375	0.003776	positive regulation of calcium-mediated signaling	CD4|CD8A|FCER1A
10035	0.00024405	0.003776	response to inorganic substance	CASP8|TFRC|CAV1|MGP|ALOX5AP|TNC|BCL2|OLR1
43067	0.0002612	0.0040092	regulation of programmed cell death	BEX2|ALOX12|PCSK6|TNF|MMP9|PML|SOCS3|NRAS|CASP8|CD40LG|LCK|CD5|IL2RB|BCL2|LCN2|TLR2
40012	0.00026564	0.0040452	regulation of locomotion	ITGB3|BCL2|ALOX12|MMP9|ELANE|ICAM1|TLR2|HBEGF
42592	0.00026885	0.0040621	homeostatic process	TFRC|CAV1|ADM|TXN|HK2|LCK|CCL5|BCL2|LCN2|CCL3|CCR7|IL7R|LDLR|ELANE|LTF
2443	0.00027247	0.004085	leukocyte mediated immunity	CR1|CD40LG|CD8A|ELANE|ICAM1
6003	0.00028228	0.0041258	fructose 2,6-bisphosphate metabolic process	PFKFB2|PFKFB3
43900	0.00028248	0.0041258	regulation of multi-organism process	CD28|ELANE|PML|TLR2
10941	0.00028612	0.0041258	regulation of cell death	BEX2|ALOX12|PCSK6|TNF|MMP9|PML|SOCS3|NRAS|CASP8|CD40LG|LCK|CD5|IL2RB|BCL2|LCN2|TLR2
45076	0.000288	0.0041258	regulation of interleukin-2 biosynthetic process	CD86|CD4|CD28
43450	0.000288	0.0041258	alkene biosynthetic process	ALOX5AP|FCER1A|ALOX12
19370	0.000288	0.0041258	leukotriene biosynthetic process	ALOX5AP|FCER1A|ALOX12
42327	0.00029463	0.0041898	positive regulation of phosphorylation	CD4|CAV1|ITGB3|BCL2|FCER1A|TNF
31325	0.0003161	0.004434	positive regulation of cellular metabolic process	CD86|CAV1|ITGB3|RORA|ECE1|TNF|PML|ICAM1|CCNA2|CD4|PDGFC|BCL2|CD28|FCER1A|LTB|ELANE|TLR2
43434	0.00031639	0.004434	response to peptide hormone stimulus	CCNA2|SOCS3|CCL5|BCL2|ADM|RETN|TLR2
45937	0.00033281	0.0045975	positive regulation of phosphate metabolic process	CD4|CAV1|ITGB3|BCL2|FCER1A|TNF
10562	0.00033281	0.0045975	positive regulation of phosphorus metabolic process	CD4|CAV1|ITGB3|BCL2|FCER1A|TNF
32846	0.00036099	0.0049515	positive regulation of homeostatic process	CAV1|CCL5|ALOX12|TNF
7155	0.00037374	0.0050902	cell adhesion	TNFAIP6|ITGB3|ITGA2B|TNC|TNF|ICAM1|CD4|CD40LG|CD6|CCL5|MGP|BCL2|OLR1|CD36
22610	0.00037907	0.0051267	biological adhesion	TNFAIP6|ITGB3|ITGA2B|TNC|TNF|ICAM1|CD4|CD40LG|CD6|CCL5|MGP|BCL2|OLR1|CD36
6690	0.00039031	0.0051839	icosanoid metabolic process	ALOX5AP|FCER1A|ALOX12|PTGES
50848	0.00039134	0.0051839	regulation of calcium-mediated signaling	CD4|CD8A|FCER1A
32655	0.00039134	0.0051839	regulation of interleukin-12 production	CD40LG|LTB|TLR2
50727	0.00039701	0.0052232	regulation of inflammatory response	CCL5|FCER1A|TNF|ELANE|TLR2
48513	0.00039994	0.0052262	organ development	ITGB3|TNC|RORA|ECE1|ADM|TNF|HK2|CD79A|SOCS3|CASP8|CAV1|MMP9|PML|CCNA2|CD4|CD40LG|CD8A|LCK|MGP|BCL2|CD28|LTB|IL7R|RECK|HBEGF
45595	0.00042854	0.0055624	regulation of cell differentiation	CD86|SOCS3|CAV1|ITGB3|CCL5|BCL2|TIMP2|ALOX12|CD36|HLA-DOA|IL7R|TNF
1878	0.00046834	0.0058816	response to yeast	CD86|ELANE
2456	0.00046834	0.0058816	T cell mediated immunity	CD8A|ICAM1
31342	0.00046834	0.0058816	negative regulation of cell killing	ALOX12|IL7R
44126	0.00046834	0.0058816	regulation of growth of symbiont in host	ELANE|TLR2
44130	0.00046834	0.0058816	negative regulation of growth of symbiont in host	ELANE|TLR2
33559	0.00048847	0.0060557	unsaturated fatty acid metabolic process	ALOX5AP|FCER1A|ALOX12|PTGES
6007	0.00048847	0.0060557	glucose catabolic process	PFKFB2|LDHA|GAPDH|HK2
6691	0.00051588	0.0063147	leukotriene metabolic process	ALOX5AP|FCER1A|ALOX12
32642	0.00051588	0.0063147	regulation of chemokine production	TNF|ELANE|TLR2
23046	0.00053988	0.0065258	signaling process	TNFAIP6|FGL2|TNC|RORA|ADM|TXN|TNF|SOCS3|NRAS|CCL5|CCL3|FCER1A|CD36|HLA-DRB4|IL1R1|CAV1|MAPK14|SYN2|PML|CCNA2|CD4|PPP2R2B|IL2RB|LTB|IL7R|PTGES|TLR2|HBEGF
23060	0.00053988	0.0065258	signal transmission	TNFAIP6|FGL2|TNC|RORA|ADM|TXN|TNF|SOCS3|NRAS|CCL5|CCL3|FCER1A|CD36|HLA-DRB4|IL1R1|CAV1|MAPK14|SYN2|PML|CCNA2|CD4|PPP2R2B|IL2RB|LTB|IL7R|PTGES|TLR2|HBEGF
1910	0.00058663	0.0069604	regulation of leukocyte mediated cytotoxicity	SH2D1A|IL7R|ICAM1
43449	0.00058663	0.0069604	cellular alkene metabolic process	ALOX5AP|FCER1A|ALOX12
32570	0.00058663	0.0069604	response to progesterone stimulus	SOCS3|CAV1|TLR2
44403	0.00060304	0.0071115	symbiosis, encompassing mutualism through parasitism	CD4|ELANE|ICAM1|TLR2
9967	0.00065475	0.0076745	positive regulation of signal transduction	NRAS|CD4|CASP8|CD8A|CAV1|FCER1A|TNF|HBEGF
45429	0.00066329	0.0077277	positive regulation of nitric oxide biosynthetic process	TNF|ICAM1|TLR2
45071	0.00069933	0.0079094	negative regulation of viral genome replication	CCL5|TNF
42159	0.00069933	0.0079094	lipoprotein catabolic process	CD36|LDLR
44144	0.00069933	0.0079094	modulation of growth of symbiont involved in interaction with host	ELANE|TLR2
44146	0.00069933	0.0079094	negative regulation of growth of symbiont involved in interaction with host	ELANE|TLR2
60670	0.00069933	0.0079094	branching involved in embryonic placenta morphogenesis	SOCS3|ADM
7267	0.00072735	0.0081424	cell-cell signaling	CD86|TNFAIP6|MME|CCL5|SH2D1A|TNC|CCL3|FCER1A|ADM|TXN|LTB|SYN2
50817	0.00073677	0.0081424	coagulation	PLSCR1|CD40LG|ITGB3|CD36|GP6
52547	0.00073677	0.0081424	regulation of peptidase activity	LCK|CAV1|ALOX12|TNF|PML
7596	0.00073677	0.0081424	blood coagulation	PLSCR1|CD40LG|ITGB3|CD36|GP6
43271	0.00074605	0.0081859	negative regulation of ion transport	BCL2|TNF|HK2
30334	0.00074918	0.0081859	regulation of cell migration	ITGB3|BCL2|ALOX12|MMP9|ICAM1|TLR2|HBEGF
51049	0.00083009	0.0089232	regulation of transport	PFKFB2|CD40LG|CAV1|ITGB3|TNC|BCL2|FCER1A|TXN|TNF|HK2|TLR2
6968	0.00083449	0.0089232	cellular defense response	GNLY|CCL5|SH2D1A|PRF1
2673	0.00083511	0.0089232	regulation of acute inflammatory response	CCL5|FCER1A|TNF
10883	0.00083511	0.0089232	regulation of lipid storage	ITGB3|CD36|TNF
16052	0.00087547	0.0092488	carbohydrate catabolic process	PFKFB2|LDHA|GM2A|GAPDH|HK2
10324	0.00087993	0.0092488	membrane invagination	NRAS|TFRC|CAV1|CD36|LDLR|ELANE|HK2
6897	0.00087993	0.0092488	endocytosis	NRAS|TFRC|CAV1|CD36|LDLR|ELANE|HK2
50900	0.00088734	0.0092763	leukocyte migration	CCL5|TNF|ELANE|ICAM1
42325	0.00089853	0.0093421	regulation of phosphorylation	PFKFB2|SOCS3|CD4|CD6|GADD45A|CAV1|ITGB3|BCL2|FCER1A|TNF|ELANE
32270	0.0009033	0.0093421	positive regulation of cellular protein metabolic process	CD4|CAV1|ITGB3|BCL2|CD28|FCER1A|TNF|PML
65009	0.0009297	0.0095641	regulation of molecular function	PFKFB2|GADD45A|CAV1|ITGB3|TNC|ALOX12|TNF|PML|ICAM1|POR|CD4|GM2A|LCK|BCL2|FCER1A|ELANE|TLR2
2449	0.00094251	0.0095938	lymphocyte mediated immunity	CR1|CD40LG|CD8A|ICAM1
19320	0.00094251	0.0095938	hexose catabolic process	PFKFB2|LDHA|GAPDH|HK2
7599	0.0009517	0.0096331	hemostasis	PLSCR1|CD40LG|ITGB3|CD36|GP6
5975	0.00095661	0.0096331	carbohydrate metabolic process	PFKFB2|LDHA|PFKFB3|GM2A|GBE1|GBA|TNF|GYG1|GAPDH|LDLR|HK2
34383	0.00097464	0.0096331	low-density lipoprotein particle clearance	CD36|LDLR
2544	0.00097464	0.0096331	chronic inflammatory response	CCL5|TNF
48525	0.00097464	0.0096331	negative regulation of viral reproduction	CCL5|TNF
31399	0.00097626	0.0096331	regulation of protein modification process	SOCS3|CD4|CD6|CAV1|ITGB3|BCL2|FCER1A|TNF|PML
50793	0.0010677	0.010482	regulation of developmental process	CD86|CAV1|ITGB3|ALOX12|TNF|PML|SOCS3|CCL5|MGP|BCL2|TIMP2|CD36|HLA-DOA|IL7R
31401	0.0011092	0.0108	positive regulation of protein modification process	CD4|CAV1|ITGB3|BCL2|FCER1A|TNF|PML
7166	0.0011178	0.0108	cell surface receptor linked signaling pathway	IL1R1|ITGB3|ITGA2B|GP6|MAPK14|TNF|PML|CD79A|POR|CD4|CD8A|PDGFC|IL2RB|CD28|CCL3|FCER1A|IL7R|TLR2|HBEGF
46365	0.0011225	0.0108	monosaccharide catabolic process	PFKFB2|LDHA|GAPDH|HK2
10212	0.0011225	0.0108	response to ionizing radiation	SOCS3|CAV1|BCL2|PML
30168	0.0011418	0.010825	platelet activation	PLSCR1|CD40LG|GP6
6879	0.0011418	0.010825	cellular iron ion homeostasis	TFRC|LCN2|LTF
32663	0.0011418	0.010825	regulation of interleukin-2 production	CD86|CD4|CD28
43280	0.0012551	0.011783	positive regulation of caspase activity	LCK|ALOX12|TNF|PML
10952	0.0012551	0.011783	positive regulation of peptidase activity	LCK|ALOX12|TNF|PML
44262	0.0012688	0.011818	cellular carbohydrate metabolic process	PFKFB2|LDHA|PFKFB3|GBE1|TNF|GYG1|GAPDH|LDLR|HK2
51900	0.0012937	0.011818	regulation of mitochondrial depolarization	BCL2|ALOX12
43903	0.0012937	0.011818	regulation of symbiosis, encompassing mutualism through parasitism	ELANE|TLR2
60669	0.0012937	0.011818	embryonic placenta morphogenesis	SOCS3|ADM
51174	0.0012958	0.011818	regulation of phosphorus metabolic process	PFKFB2|SOCS3|CD4|CD6|GADD45A|CAV1|ITGB3|BCL2|FCER1A|TNF|ELANE
19220	0.0012958	0.011818	regulation of phosphate metabolic process	PFKFB2|SOCS3|CD4|CD6|GADD45A|CAV1|ITGB3|BCL2|FCER1A|TNF|ELANE
51247	0.0013016	0.011818	positive regulation of protein metabolic process	CD4|CAV1|ITGB3|BCL2|CD28|FCER1A|TNF|PML
16044	0.0013159	0.011892	cellular membrane organization	PLSCR1|NRAS|TFRC|CAV1|BCL2|CD36|LDLR|ELANE|HK2
61024	0.0013399	0.012053	membrane organization	PLSCR1|NRAS|TFRC|CAV1|BCL2|CD36|LDLR|ELANE|HK2
51270	0.0013503	0.01209	regulation of cellular component movement	ITGB3|BCL2|ALOX12|MMP9|ICAM1|TLR2|HBEGF
7154	0.0013709	0.012218	cell communication	CD86|TNFAIP6|MME|CAV1|SH2D1A|TNC|ADM|TXN|SYN2|LDHA|CCL5|CCL3|FCER1A|LTB
35466	0.0013848	0.012254	regulation of signaling pathway	CAV1|ITGB3|ECE1|PCSK6|TNF|SOCS3|NRAS|CD4|CASP8|CD8A|LCK|TIMP2|FCER1A|ELANE|TLR2|HBEGF
50790	0.0013876	0.012254	regulation of catalytic activity	PFKFB2|GADD45A|CAV1|ITGB3|TNC|ALOX12|TNF|PML|POR|CD4|GM2A|LCK|BCL2|FCER1A|ELANE
2460	0.0013982	0.012292	adaptive immune response based on somatic recombination of immune receptors built from immunoglobulin superfamily domains	CR1|CD40LG|CD8A|ICAM1
2250	0.0014739	0.012898	adaptive immune response	CR1|CD40LG|CD8A|ICAM1
45768	0.0015116	0.0131	positive regulation of anti-apoptosis	CAV1|CD28|ADM
46456	0.0015116	0.0131	icosanoid biosynthetic process	ALOX5AP|FCER1A|ALOX12
1763	0.0015172	0.0131	morphogenesis of a branching structure	SOCS3|MGP|BCL2|ADM|PML
9891	0.0015602	0.013411	positive regulation of biosynthetic process	CD86|RORA|TNF|ICAM1|CCNA2|CD4|CD40LG|PDGFC|CD28|FCER1A|LTB|ELANE|TLR2
51480	0.0015735	0.013465	cytosolic calcium ion homeostasis	LCK|CAV1|ADM|CCR7|HK2
30225	0.0016558	0.013803	macrophage differentiation	CASP8|MMP9
51023	0.0016558	0.013803	regulation of immunoglobulin secretion	CD40LG|TNF
31620	0.0016558	0.013803	regulation of fever	CCL5|TNF
31622	0.0016558	0.013803	positive regulation of fever	CCL5|TNF
3254	0.0016558	0.013803	regulation of membrane depolarization	BCL2|ALOX12
60712	0.0016558	0.013803	spongiotrophoblast layer development	SOCS3|ADM
7569	0.0017952	0.014901	cell aging	NRAS|BCL2|PML
23033	0.0018292	0.015118	signaling pathway	CD86|ITGB3|ITGA2B|ADM|TNF|CD79A|SOCS3|NRAS|PDGFC|CCL3|FCER1A|CD36|IL1R1|CAV1|GP6|MAPK14|PML|CCNA2|POR|CD4|CD8A|IL2RB|CD28|IL7R|TLR2|HBEGF
55072	0.0019487	0.015748	iron ion homeostasis	TFRC|LCN2|LTF
31100	0.0019487	0.015748	organ regeneration	CCNA2|SOCS3|ADM
6636	0.0019487	0.015748	unsaturated fatty acid biosynthetic process	ALOX5AP|FCER1A|ALOX12
2831	0.0019487	0.015748	regulation of response to biotic stimulus	CD40LG|CD28|PML
19229	0.0019487	0.015748	regulation of vasoconstriction	CAV1|ECE1|ADM
45597	0.0019543	0.015748	positive regulation of cell differentiation	CD86|SOCS3|CCL5|BCL2|ALOX12|CD36|IL7R
50730	0.001989	0.015961	regulation of peptidyl-tyrosine phosphorylation	CD4|CAV1|ITGB3|FCER1A
30154	0.0020302	0.016003	cell differentiation	BEX2|CAV1|TNC|RORA|ADM|RETN|MMP9|HK2|PML|CD79A|SOCS3|NRAS|CD4|CASP8|CD40LG|CD8A|LCK|MGP|BCL2|CD28|TIMP2|IL7R
9250	0.0020604	0.016003	glucan biosynthetic process	GBE1|GYG1
5978	0.0020604	0.016003	glycogen biosynthetic process	GBE1|GYG1
43901	0.0020604	0.016003	negative regulation of multi-organism process	ELANE|TLR2
31650	0.0020604	0.016003	regulation of heat generation	CCL5|TNF
31652	0.0020604	0.016003	positive regulation of heat generation	CCL5|TNF
48535	0.0020604	0.016003	lymph node development	LTB|IL7R
32735	0.0020604	0.016003	positive regulation of interleukin-12 production	CD40LG|TLR2
46164	0.0020855	0.016133	alcohol catabolic process	PFKFB2|LDHA|GAPDH|HK2
32101	0.0021068	0.016233	regulation of response to external stimulus	CAV1|CCL5|FCER1A|TNF|ELANE|TLR2
31099	0.0021852	0.01677	regeneration	CCNA2|SOCS3|BCL2|ADM
48732	0.0022199	0.01697	gland development	CAV1|TNC|BCL2|TNF|HK2|PML
9991	0.0023759	0.018018	response to extracellular stimulus	SOCS3|LDHA|TFRC|CAV1|MGP|BCL2|ADM
10557	0.002388	0.018018	positive regulation of macromolecule biosynthetic process	CD86|CCNA2|CD4|CD40LG|PDGFC|CD28|FCER1A|RORA|LTB|TNF|ELANE|TLR2
42157	0.0023943	0.018018	lipoprotein metabolic process	CD4|OLR1|CD36|LDLR
44275	0.0023943	0.018018	cellular carbohydrate catabolic process	PFKFB2|LDHA|GAPDH|HK2
30301	0.0024571	0.018239	cholesterol transport	CAV1|CD36|LDLR
51701	0.0024571	0.018239	interaction with host	CD4|ICAM1|TLR2
15918	0.0024571	0.018239	sterol transport	CAV1|CD36|LDLR
44281	0.0024614	0.018239	small molecule metabolic process	PFKFB2|PFKFB3|ACSL1|CAV1|GBE1|RORA|ALOX12|ADM|TNF|HK2|LDHA|CBS|ALOX5AP|FCER1A|UPP1|GYG1|GAPDH|LDLR|PTGES
45073	0.0025069	0.018365	regulation of chemokine biosynthetic process	TNF|ELANE
31294	0.0025069	0.018365	lymphocyte costimulation	CD5|CAV1
31295	0.0025069	0.018365	T cell costimulation	CD5|CAV1
42060	0.0025868	0.018808	wound healing	PLSCR1|CD40LG|MME|ITGB3|CD36|GP6
6916	0.0025868	0.018808	anti-apoptosis	SOCS3|CD40LG|IL2RB|BCL2|ALOX12|TNF
45767	0.0026431	0.019073	regulation of anti-apoptosis	CAV1|CD28|ADM
2700	0.0026431	0.019073	regulation of production of molecular mediator of immune response	CD40LG|TNF|TLR2
9987	0.0027694	0.019911	cellular process	CD86|TFRC|TNFAIP6|ITGB3|GBE1|ITGA2B|TNC|PRF1|SLC2A1|RORA|ECE1|ADM|PCSK6|TNF|HK2|ICAM1|CASP8|GM2A|TIMP2|FCER1A|OLR1|CCR7|CD36|UPP1|GYG1|MME|ACSL1|SYN2|MMP9|CCNA2|POR|PLSCR1|CD8A|OAS2|LCK|LTB|GAPDH|PTGES|LTF|TLR2|PFKFB2|BEX2|ABCB1|PFKFB3|GBA|ALOX12|TXN|GATA3|RETN|CD79A|SOCS3|LDHA|NRAS|CBS|CCL5|CCL3|LDLR|ELANE|GADD45A|CAV1|SH2D1A|GP6|MAPK14|PML|CD4|CD40LG|CD6|CD5|PPP2R2B|MGP|ALOX5AP|BCL2|CD28|LCN2|H…
51094	0.0027973	0.020037	positive regulation of developmental process	CD86|SOCS3|CCL5|BCL2|ALOX12|CD36|IL7R|TNF
48869	0.0028597	0.020408	cellular developmental process	BEX2|CAV1|TNC|RORA|ADM|RETN|MMP9|HK2|PML|CD79A|SOCS3|NRAS|CD4|CASP8|CD40LG|CD8A|LCK|MGP|BCL2|CD28|TIMP2|IL7R
51235	0.0029768	0.021166	maintenance of location	CD4|CAV1|TNF|PML
6096	0.0030406	0.02154	glycolysis	LDHA|GAPDH|HK2
2009	0.0030706	0.021655	morphogenesis of an epithelium	SOCS3|CASP8|TNC|BCL2|ADM|PML
6066	0.0030791	0.021655	alcohol metabolic process	PFKFB2|LDHA|PFKFB3|GBE1|TNF|GYG1|GAPDH|LDLR|HK2
32103	0.0031039	0.02175	positive regulation of response to external stimulus	CCL5|FCER1A|TNF|TLR2
48856	0.0031379	0.021851	anatomical structure development	BEX2|ITGB3|TNC|RORA|ECE1|ADM|GATA3|TNF|HK2|CD79A|SOCS3|NRAS|CASP8|PDGFC|TIMP2|CAV1|MMP9|PML|CCNA2|CD4|CD40LG|CD8A|LCK|MGP|BCL2|CD28|LTB|IL7R|RECK|HBEGF
8219	0.0031409	0.021851	cell death	CASP8|GADD45A|LCK|PPP2R2B|GBA|PRF1|BCL2|OLR1|ECE1|XAF1|TNF|PML
51240	0.0031677	0.021958	positive regulation of multicellular organismal process	CD40LG|CAV1|CCL5|BCL2|ADM|TNF|TLR2
48731	0.0032235	0.022265	system development	BEX2|ITGB3|TNC|RORA|ECE1|ADM|TNF|HK2|CD79A|SOCS3|CASP8|PDGFC|TIMP2|CAV1|MMP9|PML|CCNA2|CD4|CD40LG|CD8A|LCK|MGP|BCL2|CD28|LTB|IL7R|RECK|HBEGF
2699	0.0032523	0.022305	positive regulation of immune effector process	SH2D1A|FCER1A|TLR2
90068	0.0032523	0.022305	positive regulation of cell cycle process	CD28|TNF|PML
16265	0.0033277	0.022742	death	CASP8|GADD45A|LCK|PPP2R2B|GBA|PRF1|BCL2|OLR1|ECE1|XAF1|TNF|PML
50878	0.0034384	0.023415	regulation of body fluid levels	PLSCR1|CD40LG|ITGB3|CD36|GP6
30183	0.0034729	0.023567	B cell differentiation	CD79A|CD40LG|BCL2
42346	0.0035233	0.023688	positive regulation of NF-kappaB import into nucleus	TNF|TLR2
10559	0.0035233	0.023688	regulation of glycoprotein biosynthetic process	BCL2|HBEGF
43065	0.0035274	0.023688	positive regulation of apoptosis	CASP8|LCK|CD5|BCL2|ALOX12|TNF|MMP9|PML|TLR2
30155	0.0036444	0.024254	regulation of cell adhesion	BCL2|ALOX12|CD36|TNF|ICAM1
10638	0.0036494	0.024254	positive regulation of organelle organization	CAV1|CD28|TNF|PML
43523	0.0036494	0.024254	regulation of neuron apoptosis	NRAS|BCL2|PCSK6|TNF
43068	0.0036878	0.024425	positive regulation of programmed cell death	CASP8|LCK|CD5|BCL2|ALOX12|TNF|MMP9|PML|TLR2
43281	0.0037953	0.025052	regulation of caspase activity	LCK|ALOX12|TNF|PML
9314	0.0038752	0.025492	response to radiation	SOCS3|NRAS|CAV1|BCL2|ELANE|PML
10942	0.0039104	0.025636	positive regulation of cell death	CASP8|LCK|CD5|BCL2|ALOX12|TNF|MMP9|PML|TLR2
10876	0.0039696	0.025937	lipid localization	GM2A|CAV1|CD36|TNF|LDLR
50789	0.0039974	0.02603	regulation of biological process	CD86|TNFAIP6|ITGB3|TNC|PRF1|RORA|ECE1|ADM|PCSK6|TNF|HK2|ICAM1|CASP8|TIMP2|FCER1A|CD36|HLA-DOA|CR1|MME|ACSL1|IL1R1|MMP9|CCNA2|CD8A|LCK|LTB|PTGES|TLR2|HBEGF|PFKFB2|BEX2|FGL2|ALOX12|TXN|GATA3|CD79A|SOCS3|NRAS|CCL5|PDGFC|CCL3|ELANE|HLA-DRB4|GADD45A|CAV1|SH2D1A|MAPK14|PML|CD4|CD40LG|CD6|CD5|PPP2R2B|MGP|IL2RB|BCL2|CD28|LCN2|IL7R
31328	0.0040318	0.026119	positive regulation of cellular biosynthetic process	CD86|CCNA2|CD4|PDGFC|CD28|FCER1A|RORA|LTB|TNF|ELANE|ICAM1|TLR2
33138	0.004092	0.026119	positive regulation of peptidyl-serine phosphorylation	CAV1|BCL2
10039	0.004092	0.026119	response to iron ion	TFRC|BCL2
31102	0.004092	0.026119	neuron projection regeneration	BCL2|ADM
10888	0.004092	0.026119	negative regulation of lipid storage	ITGB3|TNF
60713	0.004092	0.026119	labyrinthine layer morphogenesis	SOCS3|ADM
2253	0.0044186	0.028023	activation of immune response	CD86|CD79A|CR1|TLR2
51246	0.0044194	0.028023	regulation of protein metabolic process	SOCS3|CD4|CD6|CAV1|ITGB3|BCL2|CD28|FCER1A|ECE1|TNF|PML
45580	0.0044459	0.028099	regulation of T cell differentiation	CD86|HLA-DOA|IL7R
43066	0.0045443	0.028628	negative regulation of apoptosis	SOCS3|NRAS|CD40LG|IL2RB|BCL2|ALOX12|PCSK6|TNF
32386	0.0045845	0.028787	regulation of intracellular transport	TNC|TXN|TNF|TLR2
32770	0.0047004	0.029117	positive regulation of monooxygenase activity	POR|TNF
50832	0.0047004	0.029117	defense response to fungus	GNLY|ELANE
2224	0.0047004	0.029117	toll-like receptor signaling pathway	CD86|TLR2
32722	0.0047004	0.029117	positive regulation of chemokine production	TNF|TLR2
45089	0.0047123	0.029117	positive regulation of innate immune response	CD86|SH2D1A|TLR2
9266	0.0047546	0.029192	response to temperature stimulus	SOCS3|CASP8|BCL2|ADM
52548	0.0047546	0.029192	regulation of endopeptidase activity	LCK|ALOX12|TNF|PML
43069	0.0049157	0.030085	negative regulation of programmed cell death	SOCS3|NRAS|CD40LG|IL2RB|BCL2|ALOX12|PCSK6|TNF
30307	0.0049882	0.030242	positive regulation of cell growth	BCL2|ALOX12|HBEGF
2706	0.0049882	0.030242	regulation of lymphocyte mediated immunity	SH2D1A|FCER1A|IL7R
2822	0.0049882	0.030242	regulation of adaptive immune response based on somatic recombination of immune receptors built from immunoglobulin superfamily domains	CD86|FCER1A|IL7R
32502	0.0050441	0.030485	developmental process	CD86|BEX2|TFRC|ITGB3|TNC|RORA|ECE1|ADM|GATA3|RETN|TNF|HK2|CD79A|SOCS3|NRAS|CASP8|CCL5|PDGFC|TIMP2|CAV1|MMP9|PML|CCNA2|CD4|CD40LG|CD8A|LCK|MGP|BCL2|CD28|LTB|IL7R|RECK|HBEGF
43549	0.0050707	0.03055	regulation of kinase activity	PFKFB2|CD4|GADD45A|CAV1|ITGB3|FCER1A|TNF|ELANE
61138	0.0051074	0.030676	morphogenesis of a branching epithelium	SOCS3|BCL2|ADM|PML
51051	0.0052042	0.031161	negative regulation of transport	ITGB3|BCL2|TXN|TNF|HK2
60341	0.0052491	0.031332	regulation of cellular localization	PFKFB2|CD40LG|TNC|FCER1A|TXN|TNF|TLR2
2819	0.0052736	0.031382	regulation of adaptive immune response	CD86|FCER1A|IL7R
32268	0.0052986	0.031434	regulation of cellular protein metabolic process	SOCS3|CD4|CD6|CAV1|ITGB3|BCL2|CD28|FCER1A|TNF|PML
45058	0.0053477	0.031532	T cell selection	CD4|BCL2
16486	0.0053477	0.031532	peptide hormone processing	ECE1|PCSK6
6928	0.005552	0.032573	cellular component movement	ITGB3|CCL5|CCL3|ALOX12|TXN|MAPK14|TNF|ELANE|ICAM1
60548	0.005558	0.032573	negative regulation of cell death	SOCS3|NRAS|CD40LG|IL2RB|BCL2|ALOX12|PCSK6|TNF
10646	0.0056028	0.032737	regulation of cell communication	PFKFB2|CAV1|ITGB3|ECE1|TNF|SOCS3|NRAS|CD4|CASP8|CD8A|LCK|TIMP2|FCER1A|ELANE|TLR2|HBEGF
6915	0.005843	0.034037	apoptosis	CASP8|GADD45A|LCK|PPP2R2B|PRF1|BCL2|ECE1|XAF1|TNF|PML
43524	0.0058735	0.034112	negative regulation of neuron apoptosis	NRAS|BCL2|PCSK6
45087	0.005914	0.034244	innate immune response	CD86|CR1|IL1R1|LCN2|TLR2
44057	0.0060286	0.034607	regulation of system process	NRAS|CAV1|TNC|ECE1|ADM|TNF|HBEGF
46688	0.0060335	0.034607	response to copper ion	TFRC|BCL2
6000	0.0060335	0.034607	fructose metabolic process	PFKFB2|PFKFB3
43269	0.0062703	0.034607	regulation of ion transport	CAV1|BCL2|TNF|HK2
51338	0.0063554	0.034607	regulation of transferase activity	PFKFB2|CD4|GADD45A|CAV1|ITGB3|FCER1A|TNF|ELANE
45793	0.0065126	0.034607	positive regulation of cell size	BCL2|ALOX12|HBEGF
51092	0.0065126	0.034607	positive regulation of NF-kappaB transcription factor activity	TNF|ICAM1|TLR2
2757	0.0065126	0.034607	immune response-activating signal transduction	CD86|CD79A|TLR2
12501	0.0065842	0.034607	programmed cell death	CASP8|GADD45A|LCK|PPP2R2B|PRF1|BCL2|ECE1|XAF1|TNF|PML
34381	0.0067572	0.034607	lipoprotein particle clearance	CD36|LDLR
42993	0.0067572	0.034607	positive regulation of transcription factor import into nucleus	TNF|TLR2
2221	0.0067572	0.034607	pattern recognition receptor signaling pathway	CD86|TLR2
51702	0.0067572	0.034607	interaction with symbiont	ELANE|ICAM1
2718	0.0067572	0.034607	regulation of cytokine production involved in immune response	TNF|TLR2
31667	0.0068252	0.034607	response to nutrient levels	SOCS3|TFRC|CAV1|MGP|BCL2|ADM
45619	0.0068471	0.034607	regulation of lymphocyte differentiation	CD86|HLA-DOA|IL7R
32880	0.0068527	0.034607	regulation of protein localization	CD40LG|BCL2|TXN|TNF|TLR2
45065	0.006925	0.034607	cytotoxic T cell differentiation	CD8A
32848	0.006925	0.034607	negative regulation of cellular pH reduction	BCL2
32938	0.006925	0.034607	negative regulation of translation in response to oxidative stress	PML
45234	0.006925	0.034607	protein palmitoleylation	CD4
45235	0.006925	0.034607	protein amino acid palmitoleylation	CD4
32972	0.006925	0.034607	regulation of muscle filament sliding speed	TNC
45994	0.006925	0.034607	positive regulation of translational initiation by iron	TNF
21747	0.006925	0.034607	cochlear nucleus development	BCL2
14041	0.006925	0.034607	regulation of neuron maturation	BCL2
14042	0.006925	0.034607	positive regulation of neuron maturation	BCL2
1810	0.006925	0.034607	regulation of type I hypersensitivity	FCER1A
1812	0.006925	0.034607	positive regulation of type I hypersensitivity	FCER1A
42892	0.006925	0.034607	chloramphenicol transport	TLR2
2037	0.006925	0.034607	negative regulation of L-glutamate transport	TNF
43016	0.006925	0.034607	regulation of lymphotoxin A biosynthetic process	CD86
43017	0.006925	0.034607	positive regulation of lymphotoxin A biosynthetic process	CD86
34959	0.006925	0.034607	endothelin maturation	ECE1
51543	0.006925	0.034607	regulation of elastin biosynthetic process	HBEGF
51545	0.006925	0.034607	negative regulation of elastin biosynthetic process	HBEGF
43369	0.006925	0.034607	CD4-positive or CD8-positive, alpha-beta T cell lineage commitment	BCL2
43375	0.006925	0.034607	CD8-positive, alpha-beta T cell lineage commitment	BCL2
6535	0.006925	0.034607	cysteine biosynthetic process from serine	CBS
2457	0.006925	0.034607	T cell antigen processing and presentation	ICAM1
43418	0.006925	0.034607	homocysteine catabolic process	CBS
43556	0.006925	0.034607	regulation of translation in response to oxidative stress	PML
10813	0.006925	0.034607	neuropeptide catabolic process	ECE1
10814	0.006925	0.034607	substance P catabolic process	ECE1
10816	0.006925	0.034607	calcitonin catabolic process	ECE1
2693	0.006925	0.034607	positive regulation of cellular extravasation	ICAM1
6808	0.006925	0.034607	regulation of nitrogen utilization	BCL2
6948	0.006925	0.034607	induction by virus of host cell-cell fusion	CD4
19343	0.006925	0.034607	cysteine biosynthetic process via cystathionine	CBS
60739	0.006925	0.034607	mesenchymal-epithelial cell signaling involved in prostate gland development	TNC
48743	0.006925	0.034607	positive regulation of skeletal muscle fiber development	BCL2
61048	0.006925	0.034607	negative regulation of branching involved in lung morphogenesis	TNF
32681	0.006925	0.034607	regulation of lymphotoxin A production	CD86
33674	0.0070946	0.035363	positive regulation of kinase activity	PFKFB2|CD4|ITGB3|FCER1A|TNF|ELANE
7346	0.0071875	0.035734	regulation of mitotic cell cycle	CCNA2|BCL2|CD28|TNF|PML
23051	0.0073871	0.036632	regulation of signaling process	SOCS3|NRAS|CD4|CASP8|CD8A|CAV1|TIMP2|FCER1A|ECE1|TNF|ELANE|HBEGF
31640	0.0075183	0.037137	killing of cells of another organism	GNLY|ELANE
50731	0.0075464	0.037137	positive regulation of peptidyl-tyrosine phosphorylation	CD4|ITGB3|FCER1A
51592	0.0075464	0.037137	response to calcium ion	CAV1|MGP|ALOX5AP
2703	0.0079112	0.038637	regulation of leukocyte mediated immunity	SH2D1A|FCER1A|IL7R
6919	0.0079112	0.038637	activation of caspase activity	LCK|TNF|PML
32507	0.0079112	0.038637	maintenance of protein location in cell	CD4|CAV1|PML
45088	0.0082864	0.040009	regulation of innate immune response	CD86|SH2D1A|TLR2
9612	0.0082864	0.040009	response to mechanical stimulus	CAV1|MGP|TNF
2764	0.0082864	0.040009	immune response-regulating signaling pathway	CD86|CD79A|TLR2
33135	0.0083162	0.040009	regulation of peptidyl-serine phosphorylation	CAV1|BCL2
34612	0.0083162	0.040009	response to tumor necrosis factor	CASP8|CCL5
2758	0.0083162	0.040009	innate immune response-activating signal transduction	CD86|TLR2
51347	0.0084029	0.040325	positive regulation of transferase activity	PFKFB2|CD4|ITGB3|FCER1A|TNF|ELANE
9411	0.0090676	0.043375	response to UV	BCL2|ELANE|PML
50688	0.0091504	0.043375	regulation of defense response to virus	CD28|PML
2218	0.0091504	0.043375	activation of innate immune response	CD86|TLR2
19059	0.0091504	0.043375	initiation of viral infection	CD4|ICAM1
32677	0.0091504	0.043375	regulation of interleukin-8 production	ELANE|TLR2
42742	0.0093645	0.044281	defense response to bacterium	GNLY|TNF|LTF|TLR2
32355	0.0094739	0.044689	response to estradiol stimulus	CCNA2|SOCS3|CASP8
48519	0.009904	0.046585	negative regulation of biological process	GADD45A|CAV1|ITGB3|ALOX12|ADM|TXN|PCSK6|TNF|HK2|PML|SOCS3|NRAS|CD40LG|LCK|CCL5|IL2RB|BCL2|TIMP2|IL7R|ELANE|PTGES|TLR2|HBEGF
8633	0.01002	0.046585	activation of pro-apoptotic gene products	CASP8|BCL2
45930	0.01002	0.046585	negative regulation of mitotic cell cycle	BCL2|PML
51817	0.01002	0.046585	modification of morphology or physiology of other organism involved in symbiotic interaction	ELANE|TLR2
31343	0.01002	0.046585	positive regulation of cell killing	SH2D1A|ALOX12
32755	0.01002	0.046585	positive regulation of interleukin-6 production	TNF|TLR2
44282	0.010228	0.047435	small molecule catabolic process	PFKFB2|LDHA|CBS|UPP1|GAPDH|HK2
8283	0.010443	0.048317	cell proliferation	CD86|CD79A|CD40LG|CD5|BCL2|TXN|IL7R|TNF
51651	0.010756	0.049646	maintenance of location in cell	CD4|CAV1|PML
